# Supplementary material for: Single-cell transcriptomic atlas reveals increased regeneration in diseased human inner ear balance organs
Source: Nat Commun. 2024 Jun 6;15:4833. doi: 10.1038/s41467-024-48491-y (PMC11156867; doi:10.1038/s41467-024-48491-y)
Supplement: Supplementary file 4 — Supplementary Data 1 [file 41467_2024_48491_MOESM4_ESM.xlsx]

## Sheet: Patient info
Supplementary Data 1	Patient demographic and medical information (related to all figures)
Vestibular Schwannoma Patient
Patient number	Age	Gender	Inner ear analyzed	Tumor size (cm2)	Vestibular Symptoms	Hearing loss - Pure tone average (dB) (0.5, 1, 2 , 4kHz)	Word recognition (%)	Radiation
1*	NS	NS	R	2.1 x 1.5	N	R CNT, L 18	R: 0, L: 96	Y
2*	NS	NS	L	1.2 x 0.7	N	R 6, L 75	R: 92, L: 0	N
3*	NS	NS	L	2.6 x 1.8	Y	R 10, L CNT	R: 100, L: 0	Y
4*	NS	NS	R	3.0 x 2.0	Y	R CNT, L 24	R: 0, L: 100	Y
5*	NS	NS	L	4.4 x 4.2	Y	R 14, L 56	R: 100, L: 8	N
6*	NS	NS	R	2.7 x 3.4	N	R 30, L 11	R: 80, L: 100	N
7*	NS	NS	L	2.0 x 2.5	Y	R 8, L 33	R:100, L: 60	N
8*	NS	NS	L	3.5 x 1.5	Y	R 35, L CNT	R:96, L: 12	N
9*	NS	NS	R	3.0 x 2.2	Y	R CNT, L 63	R: 0, L: 40	N
10*	NS	NS	L	1.8 x 2.5	Y	R 21, L 51	R: 96, L: 36	N
11*	NS	NS	L	1.6 x 2.5	Y	R 13, L 69	R: 96, L: 0	N
12*	NS	NS	R	1.4 x 0.6	Y	R 59, L 19	R: 36, L:100	N
13*	NS	NS	R	1.1 x 0.7	N	R 63, L 10	R: 40, L: 96	N
14*	NS	NS	L	3.5 x 3.5	Y	R 6, L 29	R: 100, L:76	N
15*	NS	NS	L	1.5 x 1.3	Y	R 8, L 63	R: 96, L: 0	N
16*	NS	NS	R	1.4 x 1.4	Y	R 50, L 31	R: 0, L: 92	N
17#	NS	NS	R	1.0 x 0.8	Y	R 63, L 30	R: 20, L: 100	N
18*	NS	NS	R	3.3 x 2.3	N	R CNT, L 23	R: 0, L: 100	N
19&	NS	NS	L	2.0 x 2.0	Y	R 33, L 66	R: 88, L:32	N
20*	NS	NS	L	2.7 x 1.7	N	R 16, L 53	R: 90, L: 24	N
21#	NS	NS	R	1.2 x 0.8	N	R 83, L 55	R: 12, L: 68	N
22#	NS	NS	L	3.0 x 1.8	Y	R 15, L CNT	R: 100, L: 0	N
23*	NS	NS	L	2.0 x 1.7	Y	R 16, L 53	R: 100, L: 12	N
24#	NS	NS	R	3.0 x 2.5	Y	R 49, L 56	R: 90, L: 100	N
Avg	50.6842	16:8
Organ Donor
1*~	NS	NS	R	N/A	N	N/A	N/A	N
2*^	NS	NS	Both	N/A	N	N/A	N/A	N
3*^	NS	NS	Both	N/A	N	N/A	N/A	N
4*^	NS	NS	L	N/A	N	N/A	N/A	N
5#^	NS	NS	Both	N/A	N	N/A	N/A	N
6*^	NS	NS	L	N/A	N	N/A	N/A	N
Avg	44.8333	4:2
Cadaver
1*	NS	NS	R	N/A	N	N/A	N/A	N
2*	NS	NS	R	N/A	N	N/A	N/A	N
3*	NS	NS	R	N/A	N	N/A	N/A	N
4*	NS	NS	R	N/A	N	N/A	N/A	N
Avg	75.75	2:2
*inner ear organs used for histology
#inner ear organs used for single cell RNA-seq experiments
Mild: 26-40, Moderate: 41-55, Moderately severe 56-70, severe: 71-90, profound 91+
~brain death
^cardiac death
&inner ear organs used for scanning electron microscope
CNT-cannot test, N/A-not applicable
NS-Patient health information not shown

## Sheet: Correlation
Supplementary Data 1: Correlation between patient factors and utricle histology
		Hair cell number	Supporting cell number	Type I HC number	Type II HC number	POU4F3+ SC percentage	GFI1+ SC percentage
Age	Correation Coefficient	-0.38567	-0.35147	-0.66667	-0.45238	-0.44056	-0.73641
	p-value	0.1931	0.3537	0.071	0.2604	0.1517	0.0237*
Tumor Volume	Correation Coefficient	-0.45179	-0.40168	-0.58684	-0.41917	-0.18564	-0.55231
	p-value	0.1212	0.2839	0.1262	0.3013	0.5635	0.1231
Pure Tone Threshold	Correation Coefficient	-0.52342	-0.33473	-0.63474	-0.73055	-0.30123	-0.41005
	p-value	0.0664	0.3786	0.0909	0.0396	0.3414	0.273
Word Recognition Score	Correation Coefficient	0.0681	-0.02752	0.27277	0.27277	0.47948	0.341
	p-value	0.825	0.944	0.5134	0.5134	0.1147	0.3692
*a negative correlation between age and the percentage of GFI1+ supporting cells, indicating fewer GFI1+ supporting cells with increasing age.
