# Supplementary material for: Single-cell transcriptomic atlas reveals increased regeneration in diseased human inner ear balance organs
Source: Nat Commun. 2024 Jun 6;15:4833. doi: 10.1038/s41467-024-48491-y (PMC11156867; doi:10.1038/s41467-024-48491-y)
Supplement: Supplementary file 6 — Source Data [file 41467_2024_48491_MOESM6_ESM.xlsx]

## Sheet: Figure 1c_all cells
Differential gene expression of all cells (related to Figure 1)
Differential gene expression using wilcox rank sum test in Seurat with default parameters and duplicate genes removed
gene	p_val	avg_log2FC	pct.1	pct.2	p_val_adj	cluster	gene
APOD	0	4.52311	0.949	0.293	0	0	APOD
PTGDS	0	4.44025	0.752	0.324	0	0	PTGDS
RARRES1	0	4.41151	0.667	0.108	0	0	RARRES1
COCH	0	4.35967	0.72	0.194	0	0	COCH
CLU	0	3.46816	0.878	0.641	0	0	CLU
CRYM	0	3.2483	0.503	0.085	0	0	CRYM
OGN	0	3.01119	0.466	0.041	0	0	OGN
ATP1A2	0	2.83439	0.509	0.111	0	0	ATP1A2
MGP	0	2.63732	0.79	0.361	0	0	MGP
PTN	0	2.59765	0.804	0.435	0	0	PTN
OTOR	0	2.33066	0.266	0.021	0	0	OTOR
DCN	0	2.305	0.405	0.06	0	0	DCN
IFITM2	0	2.28347	0.647	0.258	0	0	IFITM2
TM4SF1	0	2.22266	0.525	0.207	0	0	TM4SF1
IFITM3	0	2.18741	0.857	0.654	0	0	IFITM3
C7	0	2.17973	0.345	0.019	0	0	C7
LHFPL6	0	2.13342	0.488	0.108	0	0	LHFPL6
MT2A	0	2.08176	0.845	0.669	0	0	MT2A
CYP1B1	0	2.01234	0.383	0.041	0	0	CYP1B1
CEMIP	0	1.91243	0.317	0.065	0	0	CEMIP
IGFBP4	0	1.85322	0.351	0.089	0	0	IGFBP4
NOVA1	0	1.82482	0.377	0.109	0	0	NOVA1
USP53	0	1.78139	0.498	0.289	0	0	USP53
RND3	0	1.75277	0.418	0.222	0	0	RND3
LRP1	0	1.59872	0.437	0.186	0	0	LRP1
NDUFA4L2	0	1.59116	0.335	0.056	0	0	NDUFA4L2
SERPING1	0	1.56016	0.482	0.289	0	0	SERPING1
NR2F1	0	1.49472	0.48	0.14	0	0	NR2F1
CPE	0	1.45402	0.452	0.187	0	0	CPE
MFAP4	0	1.40983	0.289	0.093	0	0	MFAP4
CP	0	1.39242	0.302	0.047	0	0	CP
EFEMP1	0	1.30824	0.322	0.139	0	0	EFEMP1
PHLDB2	0	1.24841	0.263	0.072	0	0	PHLDB2
AEBP1	0	1.21301	0.288	0.051	0	0	AEBP1
FOXC1	0	1.1902	0.264	0.063	0	0	FOXC1
SAT1	0	1.18526	0.809	0.733	0	0	SAT1
SH3BP5	0	0.991566	0.268	0.063	0	0	SH3BP5
TIMP3	0	0.978951	0.521	0.308	0	0	TIMP3
FTL	0	0.855277	0.955	0.946	0	0	FTL
MTRNR2L12	3.21e-306	0.74321	0.873	0.851	6.98e-302	0	MTRNR2L12
TOMM7	2.87e-290	0.712189	0.785	0.776	6.24e-286	0	TOMM7
IGFBP6	1.73e-288	1.64836	0.265	0.105	3.76e-284	0	IGFBP6
TFPI	1.16e-285	1.32101	0.264	0.101	2.51e-281	0	TFPI
RPS21	1.36e-263	0.645084	0.886	0.897	2.95e-259	0	RPS21
SERPINE2	7.59e-256	1.75881	0.457	0.301	1.65e-251	0	SERPINE2
MT3	8.97e-240	1.30983	0.438	0.252	1.95e-235	0	MT3
RPL41	1.64e-237	0.437136	0.983	0.978	3.57e-233	0	RPL41
DAB2	1.63e-234	0.867686	0.287	0.127	3.54e-230	0	DAB2
IGFBP5	8.66e-225	1.79147	0.308	0.161	1.88e-220	0	IGFBP5
RPL34	2.82e-212	0.438443	0.952	0.949	6.12e-208	0	RPL34
VAMP5	1.39e-210	1.30652	0.305	0.163	3.03e-206	0	VAMP5
PPP1R1B	6.63e-203	1.70149	0.272	0.138	1.44e-198	0	PPP1R1B
CDKN1C	1.34e-200	1.40692	0.424	0.293	2.92e-196	0	CDKN1C
GLUL	1.9e-197	0.647431	0.647	0.558	4.13e-193	0	GLUL
RPL37	3.54e-197	0.442929	0.92	0.925	7.7e-193	0	RPL37
GJB2	4e-196	1.39336	0.288	0.153	8.7e-192	0	GJB2
ANKRD28	2.64e-195	1.01581	0.313	0.166	5.74e-191	0	ANKRD28
RPS23	9.69e-194	0.461727	0.919	0.922	2.11e-189	0	RPS23
TPM1	5.82e-184	1.37508	0.418	0.306	1.27e-179	0	TPM1
RPS27A	5.9e-181	0.442945	0.948	0.949	1.28e-176	0	RPS27A
TF	1.04e-180	1.00142	0.258	0.124	2.25e-176	0	TF
RPL37A	3.5e-176	0.421283	0.906	0.911	7.6e-172	0	RPL37A
RPS8	1.19e-174	0.454272	0.899	0.908	2.59e-170	0	RPS8
MTRNR2L8	3.73e-174	1.16219	0.676	0.664	8.1e-170	0	MTRNR2L8
UBB	9.85e-167	1.13108	0.749	0.731	2.14e-162	0	UBB
SELENOP	7.16e-160	0.823999	0.6	0.559	1.56e-155	0	SELENOP
MIR99AHG	7.82e-156	1.22076	0.324	0.198	1.7e-151	0	MIR99AHG
RPL22	1.14e-140	0.534876	0.854	0.878	2.48e-136	0	RPL22
CRNDE	2.6e-140	0.917204	0.323	0.2	5.65e-136	0	CRNDE
RPLP2	6.03e-136	0.493353	0.829	0.866	1.31e-131	0	RPLP2
ADIRF	1.49e-133	0.882355	0.327	0.202	3.24e-129	0	ADIRF
RPL39	6.75e-133	0.965796	0.936	0.946	1.47e-128	0	RPL39
TJP1	3.87e-128	1.33324	0.358	0.266	8.4e-124	0	TJP1
RPLP1	4.07e-127	0.296682	0.95	0.958	8.85e-123	0	RPLP1
RPL32	4.64e-125	0.377884	0.927	0.938	1.01e-120	0	RPL32
PLPP3	5.68e-119	1.08045	0.293	0.192	1.23e-114	0	PLPP3
RPS29	3.25e-117	0.391683	0.902	0.914	7.07e-113	0	RPS29
LGALS1	3.41e-114	0.61551	0.579	0.519	7.41e-110	0	LGALS1
S100B	6.06e-113	1.42251	0.566	0.539	1.32e-108	0	S100B
RPL30	1.87e-112	0.435149	0.929	0.945	4.06e-108	0	RPL30
MT-ND3	1.31e-111	0.335673	0.991	0.982	2.84e-107	0	MT-ND3
PHLDA1	1.22e-106	0.663929	0.252	0.145	2.65e-102	0	PHLDA1
RPL23A	9.6e-105	0.40707	0.745	0.784	2.09e-100	0	RPL23A
FAM171B	5.26e-102	0.953577	0.261	0.166	1.14e-97	0	FAM171B
RPL24	9.04e-102	0.438366	0.887	0.911	1.96e-97	0	RPL24
RPL21	2.72e-99	0.342935	0.867	0.888	5.91e-95	0	RPL21
EMP3	8.39e-96	0.762392	0.328	0.228	1.82e-91	0	EMP3
FRZB	6.31e-95	0.92604	0.278	0.183	1.37e-90	0	FRZB
MT1X	9.6e-85	0.935441	0.559	0.503	2.09e-80	0	MT1X
RPS13	2.29e-84	0.521761	0.898	0.927	4.97e-80	0	RPS13
RRAS	2.83e-82	0.710526	0.292	0.206	6.16e-78	0	RRAS
RPS28	1.03e-80	0.426683	0.937	0.957	2.24e-76	0	RPS28
RPS12	1.19e-79	0.298316	0.928	0.94	2.6e-75	0	RPS12
DDIT4	9.5e-78	1.08337	0.448	0.411	2.07e-73	0	DDIT4
LAPTM4A	2.6e-75	0.524098	0.647	0.67	5.66e-71	0	LAPTM4A
CRYAB	3.81e-74	1.21111	0.712	0.669	8.28e-70	0	CRYAB
RPS27	2.13e-72	0.287726	0.963	0.968	4.62e-68	0	RPS27
RPL35A	6.07e-66	0.282547	0.892	0.905	1.32e-61	0	RPL35A
CEBPD	1.88e-61	0.604515	0.609	0.603	4.1e-57	0	CEBPD
CEBPB	6.57e-61	0.7244	0.481	0.443	1.43e-56	0	CEBPB
RPS26	6.7e-60	0.304006	0.855	0.882	1.46e-55	0	RPS26
VIM	1.18e-59	0.555127	0.807	0.813	2.56e-55	0	VIM
C12orf57	4.64e-57	0.66209	0.489	0.485	1.01e-52	0	C12orf57
FAU	9.79e-56	0.338919	0.855	0.91	2.13e-51	0	FAU
CHPT1	1.49e-51	0.709408	0.31	0.255	3.23e-47	0	CHPT1
RPL12	9.65e-50	0.348222	0.836	0.888	2.1e-45	0	RPL12
FTH1	3.72e-49	0.340781	0.964	0.971	8.08e-45	0	FTH1
RPS16	1.34e-41	0.355141	0.716	0.774	2.91e-37	0	RPS16
RPL14	3.14e-41	0.286001	0.819	0.855	6.81e-37	0	RPL14
RPL22L1	7.63e-41	0.681464	0.475	0.462	1.66e-36	0	RPL22L1
GDF15	3.94e-39	0.601703	0.278	0.205	8.56e-35	0	GDF15
RPS11	2.17e-38	0.297369	0.721	0.78	4.71e-34	0	RPS11
RPL28	2.17e-35	0.277858	0.851	0.9	4.72e-31	0	RPL28
HSPB1	3.49e-34	0.779981	0.542	0.539	7.58e-30	0	HSPB1
SELENOM	6.76e-32	0.388977	0.607	0.654	1.47e-27	0	SELENOM
NDRG1	4.95e-30	0.479283	0.425	0.4	1.07e-25	0	NDRG1
RPL13A	1.23e-28	0.292291	0.696	0.753	2.67e-24	0	RPL13A
DNAJB1	2.98e-26	0.94914	0.483	0.484	6.47e-22	0	DNAJB1
CHL1	3.35e-23	0.780728	0.253	0.218	7.28e-19	0	CHL1
ARID5B	5.71e-22	0.522638	0.264	0.231	1.24e-17	0	ARID5B
MGST1	4.44e-19	0.569862	0.279	0.246	9.65e-15	0	MGST1
SLC1A3	5.08e-19	0.635662	0.301	0.271	1.1e-14	0	SLC1A3
RPL36A	1.98e-17	0.361125	0.549	0.568	4.29e-13	0	RPL36A
MIR4458HG	5.04e-17	0.316642	0.204	0.281	1.1e-12	0	MIR4458HG
GRINA	5.53e-17	0.587927	0.261	0.241	1.2e-12	0	GRINA
FOXO3	4.63e-16	0.277869	0.195	0.267	1.01e-11	0	FOXO3
EIF1B	5.49e-16	0.294461	0.448	0.567	1.19e-11	0	EIF1B
BTG2	2.9e-15	0.423223	0.27	0.368	6.3e-11	0	BTG2
ZFHX3	7e-14	0.600726	0.309	0.297	1.52e-09	0	ZFHX3
RPL23	1.76e-13	0.262098	0.677	0.74	3.83e-09	0	RPL23
RPL31	4.15e-13	0.380035	0.59	0.652	9.02e-09	0	RPL31
ADI1	4.91e-13	0.744045	0.295	0.303	1.07e-08	0	ADI1
CHMP1B	1.32e-12	0.353763	0.208	0.276	2.86e-08	0	CHMP1B
TXN	1.45e-12	0.580116	0.528	0.585	3.14e-08	0	TXN
TXNIP	1.9e-12	0.608622	0.341	0.34	4.13e-08	0	TXNIP
EEF1D	1.09e-11	0.303292	0.577	0.646	2.36e-07	0	EEF1D
CCDC85B	1.54e-11	0.286998	0.317	0.407	3.35e-07	0	CCDC85B
TRMT112	1.78e-11	0.416974	0.515	0.577	3.87e-07	0	TRMT112
PLCG2	8.97e-11	0.563137	0.56	0.612	1.95e-06	0	PLCG2
FGFR1	5.49e-10	0.52184	0.263	0.248	1.19e-05	0	FGFR1
CTGF	1.16e-09	1.05074	0.252	0.243	2.53e-05	0	CTGF
SNHG8	1.67e-09	0.531578	0.491	0.549	3.63e-05	0	SNHG8
GABARAP	8.18e-09	0.258453	0.253	0.319	0.000177654	0	GABARAP
DDIT3	9.91e-09	0.392325	0.458	0.458	0.000215361	0	DDIT3
PRMT2	1.91e-08	0.270328	0.247	0.312	0.000414856	0	PRMT2
HSPA8	4.08e-08	0.535931	0.491	0.559	0.000887384	0	HSPA8
ATP1B3	4.35e-08	0.399166	0.266	0.259	0.000946292	0	ATP1B3
GCSH	6.95e-08	0.293422	0.242	0.307	0.00151117	0	GCSH
RPS20	1.63e-07	0.37538	0.515	0.568	0.00353486	0	RPS20
HSPE1	8.11e-07	0.309038	0.567	0.629	0.0176207	0	HSPE1
GSTO1	1.78e-06	0.537507	0.413	0.449	0.0386527	0	GSTO1
KRTCAP2	1.97e-06	0.269913	0.346	0.435	0.0427456	0	KRTCAP2
SOD2	5.52e-06	0.282082	0.309	0.369	0.119859	0	SOD2
BEX5	1.91e-05	0.306249	0.239	0.292	0.414527	0	BEX5
HSPA1B	4.03e-05	0.49109	0.477	0.52	0.875779	0	HSPA1B
TIMP1	6.74e-05	0.92437	0.48	0.566	1	0	TIMP1
XIST	7.97e-05	0.310803	0.32	0.394	1	0	XIST
STOM	9.94e-05	0.269342	0.31	0.378	1	0	STOM
ATOX1	0.00022716	0.299697	0.383	0.472	1	0	ATOX1
HERPUD1	0.000820721	0.368349	0.475	0.554	1	0	HERPUD1
SLC12A2	0.00102921	0.486387	0.251	0.304	1	0	SLC12A2
SEC62	0.00109552	0.295254	0.541	0.63	1	0	SEC62
MT-ATP8	0.00122048	0.340916	0.53	0.595	1	0	MT-ATP8
NDUFB1	0.0019117	0.259215	0.478	0.579	1	0	NDUFB1
APP	0.00200515	0.368612	0.48	0.548	1	0	APP
IER5L	0.00410335	0.376625	0.235	0.278	1	0	IER5L
CCS	0.00419165	0.391715	0.244	0.299	1	0	CCS
ZFAS1	0.00490949	0.387439	0.557	0.646	1	0	ZFAS1
ST13	0.00552852	0.355044	0.507	0.595	1	0	ST13
KLF9	0.00698612	0.270839	0.224	0.263	1	0	KLF9
SNHG25	0.00820428	0.492041	0.374	0.414	1	0	SNHG25
SAA1	0	3.96989	0.541	0.126	0	1	SAA1
SAA2	0	3.35173	0.348	0.055	0	1	SAA2
AGR2	0	3.01958	0.735	0.071	0	1	AGR2
LCN2	0	2.97722	0.324	0.109	0	1	LCN2
S100A10	0	2.97305	0.97	0.446	0	1	S100A10
FBXO2	0	2.90551	0.935	0.374	0	1	FBXO2
GFAP	0	2.80933	0.77	0.096	0	1	GFAP
S100A6	0	2.63555	0.991	0.728	0	1	S100A6
S100A1	0	2.60626	0.977	0.439	0	1	S100A1
ID1	0	2.59734	0.7	0.206	0	1	ID1
KRT18	0	2.49498	0.917	0.275	0	1	KRT18
CD24	0	2.41043	0.839	0.071	0	1	CD24
USH1C	0	2.36411	0.739	0.133	0	1	USH1C
KRT8	0	2.35862	0.884	0.225	0	1	KRT8
S100A13	0	2.3295	0.974	0.518	0	1	S100A13
AGR3	0	2.32638	0.67	0.042	0	1	AGR3
GSN	0	2.27812	0.937	0.464	0	1	GSN
FAM107A	0	2.21068	0.736	0.201	0	1	FAM107A
SNORC	0	2.19848	0.712	0.105	0	1	SNORC
TWF1	0	2.13141	0.746	0.178	0	1	TWF1
WFDC2	0	2.1252	0.959	0.351	0	1	WFDC2
BRICD5	0	2.06048	0.586	0.108	0	1	BRICD5
FXYD3	0	2.05452	0.813	0.152	0	1	FXYD3
PIGR	0	1.98977	0.576	0.031	0	1	PIGR
SFN	0	1.95486	0.291	0.033	0	1	SFN
CD9	0	1.89136	0.956	0.501	0	1	CD9
OTOG	0	1.86492	0.691	0.08	0	1	OTOG
TMOD1	0	1.84876	0.715	0.128	0	1	TMOD1
SKP1	0	1.83791	0.962	0.751	0	1	SKP1
IFI27	0	1.82709	0.752	0.118	0	1	IFI27
PRSS23	0	1.79692	0.693	0.095	0	1	PRSS23
OTOL1	0	1.78909	0.376	0.021	0	1	OTOL1
EPCAM	0	1.66138	0.807	0.271	0	1	EPCAM
PAQR6	0	1.65513	0.609	0.084	0	1	PAQR6
ANXA2	0	1.65449	0.92	0.438	0	1	ANXA2
LINC01198	0	1.64532	0.671	0.044	0	1	LINC01198
TUBB2B	0	1.60661	0.608	0.056	0	1	TUBB2B
TSPAN13	0	1.60381	0.742	0.146	0	1	TSPAN13
COL9A3	0	1.60176	0.702	0.24	0	1	COL9A3
PRDX1	0	1.59806	0.951	0.672	0	1	PRDX1
SERPINB1	0	1.59739	0.52	0.231	0	1	SERPINB1
FXYD6	0	1.57583	0.683	0.118	0	1	FXYD6
ENHO	0	1.56012	0.585	0.079	0	1	ENHO
TSPAN3	0	1.548	0.789	0.338	0	1	TSPAN3
LAMB3	0	1.53848	0.49	0.076	0	1	LAMB3
TTYH1	0	1.52793	0.592	0.093	0	1	TTYH1
S100A14	0	1.51698	0.517	0.122	0	1	S100A14
SPTSSA	0	1.51379	0.764	0.251	0	1	SPTSSA
ID4	0	1.5104	0.775	0.257	0	1	ID4
CYB5A	0	1.50808	0.765	0.273	0	1	CYB5A
FBXO32	0	1.50413	0.639	0.179	0	1	FBXO32
ID3	0	1.50087	0.712	0.293	0	1	ID3
TSPAN8	0	1.49638	0.61	0.059	0	1	TSPAN8
SPOCK1	0	1.49009	0.583	0.044	0	1	SPOCK1
MARCKSL1	0	1.48204	0.792	0.31	0	1	MARCKSL1
PLPP2	0	1.46344	0.664	0.173	0	1	PLPP2
CLDN9	0	1.45012	0.629	0.11	0	1	CLDN9
SORBS2	0	1.44808	0.736	0.158	0	1	SORBS2
RND2	0	1.44017	0.634	0.103	0	1	RND2
CKB	0	1.42405	0.754	0.355	0	1	CKB
FAM213A	0	1.40879	0.576	0.189	0	1	FAM213A
RFLNB	0	1.40309	0.613	0.085	0	1	RFLNB
CSRP2	0	1.39331	0.799	0.276	0	1	CSRP2
SOX2	0	1.39206	0.612	0.078	0	1	SOX2
SRP9	0	1.36323	0.804	0.39	0	1	SRP9
FAM3C	0	1.3624	0.756	0.27	0	1	FAM3C
ELF3	0	1.36145	0.584	0.176	0	1	ELF3
SLC34A2	0	1.34527	0.351	0.007	0	1	SLC34A2
ALDH2	0	1.33208	0.672	0.17	0	1	ALDH2
CST3	0	1.32632	0.935	0.631	0	1	CST3
ZBTB20	0	1.30312	0.795	0.404	0	1	ZBTB20
PRR15	0	1.26482	0.539	0.036	0	1	PRR15
KRT19	0	1.26202	0.757	0.255	0	1	KRT19
CLDN4	0	1.22864	0.766	0.222	0	1	CLDN4
FAM69C	0	1.22606	0.468	0.03	0	1	FAM69C
CTHRC1	0	1.22083	0.574	0.068	0	1	CTHRC1
PPP2R2B	0	1.21129	0.564	0.071	0	1	PPP2R2B
CLDN3	0	1.2006	0.675	0.205	0	1	CLDN3
MIA	0	1.19604	0.758	0.321	0	1	MIA
MPZL2	0	1.18698	0.659	0.146	0	1	MPZL2
F3	0	1.18336	0.668	0.157	0	1	F3
IGFBP7	0	1.18027	0.694	0.183	0	1	IGFBP7
CXADR	0	1.17323	0.633	0.15	0	1	CXADR
S100A4	0	1.17003	0.574	0.093	0	1	S100A4
KCNK1	0	1.15738	0.452	0.056	0	1	KCNK1
TBX2-AS1	0	1.15639	0.589	0.089	0	1	TBX2-AS1
DPYSL2	0	1.15425	0.783	0.322	0	1	DPYSL2
HEY1	0	1.15015	0.518	0.051	0	1	HEY1
HSD17B12	0	1.14531	0.7	0.253	0	1	HSD17B12
ARL4C	0	1.14366	0.622	0.137	0	1	ARL4C
MDK	0	1.12712	0.653	0.198	0	1	MDK
CYR61	0	1.12636	0.539	0.224	0	1	CYR61
EMP1	0	1.11611	0.512	0.211	0	1	EMP1
CLDN7	0	1.11391	0.596	0.164	0	1	CLDN7
CMTM5	0	1.11348	0.545	0.102	0	1	CMTM5
SPINT2	0	1.11101	0.789	0.38	0	1	SPINT2
LIMA1	0	1.1109	0.612	0.156	0	1	LIMA1
AKR1A1	0	1.10698	0.662	0.222	0	1	AKR1A1
DLX5	0	1.10568	0.432	0.031	0	1	DLX5
TMEM205	0	1.10372	0.672	0.291	0	1	TMEM205
COL11A2	0	1.10091	0.666	0.159	0	1	COL11A2
INSIG1	0	1.09838	0.553	0.288	0	1	INSIG1
GAD1	0	1.08905	0.536	0.043	0	1	GAD1
OTOGL	0	1.08816	0.552	0.068	0	1	OTOGL
RGS4	0	1.08686	0.363	0.036	0	1	RGS4
DIRAS3	0	1.07552	0.524	0.071	0	1	DIRAS3
PTMS	0	1.06971	0.758	0.32	0	1	PTMS
AMD1	0	1.06528	0.806	0.484	0	1	AMD1
TUBB4B	0	1.06375	0.764	0.4	0	1	TUBB4B
RBP1	0	1.06165	0.769	0.294	0	1	RBP1
RASGRP1	0	1.05632	0.529	0.047	0	1	RASGRP1
ISG20	0	1.05578	0.334	0.122	0	1	ISG20
INAFM1	0	1.05418	0.489	0.108	0	1	INAFM1
SPARCL1	0	1.03931	0.818	0.416	0	1	SPARCL1
RCN2	0	1.03323	0.698	0.284	0	1	RCN2
TSTD1	0	1.03243	0.757	0.299	0	1	TSTD1
S100A11	0	1.03093	0.955	0.625	0	1	S100A11
IGFBP3	0	1.02986	0.442	0.074	0	1	IGFBP3
RHOC	0	1.02722	0.735	0.324	0	1	RHOC
COL9A2	0	1.02369	0.521	0.07	0	1	COL9A2
TPD52L1	0	1.01116	0.668	0.252	0	1	TPD52L1
EPHX1	0	1.00817	0.633	0.222	0	1	EPHX1
DDR1	0	0.994993	0.571	0.128	0	1	DDR1
GAS2	0	0.991343	0.484	0.075	0	1	GAS2
CNN3	0	0.983757	0.874	0.429	0	1	CNN3
BTG3	0	0.976877	0.781	0.327	0	1	BTG3
SMS	0	0.974533	0.801	0.339	0	1	SMS
ZDHHC2	0	0.968281	0.571	0.134	0	1	ZDHHC2
CAMTA1	0	0.96828	0.778	0.356	0	1	CAMTA1
FAM174B	0	0.968107	0.518	0.084	0	1	FAM174B
GABARAPL2	0	0.967455	0.876	0.545	0	1	GABARAPL2
SEC11C	0	0.964996	0.644	0.282	0	1	SEC11C
SPHK1	0	0.962483	0.64	0.191	0	1	SPHK1
OTOA	0	0.958397	0.478	0.029	0	1	OTOA
PLEKHB1	0	0.955759	0.638	0.257	0	1	PLEKHB1
STMN1	0	0.945085	0.654	0.257	0	1	STMN1
ACTG1	0	0.94409	0.963	0.743	0	1	ACTG1
TMED10	0	0.938716	0.759	0.401	0	1	TMED10
REEP5	0	0.934637	0.732	0.328	0	1	REEP5
LINC01896	0	0.933149	0.471	0.039	0	1	LINC01896
SORL1	0	0.924944	0.611	0.127	0	1	SORL1
NMB	0	0.922454	0.38	0.153	0	1	NMB
LINC01549	0	0.920195	0.364	0.012	0	1	LINC01549
TMBIM1	0	0.916993	0.55	0.14	0	1	TMBIM1
PGRMC1	0	0.914886	0.741	0.367	0	1	PGRMC1
CAPN2	0	0.914265	0.475	0.141	0	1	CAPN2
BEX1	0	0.910461	0.569	0.136	0	1	BEX1
TSC22D1	0	0.9044	0.697	0.323	0	1	TSC22D1
SH3BGR	0	0.904017	0.489	0.084	0	1	SH3BGR
ATP6V0E2	0	0.898569	0.583	0.207	0	1	ATP6V0E2
BSPRY	0	0.893115	0.609	0.182	0	1	BSPRY
BGLAP	0	0.890045	0.322	0.047	0	1	BGLAP
CTSF	0	0.888349	0.596	0.245	0	1	CTSF
TMEM59	0	0.886312	0.826	0.538	0	1	TMEM59
NDRG2	0	0.885467	0.686	0.322	0	1	NDRG2
GADD45A	0	0.88287	0.608	0.304	0	1	GADD45A
GMPR	0	0.881668	0.519	0.117	0	1	GMPR
SLC44A3	0	0.879384	0.503	0.086	0	1	SLC44A3
TMEM14B	0	0.87936	0.694	0.305	0	1	TMEM14B
LYPD1	0	0.877353	0.407	0.016	0	1	LYPD1
CSRP1	0	0.87462	0.648	0.243	0	1	CSRP1
JUN	0	0.874462	0.765	0.534	0	1	JUN
CBR1	0	0.873547	0.587	0.193	0	1	CBR1
HTATIP2	0	0.871035	0.518	0.122	0	1	HTATIP2
PDIA6	0	0.866538	0.68	0.308	0	1	PDIA6
CMYA5	0	0.863071	0.667	0.248	0	1	CMYA5
PTPRK	0	0.859805	0.429	0.078	0	1	PTPRK
TAGLN3	0	0.856332	0.399	0.019	0	1	TAGLN3
DDIT4L	0	0.852373	0.318	0.035	0	1	DDIT4L
SCG5	0	0.852159	0.606	0.227	0	1	SCG5
DYNLT1	0	0.846267	0.671	0.279	0	1	DYNLT1
S100A16	0	0.833487	0.511	0.174	0	1	S100A16
PLS1	0	0.832171	0.444	0.06	0	1	PLS1
CSTB	0	0.831391	0.938	0.606	0	1	CSTB
C4orf48	0	0.831242	0.738	0.307	0	1	C4orf48
ATP1B1	0	0.830954	0.737	0.3	0	1	ATP1B1
MEIS2	0	0.830562	0.579	0.162	0	1	MEIS2
TUBA1A	0	0.829909	0.615	0.319	0	1	TUBA1A
EZR	0	0.829502	0.616	0.211	0	1	EZR
SRSF9	0	0.827312	0.765	0.375	0	1	SRSF9
MAL2	0	0.821568	0.383	0.119	0	1	MAL2
PEBP4	0	0.819499	0.422	0.053	0	1	PEBP4
HES5	0	0.81848	0.26	0.01	0	1	HES5
HSP90B1	0	0.817904	0.811	0.543	0	1	HSP90B1
TCEAL2	0	0.816496	0.674	0.254	0	1	TCEAL2
CAPG	0	0.815578	0.602	0.195	0	1	CAPG
ITM2B	0	0.803958	0.948	0.835	0	1	ITM2B
CYB5R2	0	0.802518	0.374	0.039	0	1	CYB5R2
RPS4Y1	0	0.800963	0.361	0.135	0	1	RPS4Y1
SDC4	0	0.798815	0.712	0.299	0	1	SDC4
GJB6	0	0.798595	0.527	0.122	0	1	GJB6
SUB1	0	0.797585	0.867	0.505	0	1	SUB1
DUT	0	0.796352	0.629	0.312	0	1	DUT
TMEM106C	0	0.792591	0.637	0.275	0	1	TMEM106C
TNFRSF12A	0	0.791952	0.634	0.274	0	1	TNFRSF12A
SERTAD4-AS1	0	0.784846	0.438	0.052	0	1	SERTAD4-AS1
KLF5	0	0.783699	0.418	0.065	0	1	KLF5
PALLD	0	0.782998	0.442	0.049	0	1	PALLD
SH3BGRL3	0	0.77835	0.701	0.308	0	1	SH3BGRL3
NME4	0	0.777808	0.581	0.224	0	1	NME4
ENAH	0	0.777011	0.571	0.185	0	1	ENAH
ODC1	0	0.776412	0.578	0.201	0	1	ODC1
FKBP2	0	0.774107	0.674	0.315	0	1	FKBP2
SVIP	0	0.7698	0.824	0.431	0	1	SVIP
DHRS7	0	0.769122	0.711	0.398	0	1	DHRS7
PKM	0	0.768492	0.8	0.419	0	1	PKM
NEDD4	0	0.766983	0.351	0.046	0	1	NEDD4
IFI27L2	0	0.76541	0.722	0.355	0	1	IFI27L2
CLDN14	0	0.763376	0.427	0.047	0	1	CLDN14
AP1M2	0	0.757953	0.475	0.099	0	1	AP1M2
HSPA1A	0	0.757889	0.795	0.521	0	1	HSPA1A
LLGL2	0	0.756462	0.471	0.105	0	1	LLGL2
TCEAL9	0	0.752561	0.779	0.407	0	1	TCEAL9
B4GALT4	0	0.75025	0.487	0.098	0	1	B4GALT4
TRABD2B	0	0.749787	0.359	0.019	0	1	TRABD2B
RDH10	0	0.749742	0.361	0.049	0	1	RDH10
ACSL3	0	0.748396	0.642	0.249	0	1	ACSL3
SEPT9	0	0.745091	0.44	0.111	0	1	SEPT9
SYNE2	0	0.744777	0.605	0.225	0	1	SYNE2
PDIA4	0	0.740062	0.535	0.147	0	1	PDIA4
LITAF	0	0.737543	0.735	0.369	0	1	LITAF
TMEM14C	0	0.734526	0.693	0.35	0	1	TMEM14C
PDLIM4	0	0.734219	0.51	0.156	0	1	PDLIM4
C6orf141	0	0.732999	0.366	0.024	0	1	C6orf141
HMGA1	0	0.732068	0.374	0.15	0	1	HMGA1
TMEM79	0	0.731697	0.355	0.034	0	1	TMEM79
C9orf3	0	0.73167	0.453	0.086	0	1	C9orf3
SARAF	0	0.726229	0.786	0.48	0	1	SARAF
PAPSS1	0	0.723251	0.524	0.125	0	1	PAPSS1
CHMP4C	0	0.722281	0.431	0.07	0	1	CHMP4C
BAMBI	0	0.721525	0.453	0.099	0	1	BAMBI
SLC25A4	0	0.721515	0.67	0.304	0	1	SLC25A4
RCN1	0	0.720781	0.524	0.152	0	1	RCN1
MIEN1	0	0.720724	0.578	0.228	0	1	MIEN1
SLITRK6	0	0.717321	0.37	0.022	0	1	SLITRK6
C1QTNF4	0	0.716757	0.453	0.117	0	1	C1QTNF4
PPIB	0	0.716705	0.696	0.393	0	1	PPIB
KCNJ16	0	0.715788	0.354	0.018	0	1	KCNJ16
MDM1	0	0.711599	0.396	0.049	0	1	MDM1
AIF1L	0	0.710179	0.54	0.143	0	1	AIF1L
EEF1A1	0	0.70742	0.997	0.971	0	1	EEF1A1
FOS	0	0.70717	0.872	0.687	0	1	FOS
PARK7	0	0.706077	0.76	0.45	0	1	PARK7
PHYHD1	0	0.704504	0.421	0.059	0	1	PHYHD1
CDH2	0	0.703523	0.389	0.039	0	1	CDH2
ARG2	0	0.703081	0.419	0.092	0	1	ARG2
CAT	0	0.700917	0.496	0.136	0	1	CAT
SOX4	0	0.70052	0.529	0.174	0	1	SOX4
KIF5C	0	0.69895	0.418	0.035	0	1	KIF5C
CALR	0	0.698097	0.764	0.446	0	1	CALR
RHOB	0	0.695842	0.68	0.35	0	1	RHOB
MYH14	0	0.695252	0.427	0.093	0	1	MYH14
SLC6A14	0	0.688355	0.314	0.012	0	1	SLC6A14
KREMEN1	0	0.686313	0.462	0.104	0	1	KREMEN1
TMEM238	0	0.683663	0.453	0.123	0	1	TMEM238
HIGD1A	0	0.683261	0.624	0.244	0	1	HIGD1A
IRAK4	0	0.6808	0.431	0.06	0	1	IRAK4
AL121820.2	0	0.67869	0.381	0.083	0	1	AL121820.2
TALDO1	0	0.677911	0.609	0.259	0	1	TALDO1
ENPP2	0	0.677113	0.432	0.07	0	1	ENPP2
SSX2IP	0	0.675853	0.41	0.055	0	1	SSX2IP
TMEM14A	0	0.674565	0.468	0.106	0	1	TMEM14A
DMTN	0	0.671669	0.413	0.06	0	1	DMTN
ACTB	0	0.671207	0.985	0.782	0	1	ACTB
HMGN1	0	0.67082	0.76	0.418	0	1	HMGN1
CYSTM1	0	0.670392	0.785	0.406	0	1	CYSTM1
PRDX2	0	0.67005	0.803	0.465	0	1	PRDX2
BEX3	0	0.669345	0.788	0.473	0	1	BEX3
PPP4R4	0	0.66931	0.351	0.02	0	1	PPP4R4
SUMO2	0	0.667689	0.813	0.514	0	1	SUMO2
INHBA	0	0.665435	0.353	0.016	0	1	INHBA
APC	0	0.665088	0.373	0.082	0	1	APC
SC5D	0	0.664387	0.494	0.136	0	1	SC5D
RHOU	0	0.662821	0.514	0.17	0	1	RHOU
ROCR	0	0.66253	0.446	0.121	0	1	ROCR
ID2	0	0.660509	0.508	0.151	0	1	ID2
FDPS	0	0.65937	0.591	0.25	0	1	FDPS
CLIC1	0	0.659304	0.777	0.394	0	1	CLIC1
MFSD2A	0	0.653688	0.437	0.068	0	1	MFSD2A
PNKD	0	0.652193	0.603	0.261	0	1	PNKD
EID1	0	0.649426	0.717	0.444	0	1	EID1
IRF6	0	0.646793	0.419	0.121	0	1	IRF6
WASL	0	0.645819	0.491	0.182	0	1	WASL
THBS1	0	0.643895	0.351	0.084	0	1	THBS1
VEPH1	0	0.64357	0.462	0.101	0	1	VEPH1
SCNN1A	0	0.642198	0.393	0.077	0	1	SCNN1A
BEX4	0	0.641002	0.712	0.361	0	1	BEX4
TBCB	0	0.640249	0.577	0.228	0	1	TBCB
SPCS2	0	0.637716	0.774	0.448	0	1	SPCS2
SH3BP4	0	0.635061	0.441	0.185	0	1	SH3BP4
SCRG1	0	0.633582	0.322	0.037	0	1	SCRG1
ATP6V0E1	0	0.626626	0.864	0.565	0	1	ATP6V0E1
PCP4L1	0	0.626446	0.359	0.026	0	1	PCP4L1
MGST11	0	0.626316	0.585	0.155	0	1	MGST1
RAB13	0	0.626077	0.627	0.268	0	1	RAB13
TMED9	0	0.625894	0.615	0.275	0	1	TMED9
CXCL14	0	0.625358	0.309	0.061	0	1	CXCL14
SPATS2L	0	0.622597	0.613	0.253	0	1	SPATS2L
HDHD3	0	0.622486	0.462	0.127	0	1	HDHD3
ZNF428	0	0.622267	0.583	0.243	0	1	ZNF428
HLA-C	0	0.620717	0.799	0.532	0	1	HLA-C
C1orf122	0	0.619034	0.61	0.261	0	1	C1orf122
SCP2	0	0.617848	0.639	0.295	0	1	SCP2
ARL4A	0	0.617507	0.539	0.181	0	1	ARL4A
ARL6IP5	0	0.616546	0.688	0.369	0	1	ARL6IP5
ABHD2	0	0.616073	0.33	0.063	0	1	ABHD2
RPN2	0	0.615894	0.56	0.236	0	1	RPN2
HSPA1B1	0	0.615842	0.742	0.44	0	1	HSPA1B
FGFRL1	0	0.615076	0.386	0.074	0	1	FGFRL1
SDF2L1	0	0.612579	0.522	0.202	0	1	SDF2L1
CALM2	0	0.612131	0.883	0.647	0	1	CALM2
KRTCAP3	0	0.611056	0.415	0.114	0	1	KRTCAP3
NEDD4L	0	0.60914	0.543	0.209	0	1	NEDD4L
ECHS1	0	0.608728	0.596	0.277	0	1	ECHS1
DUSP14	0	0.606891	0.419	0.109	0	1	DUSP14
ALDH1A1	0	0.606275	0.667	0.236	0	1	ALDH1A1
NEBL	0	0.60527	0.599	0.202	0	1	NEBL
UXT	0	0.604867	0.654	0.317	0	1	UXT
PDIA3	0	0.603477	0.669	0.358	0	1	PDIA3
SMG5	0	0.602379	0.384	0.072	0	1	SMG5
RPL3	0	0.602049	0.862	0.753	0	1	RPL3
RASSF4	0	0.601718	0.462	0.125	0	1	RASSF4
ENPP5	0	0.601393	0.422	0.095	0	1	ENPP5
LY6H	0	0.601296	0.255	0.016	0	1	LY6H
SCD5	0	0.599278	0.493	0.124	0	1	SCD5
NFIB	0	0.597911	0.545	0.182	0	1	NFIB
ERP29	0	0.59768	0.681	0.365	0	1	ERP29
RIC3	0	0.597509	0.487	0.146	0	1	RIC3
LRMDA	0	0.597142	0.405	0.073	0	1	LRMDA
RHBDD3	0	0.596449	0.365	0.047	0	1	RHBDD3
CPA6	0	0.595849	0.357	0.014	0	1	CPA6
SLC3A2	0	0.595704	0.822	0.486	0	1	SLC3A2
RTN3	0	0.594975	0.61	0.273	0	1	RTN3
TECTA	0	0.590748	0.338	0.016	0	1	TECTA
ANXA4	0	0.590275	0.485	0.147	0	1	ANXA4
SLC25A13	0	0.589647	0.438	0.095	0	1	SLC25A13
BANF1	0	0.589548	0.64	0.318	0	1	BANF1
NFKBIA	0	0.587613	0.67	0.37	0	1	NFKBIA
VDAC2	0	0.587012	0.722	0.383	0	1	VDAC2
HNRNPA1	0	0.585482	0.747	0.487	0	1	HNRNPA1
UFC1	0	0.58267	0.628	0.297	0	1	UFC1
CD63	0	0.581103	0.939	0.72	0	1	CD63
ACTN4	0	0.580699	0.766	0.361	0	1	ACTN4
METRN	0	0.580609	0.562	0.268	0	1	METRN
GPX4	0	0.577784	0.89	0.582	0	1	GPX4
MYL12B	0	0.577292	0.801	0.486	0	1	MYL12B
ST8SIA2	0	0.5771	0.342	0.018	0	1	ST8SIA2
TPGS2	0	0.576965	0.458	0.13	0	1	TPGS2
HEBP2	0	0.575252	0.591	0.265	0	1	HEBP2
CRIP1	0	0.574173	0.302	0.051	0	1	CRIP1
HABP4	0	0.573922	0.412	0.091	0	1	HABP4
SSR4	0	0.572729	0.715	0.416	0	1	SSR4
SRRM4	0	0.572297	0.324	0.019	0	1	SRRM4
TSPAN6	0	0.57089	0.491	0.157	0	1	TSPAN6
AQP4	0	0.567905	0.324	0.017	0	1	AQP4
LEMD1	0	0.56682	0.36	0.088	0	1	LEMD1
WDR1	0	0.566749	0.433	0.166	0	1	WDR1
ERH	0	0.565929	0.742	0.414	0	1	ERH
ATP2A2	0	0.564168	0.497	0.138	0	1	ATP2A2
C1orf21	0	0.560486	0.403	0.083	0	1	C1orf21
PMEL	0	0.558921	0.345	0.039	0	1	PMEL
SLC7A8	0	0.554487	0.374	0.061	0	1	SLC7A8
BEX2	0	0.554106	0.726	0.364	0	1	BEX2
TMEM230	0	0.553927	0.592	0.275	0	1	TMEM230
TSPO	0	0.553105	0.651	0.322	0	1	TSPO
RABAC1	0	0.551396	0.684	0.347	0	1	RABAC1
BRIP1	0	0.550793	0.369	0.044	0	1	BRIP1
PTP4A1	0	0.550176	0.371	0.138	0	1	PTP4A1
SOD1	0	0.549407	0.907	0.648	0	1	SOD1
EIF3E	0	0.549405	0.732	0.43	0	1	EIF3E
FMO5	0	0.549108	0.312	0.033	0	1	FMO5
DKK3	0	0.548426	0.541	0.199	0	1	DKK3
SMOC1	0	0.547732	0.342	0.027	0	1	SMOC1
DSTN	0	0.546063	0.889	0.575	0	1	DSTN
SIX1	0	0.546022	0.465	0.105	0	1	SIX1
IFI6	0	0.54475	0.584	0.242	0	1	IFI6
PPM1G	0	0.544749	0.473	0.162	0	1	PPM1G
MEST	0	0.543617	0.256	0.025	0	1	MEST
TES	0	0.541928	0.285	0.085	0	1	TES
SNRPG	0	0.541864	0.778	0.434	0	1	SNRPG
GPR37	0	0.541019	0.333	0.022	0	1	GPR37
SMOX	0	0.540834	0.474	0.101	0	1	SMOX
UBE2H	0	0.540204	0.513	0.218	0	1	UBE2H
LRPAP1	0	0.539664	0.665	0.36	0	1	LRPAP1
LGALS3BP	0	0.538642	0.53	0.206	0	1	LGALS3BP
IVD	0	0.538509	0.453	0.144	0	1	IVD
TSEN15	0	0.537439	0.416	0.099	0	1	TSEN15
TIAM1	0	0.534891	0.366	0.037	0	1	TIAM1
DBI	0	0.534534	0.771	0.474	0	1	DBI
SREBF1	0	0.533685	0.501	0.177	0	1	SREBF1
NDFIP1	0	0.532807	0.688	0.35	0	1	NDFIP1
TMEM221	0	0.530507	0.322	0.021	0	1	TMEM221
FHL1	0	0.530329	0.416	0.107	0	1	FHL1
ADGRG1	0	0.530026	0.436	0.139	0	1	ADGRG1
CUTA	0	0.529596	0.742	0.403	0	1	CUTA
PGM5	0	0.529455	0.392	0.079	0	1	PGM5
RPS4X	0	0.52924	0.971	0.854	0	1	RPS4X
SUMO1	0	0.527775	0.673	0.336	0	1	SUMO1
DMKN	0	0.527112	0.565	0.224	0	1	DMKN
RTN1	0	0.52607	0.364	0.054	0	1	RTN1
NRARP	0	0.525909	0.328	0.063	0	1	NRARP
RAB11FIP1	0	0.524021	0.438	0.173	0	1	RAB11FIP1
PCSK1N	0	0.521668	0.422	0.182	0	1	PCSK1N
STMP1	0	0.520585	0.567	0.231	0	1	STMP1
2023-09-07	0	0.519475	0.583	0.275	0	1	2023-09-07
SELENOS	0	0.519468	0.628	0.292	0	1	SELENOS
COL18A1	0	0.51845	0.456	0.132	0	1	COL18A1
CHCHD2	0	0.513353	0.869	0.6	0	1	CHCHD2
TMEM8A	0	0.511989	0.384	0.082	0	1	TMEM8A
TSPAN15	0	0.510984	0.434	0.09	0	1	TSPAN15
TMEM30B	0	0.510625	0.375	0.108	0	1	TMEM30B
CADM4	0	0.510468	0.388	0.115	0	1	CADM4
BEX51	0	0.508744	0.489	0.216	0	1	BEX5
NLRP1	0	0.506837	0.421	0.106	0	1	NLRP1
MANF	0	0.506284	0.501	0.195	0	1	MANF
YWHAE	0	0.504959	0.847	0.55	0	1	YWHAE
SELENOW	0	0.502581	0.845	0.55	0	1	SELENOW
RHEB	0	0.50167	0.758	0.421	0	1	RHEB
WNT7A	0	0.501491	0.299	0.007	0	1	WNT7A
AMER2	0	0.501455	0.317	0.017	0	1	AMER2
PLEKHJ1	0	0.500967	0.45	0.159	0	1	PLEKHJ1
DDAH2	0	0.499251	0.555	0.238	0	1	DDAH2
MCOLN3	0	0.496994	0.329	0.042	0	1	MCOLN3
LAP3	0	0.493199	0.464	0.142	0	1	LAP3
CHP1	0	0.492735	0.47	0.157	0	1	CHP1
SLC35D2	0	0.49025	0.369	0.068	0	1	SLC35D2
LARP6	0	0.490187	0.446	0.165	0	1	LARP6
CTNNA1	0	0.490115	0.526	0.222	0	1	CTNNA1
SNRPN	0	0.488946	0.701	0.402	0	1	SNRPN
GALNT2	0	0.487615	0.317	0.054	0	1	GALNT2
KANK1	0	0.486943	0.373	0.09	0	1	KANK1
PSMG3	0	0.48536	0.406	0.108	0	1	PSMG3
CD99	0	0.484302	0.52	0.22	0	1	CD99
NELL2	0	0.483998	0.313	0.03	0	1	NELL2
SEC14L1	0	0.483911	0.524	0.189	0	1	SEC14L1
NAA20	0	0.483562	0.544	0.237	0	1	NAA20
RAB5IF	0	0.483046	0.431	0.139	0	1	RAB5IF
FGFR11	0	0.482063	0.506	0.175	0	1	FGFR1
AURKAIP1	0	0.481752	0.65	0.332	0	1	AURKAIP1
DSTYK	0	0.4809	0.41	0.119	0	1	DSTYK
CRELD2	0	0.479104	0.365	0.096	0	1	CRELD2
POLR2I	0	0.478866	0.677	0.351	0	1	POLR2I
CCNI	0	0.478198	0.818	0.551	0	1	CCNI
SHC4	0	0.478093	0.314	0.04	0	1	SHC4
BMP7	0	0.477231	0.382	0.099	0	1	BMP7
LMO4	0	0.476105	0.625	0.229	0	1	LMO4
EBF3	0	0.475892	0.306	0.017	0	1	EBF3
CHST6	0	0.475858	0.289	0.071	0	1	CHST6
TCEAL5	0	0.47393	0.278	0.039	0	1	TCEAL5
ABRACL	0	0.473558	0.38	0.109	0	1	ABRACL
GSTK1	0	0.472292	0.549	0.241	0	1	GSTK1
CADM1	0	0.471815	0.497	0.143	0	1	CADM1
TKT	0	0.471772	0.658	0.343	0	1	TKT
ARL3	0	0.469863	0.603	0.29	0	1	ARL3
EYA1	0	0.46692	0.415	0.071	0	1	EYA1
IFNGR2	0	0.466711	0.443	0.149	0	1	IFNGR2
SEC61B	0	0.466222	0.814	0.507	0	1	SEC61B
SLC38A1	0	0.466069	0.394	0.109	0	1	SLC38A1
NRCAM	0	0.465522	0.315	0.052	0	1	NRCAM
CTNNAL1	0	0.465344	0.489	0.163	0	1	CTNNAL1
ILF2	0	0.463668	0.532	0.232	0	1	ILF2
DDOST	0	0.463343	0.447	0.155	0	1	DDOST
RPS121	0	0.463328	0.996	0.919	0	1	RPS12
STOX1	0	0.46193	0.311	0.036	0	1	STOX1
NACA	0	0.461648	0.967	0.806	0	1	NACA
SORCS1	0	0.461064	0.385	0.05	0	1	SORCS1
METTL9	0	0.460652	0.54	0.226	0	1	METTL9
RASD1	0	0.460362	0.358	0.137	0	1	RASD1
HADH	0	0.459232	0.38	0.093	0	1	HADH
ARPC5L	0	0.459182	0.469	0.184	0	1	ARPC5L
NPDC1	0	0.459062	0.453	0.147	0	1	NPDC1
GAS1	0	0.45884	0.388	0.092	0	1	GAS1
CARMIL1	0	0.4586	0.348	0.059	0	1	CARMIL1
DPP7	0	0.457852	0.624	0.33	0	1	DPP7
PSMB1	0	0.457729	0.713	0.41	0	1	PSMB1
FDFT1	0	0.456949	0.49	0.217	0	1	FDFT1
GPC6	0	0.456452	0.285	0.016	0	1	GPC6
C9orf16	0	0.456085	0.553	0.249	0	1	C9orf16
QDPR	0	0.454746	0.427	0.14	0	1	QDPR
DNAJC3	0	0.453736	0.508	0.205	0	1	DNAJC3
SPEG	0	0.453492	0.291	0.046	0	1	SPEG
CFL1	0	0.453324	0.783	0.462	0	1	CFL1
CD164	0	0.452946	0.686	0.345	0	1	CD164
HMGN3	0	0.452687	0.694	0.399	0	1	HMGN3
C1QBP	0	0.45241	0.55	0.244	0	1	C1QBP
MIR200CHG	0	0.452206	0.315	0.109	0	1	MIR200CHG
ERG28	0	0.451072	0.436	0.158	0	1	ERG28
CLTA	0	0.45064	0.707	0.392	0	1	CLTA
PARVA	0	0.450103	0.432	0.11	0	1	PARVA
HSPA5	0	0.449792	0.809	0.467	0	1	HSPA5
AC009414.2	0	0.449753	0.263	0.034	0	1	AC009414.2
TRIM2	0	0.449258	0.496	0.172	0	1	TRIM2
ECE1	0	0.448437	0.306	0.055	0	1	ECE1
2023-09-02	0	0.448296	0.438	0.16	0	1	2023-09-02
MLEC	0	0.447688	0.494	0.216	0	1	MLEC
MRPL18	0	0.444725	0.465	0.196	0	1	MRPL18
ZNF706	0	0.444005	0.644	0.331	0	1	ZNF706
IGSF8	0	0.443445	0.416	0.137	0	1	IGSF8
ANAPC15	0	0.44268	0.356	0.078	0	1	ANAPC15
EFHD1	0	0.442553	0.34	0.056	0	1	EFHD1
B3GAT3	0	0.442072	0.446	0.162	0	1	B3GAT3
PAFAH1B1	0	0.441502	0.543	0.235	0	1	PAFAH1B1
TC2N	0	0.439316	0.301	0.049	0	1	TC2N
SPCS1	0	0.43895	0.731	0.421	0	1	SPCS1
RTN4	0	0.438462	0.785	0.466	0	1	RTN4
KAZALD1	0	0.437352	0.28	0.026	0	1	KAZALD1
CAPNS1	0	0.435768	0.496	0.203	0	1	CAPNS1
PDCD6	0	0.434651	0.529	0.242	0	1	PDCD6
FIS1	0	0.434283	0.69	0.399	0	1	FIS1
CRYL1	0	0.434148	0.503	0.209	0	1	CRYL1
MAGEF1	0	0.434081	0.43	0.142	0	1	MAGEF1
SMDT1	0	0.432597	0.674	0.384	0	1	SMDT1
PDLIM1	0	0.430757	0.399	0.124	0	1	PDLIM1
KCNJ10	0	0.430227	0.276	0.02	0	1	KCNJ10
AKAP12	0	0.429664	0.546	0.173	0	1	AKAP12
SLC12A7	0	0.429573	0.363	0.108	0	1	SLC12A7
KTN1	0	0.429004	0.731	0.431	0	1	KTN1
PIP4P2	0	0.428012	0.428	0.137	0	1	PIP4P2
FAM177A1	0	0.427776	0.527	0.238	0	1	FAM177A1
MRPS28	0	0.427112	0.411	0.124	0	1	MRPS28
HSBP1	0	0.424498	0.764	0.444	0	1	HSBP1
PRDX4	0	0.422552	0.572	0.266	0	1	PRDX4
RCAN2	0	0.421842	0.337	0.04	0	1	RCAN2
GALNT10	0	0.421323	0.312	0.041	0	1	GALNT10
RASAL2	0	0.421218	0.323	0.059	0	1	RASAL2
CLEC18B	0	0.421116	0.275	0.021	0	1	CLEC18B
PGM2L1	0	0.421032	0.304	0.078	0	1	PGM2L1
DBP	0	0.42007	0.39	0.133	0	1	DBP
GRB14	0	0.418477	0.309	0.031	0	1	GRB14
PRDX3	0	0.417971	0.568	0.27	0	1	PRDX3
PHYH	0	0.416831	0.465	0.181	0	1	PHYH
LIPE-AS1	0	0.416706	0.317	0.082	0	1	LIPE-AS1
COPZ1	0	0.416226	0.516	0.231	0	1	COPZ1
CCDC80	0	0.416083	0.368	0.07	0	1	CCDC80
SMIM4	0	0.41581	0.486	0.208	0	1	SMIM4
PCMTD1	0	0.415495	0.537	0.242	0	1	PCMTD1
SRP19	0	0.415475	0.453	0.18	0	1	SRP19
VDAC1	0	0.414711	0.719	0.379	0	1	VDAC1
ABCA13	0	0.414614	0.301	0.023	0	1	ABCA13
XPA	0	0.414575	0.433	0.156	0	1	XPA
UBXN1	0	0.413912	0.6	0.311	0	1	UBXN1
AK6	0	0.413741	0.461	0.189	0	1	AK6
RRBP1	0	0.413333	0.499	0.2	0	1	RRBP1
POLR2F	0	0.411947	0.674	0.375	0	1	POLR2F
MRPL40	0	0.411511	0.525	0.241	0	1	MRPL40
BOLA3	0	0.411034	0.49	0.215	0	1	BOLA3
SH3RF1	0	0.410166	0.289	0.074	0	1	SH3RF1
MESD	0	0.408144	0.513	0.214	0	1	MESD
HPRT1	0	0.40801	0.393	0.133	0	1	HPRT1
RAB25	0	0.407632	0.34	0.111	0	1	RAB25
LTBP3	0	0.40698	0.435	0.176	0	1	LTBP3
CNPY2	0	0.405889	0.553	0.277	0	1	CNPY2
CCT3	0	0.405758	0.531	0.241	0	1	CCT3
AFDN	0	0.405661	0.412	0.133	0	1	AFDN
ISOC1	0	0.404541	0.346	0.1	0	1	ISOC1
MXRA7	0	0.404298	0.609	0.297	0	1	MXRA7
ATG101	0	0.403847	0.397	0.163	0	1	ATG101
RAB11FIP3	0	0.402799	0.332	0.056	0	1	RAB11FIP3
WWTR1	0	0.402551	0.319	0.108	0	1	WWTR1
RGN	0	0.402004	0.339	0.074	0	1	RGN
ERLEC1	0	0.4015	0.452	0.181	0	1	ERLEC1
PLEKHH1	0	0.401392	0.379	0.076	0	1	PLEKHH1
DLGAP1-AS1	0	0.400023	0.352	0.123	0	1	DLGAP1-AS1
TUFM	0	0.39921	0.551	0.268	0	1	TUFM
HCFC1R1	0	0.39919	0.409	0.158	0	1	HCFC1R1
SPINT1-AS1	0	0.398079	0.488	0.182	0	1	SPINT1-AS1
POLR2C	0	0.396914	0.489	0.204	0	1	POLR2C
VAMP8	0	0.394028	0.606	0.26	0	1	VAMP8
UBE2N	0	0.393863	0.469	0.19	0	1	UBE2N
SLC35B1	0	0.393425	0.386	0.113	0	1	SLC35B1
VEGFB	0	0.392981	0.55	0.271	0	1	VEGFB
ALDOC	0	0.391418	0.48	0.198	0	1	ALDOC
METTL23	0	0.390204	0.412	0.14	0	1	METTL23
TST	0	0.38854	0.394	0.096	0	1	TST
GDF11	0	0.388022	0.316	0.052	0	1	GDF11
GALNT6	0	0.387408	0.26	0.036	0	1	GALNT6
STRAP	0	0.387353	0.531	0.241	0	1	STRAP
TPRKB	0	0.387001	0.407	0.132	0	1	TPRKB
ANXA11	0	0.386568	0.345	0.119	0	1	ANXA11
CAVIN1	0	0.386365	0.398	0.148	0	1	CAVIN1
HHATL	0	0.386308	0.56	0.261	0	1	HHATL
APMAP	0	0.385404	0.427	0.144	0	1	APMAP
SLC2A3	0	0.385175	0.432	0.178	0	1	SLC2A3
HMOX2	0	0.384118	0.345	0.112	0	1	HMOX2
ATRAID	0	0.382653	0.613	0.326	0	1	ATRAID
SCOC	0	0.382515	0.619	0.31	0	1	SCOC
CDC42EP4	0	0.382082	0.461	0.178	0	1	CDC42EP4
CNFN	0	0.381951	0.253	0.047	0	1	CNFN
MINDY3	0	0.38187	0.318	0.049	0	1	MINDY3
DCTN3	0	0.381483	0.552	0.271	0	1	DCTN3
MEGF10	0	0.381386	0.297	0.035	0	1	MEGF10
MSRB2	0	0.381294	0.528	0.251	0	1	MSRB2
H3F3B	0	0.381073	0.966	0.824	0	1	H3F3B
NT5C	0	0.379855	0.439	0.16	0	1	NT5C
PIGF	0	0.379748	0.396	0.141	0	1	PIGF
DLGAP4	0	0.378691	0.373	0.119	0	1	DLGAP4
ABHD11	0	0.377626	0.33	0.088	0	1	ABHD11
TMPRSS5	0	0.377591	0.406	0.106	0	1	TMPRSS5
EIF3F	0	0.377407	0.621	0.334	0	1	EIF3F
FDX1	0	0.377397	0.397	0.142	0	1	FDX1
TUBB2A	0	0.376424	0.383	0.136	0	1	TUBB2A
NFYB	0	0.375794	0.427	0.17	0	1	NFYB
ANP32B	0	0.374691	0.595	0.298	0	1	ANP32B
TMEM51	0	0.371638	0.295	0.088	0	1	TMEM51
CA11	0	0.371615	0.353	0.111	0	1	CA11
TPT1	0	0.371588	0.99	0.922	0	1	TPT1
ANXA6	0	0.371275	0.472	0.188	0	1	ANXA6
SINHCAF	0	0.371242	0.396	0.146	0	1	SINHCAF
CA14	0	0.371103	0.265	0.036	0	1	CA14
PPIC	0	0.370737	0.337	0.098	0	1	PPIC
CRNDE1	0	0.370243	0.49	0.152	0	1	CRNDE
DOK5	0	0.370186	0.256	0.051	0	1	DOK5
PRPSAP1	0	0.367792	0.547	0.243	0	1	PRPSAP1
LBH	0	0.367663	0.316	0.081	0	1	LBH
TOM1L1	0	0.366921	0.325	0.095	0	1	TOM1L1
ZSWIM7	0	0.366604	0.404	0.141	0	1	ZSWIM7
CMPK1	0	0.365225	0.512	0.224	0	1	CMPK1
MTUS1	0	0.364547	0.557	0.237	0	1	MTUS1
CCDC74A	0	0.364167	0.33	0.083	0	1	CCDC74A
ARF5	0	0.36402	0.452	0.183	0	1	ARF5
DMAC1	0	0.360762	0.476	0.196	0	1	DMAC1
ATP2B4	0	0.360603	0.336	0.113	0	1	ATP2B4
RPS3	0	0.360077	0.956	0.807	0	1	RPS3
MFSD10	0	0.358931	0.411	0.148	0	1	MFSD10
GTF3C6	0	0.358878	0.478	0.203	0	1	GTF3C6
CAPN1	0	0.358725	0.376	0.134	0	1	CAPN1
ATXN10	0	0.355981	0.442	0.175	0	1	ATXN10
ARL1	0	0.355953	0.585	0.3	0	1	ARL1
KIAA0319L	0	0.354612	0.347	0.096	0	1	KIAA0319L
TMEM160	0	0.353517	0.447	0.169	0	1	TMEM160
FERMT2	0	0.353499	0.476	0.184	0	1	FERMT2
BOC	0	0.353275	0.385	0.089	0	1	BOC
TERF2IP	0	0.353088	0.622	0.331	0	1	TERF2IP
MPPED2	0	0.352833	0.365	0.068	0	1	MPPED2
PACSIN3	0	0.35255	0.369	0.13	0	1	PACSIN3
DIMT1	0	0.351649	0.303	0.073	0	1	DIMT1
GDPD5	0	0.349958	0.285	0.039	0	1	GDPD5
RAB2A	0	0.349652	0.612	0.321	0	1	RAB2A
SLC16A11	0	0.348869	0.301	0.068	0	1	SLC16A11
STRBP	0	0.348573	0.352	0.095	0	1	STRBP
GPAA1	0	0.348438	0.435	0.184	0	1	GPAA1
LURAP1L	0	0.348104	0.264	0.07	0	1	LURAP1L
EYA4	0	0.347749	0.299	0.061	0	1	EYA4
BORCS7	0	0.347063	0.486	0.213	0	1	BORCS7
UNC50	0	0.346957	0.48	0.217	0	1	UNC50
LMAN2	0	0.346715	0.479	0.211	0	1	LMAN2
MECR	0	0.345733	0.292	0.067	0	1	MECR
LSM1	0	0.344799	0.384	0.142	0	1	LSM1
FAM181B	0	0.344586	0.26	0.021	0	1	FAM181B
GPC1	0	0.343084	0.32	0.075	0	1	GPC1
RPL5	0	0.342773	0.979	0.834	0	1	RPL5
TMED8	0	0.342242	0.341	0.087	0	1	TMED8
SSU72	0	0.341784	0.564	0.28	0	1	SSU72
CNDP2	0	0.34108	0.485	0.199	0	1	CNDP2
TMEM134	0	0.34085	0.423	0.168	0	1	TMEM134
RHBDD2	0	0.340012	0.44	0.177	0	1	RHBDD2
TUSC3	0	0.339922	0.337	0.077	0	1	TUSC3
LIMK2	0	0.339501	0.31	0.062	0	1	LIMK2
SSB	0	0.33946	0.575	0.295	0	1	SSB
PPP1R14B	0	0.338865	0.436	0.178	0	1	PPP1R14B
EPN2	0	0.337675	0.354	0.098	0	1	EPN2
TBX2	0	0.335303	0.382	0.078	0	1	TBX2
RNF24	0	0.335054	0.302	0.097	0	1	RNF24
POP5	0	0.334672	0.385	0.134	0	1	POP5
FAM102A	0	0.334452	0.349	0.115	0	1	FAM102A
PCMT1	0	0.33388	0.518	0.248	0	1	PCMT1
CPXM2	0	0.333035	0.444	0.166	0	1	CPXM2
GLO1	0	0.332594	0.553	0.274	0	1	GLO1
BCAP31	0	0.332201	0.541	0.272	0	1	BCAP31
KBTBD11	0	0.331648	0.288	0.048	0	1	KBTBD11
CNOT7	0	0.33148	0.459	0.185	0	1	CNOT7
TMCO1	0	0.330963	0.606	0.314	0	1	TMCO1
NDUFB3	0	0.330454	0.591	0.312	0	1	NDUFB3
PRPS2	0	0.328871	0.278	0.068	0	1	PRPS2
GSTZ1	0	0.328615	0.317	0.077	0	1	GSTZ1
NDUFV2	0	0.328073	0.584	0.3	0	1	NDUFV2
MAP1B	0	0.32649	0.477	0.145	0	1	MAP1B
COL21A1	0	0.326352	0.304	0.032	0	1	COL21A1
LINC00511	0	0.325753	0.275	0.064	0	1	LINC00511
MAGED2	0	0.325557	0.512	0.249	0	1	MAGED2
HK2	0	0.325381	0.396	0.149	0	1	HK2
YIPF2	0	0.324854	0.386	0.153	0	1	YIPF2
PSMB3	0	0.324336	0.557	0.277	0	1	PSMB3
EFNB2	0	0.324278	0.268	0.055	0	1	EFNB2
IRX3	0	0.324169	0.34	0.069	0	1	IRX3
CES1	0	0.322894	0.252	0.038	0	1	CES1
IFI27L1	0	0.321828	0.344	0.107	0	1	IFI27L1
HIF1A	0	0.321145	0.482	0.2	0	1	HIF1A
DSP	0	0.32028	0.392	0.157	0	1	DSP
H2AFX	0	0.319874	0.416	0.177	0	1	H2AFX
BCL7A	0	0.31881	0.317	0.096	0	1	BCL7A
ACP1	0	0.318435	0.528	0.252	0	1	ACP1
TMEM208	0	0.317896	0.473	0.213	0	1	TMEM208
MYL6B	0	0.317442	0.532	0.263	0	1	MYL6B
SDF2	0	0.3159	0.434	0.182	0	1	SDF2
ANAPC13	0	0.31589	0.466	0.205	0	1	ANAPC13
LSM2	0	0.315802	0.436	0.18	0	1	LSM2
MID1IP1	0	0.314713	0.362	0.144	0	1	MID1IP1
ZNF821	0	0.31435	0.288	0.065	0	1	ZNF821
PGP	0	0.313938	0.373	0.124	0	1	PGP
HMGB3	0	0.311951	0.255	0.037	0	1	HMGB3
HDGF	0	0.311148	0.403	0.169	0	1	HDGF
GTF2F2	0	0.310424	0.374	0.133	0	1	GTF2F2
HINT2	0	0.309856	0.454	0.21	0	1	HINT2
TSKU	0	0.309762	0.265	0.051	0	1	TSKU
TXNDC15	0	0.308897	0.394	0.147	0	1	TXNDC15
CYHR1	0	0.307886	0.421	0.176	0	1	CYHR1
MGMT	0	0.307737	0.415	0.177	0	1	MGMT
MSI2	0	0.307707	0.567	0.249	0	1	MSI2
CLSTN1	0	0.307396	0.428	0.175	0	1	CLSTN1
FAM169A	0	0.307137	0.25	0.031	0	1	FAM169A
POLR2J	0	0.306569	0.518	0.245	0	1	POLR2J
SLCO3A1	0	0.306523	0.278	0.051	0	1	SLCO3A1
METTL21A	0	0.306497	0.282	0.076	0	1	METTL21A
CHADL	0	0.305319	0.277	0.065	0	1	CHADL
GLRX5	0	0.305158	0.486	0.227	0	1	GLRX5
MICU3	0	0.305061	0.321	0.075	0	1	MICU3
USP54	0	0.304825	0.357	0.076	0	1	USP54
HOOK2	0	0.304686	0.4	0.148	0	1	HOOK2
MAOA	0	0.304555	0.256	0.029	0	1	MAOA
PIK3IP1	0	0.304176	0.337	0.088	0	1	PIK3IP1
TMEM47	0	0.302969	0.373	0.117	0	1	TMEM47
TAF10	0	0.302909	0.506	0.244	0	1	TAF10
DPYSL3	0	0.301862	0.308	0.056	0	1	DPYSL3
TMEM117	0	0.301404	0.263	0.04	0	1	TMEM117
TXN2	0	0.300945	0.479	0.215	0	1	TXN2
AKR1C2	0	0.300726	0.268	0.042	0	1	AKR1C2
NQO2	0	0.300689	0.389	0.144	0	1	NQO2
C7orf50	0	0.300683	0.464	0.202	0	1	C7orf50
PUF60	0	0.300462	0.478	0.218	0	1	PUF60
GTF2H5	0	0.29791	0.536	0.263	0	1	GTF2H5
GSTO2	0	0.297505	0.338	0.122	0	1	GSTO2
SH3BGRL	0	0.296994	0.604	0.31	0	1	SH3BGRL
SNHG10	0	0.295205	0.302	0.089	0	1	SNHG10
TSPAN14	0	0.294248	0.334	0.091	0	1	TSPAN14
SCPEP1	0	0.294072	0.427	0.162	0	1	SCPEP1
SDCCAG8	0	0.293234	0.348	0.12	0	1	SDCCAG8
CCPG1	0	0.293039	0.46	0.199	0	1	CCPG1
RAB17	0	0.292539	0.329	0.112	0	1	RAB17
HSD17B7	0	0.291686	0.315	0.089	0	1	HSD17B7
KIF21A	0	0.2915	0.328	0.087	0	1	KIF21A
LSM4	0	0.291186	0.456	0.206	0	1	LSM4
STARD10	0	0.291139	0.462	0.2	0	1	STARD10
ENSA	0	0.290826	0.503	0.239	0	1	ENSA
MNAT1	0	0.290419	0.402	0.159	0	1	MNAT1
PECR	0	0.290398	0.251	0.039	0	1	PECR
MUC15	0	0.29036	0.442	0.139	0	1	MUC15
BOD1	0	0.289337	0.405	0.16	0	1	BOD1
MUM1	0	0.28868	0.311	0.108	0	1	MUM1
MACROD1	0	0.287309	0.353	0.14	0	1	MACROD1
RTCB	0	0.287261	0.399	0.161	0	1	RTCB
HSD11B1L	0	0.286587	0.305	0.081	0	1	HSD11B1L
KIF1A	0	0.286033	0.341	0.074	0	1	KIF1A
MGAT5	0	0.285698	0.301	0.096	0	1	MGAT5
MTHFD2	0	0.285617	0.265	0.069	0	1	MTHFD2
NFIX	0	0.284996	0.463	0.201	0	1	NFIX
CLNS1A	0	0.284748	0.475	0.211	0	1	CLNS1A
PATZ1	0	0.284278	0.271	0.051	0	1	PATZ1
RAB7A	0	0.283709	0.555	0.279	0	1	RAB7A
MAN1A2	0	0.283286	0.374	0.132	0	1	MAN1A2
TACC2	0	0.283024	0.332	0.103	0	1	TACC2
PLGRKT	0	0.282618	0.314	0.093	0	1	PLGRKT
TPGS1	0	0.281959	0.342	0.113	0	1	TPGS1
MRPL3	0	0.281842	0.37	0.145	0	1	MRPL3
KIF2A	0	0.281779	0.314	0.086	0	1	KIF2A
SEC61A1	0	0.281689	0.367	0.128	0	1	SEC61A1
TMEM9	0	0.281527	0.41	0.177	0	1	TMEM9
EFR3A	0	0.281374	0.364	0.097	0	1	EFR3A
TMEM25	0	0.279891	0.28	0.076	0	1	TMEM25
MPC1	0	0.279706	0.475	0.218	0	1	MPC1
STT3B	0	0.27741	0.359	0.125	0	1	STT3B
REX1BD	0	0.277118	0.527	0.258	0	1	REX1BD
NINJ1	0	0.276558	0.519	0.245	0	1	NINJ1
CAP1	0	0.276293	0.53	0.258	0	1	CAP1
GLOD4	0	0.27567	0.394	0.157	0	1	GLOD4
ETV6	0	0.274023	0.343	0.097	0	1	ETV6
CENPV	0	0.27332	0.294	0.098	0	1	CENPV
STK38L	0	0.272265	0.304	0.076	0	1	STK38L
FZD7	0	0.272122	0.275	0.067	0	1	FZD7
DAP	0	0.270843	0.374	0.141	0	1	DAP
PAXX	0	0.269709	0.412	0.164	0	1	PAXX
PON2	0	0.269048	0.436	0.156	0	1	PON2
C1orf54	0	0.267929	0.408	0.13	0	1	C1orf54
RNF13	0	0.267591	0.493	0.22	0	1	RNF13
SOCS7	0	0.267319	0.259	0.044	0	1	SOCS7
IRF2	0	0.266545	0.363	0.141	0	1	IRF2
HEY2	0	0.265246	0.255	0.047	0	1	HEY2
ANXA7	0	0.26518	0.485	0.227	0	1	ANXA7
DUSP23	0	0.265109	0.328	0.112	0	1	DUSP23
EBF1	0	0.265096	0.352	0.079	0	1	EBF1
NIPSNAP2	0	0.264218	0.427	0.16	0	1	NIPSNAP2
BCAS4	0	0.261715	0.265	0.086	0	1	BCAS4
C19orf81	0	0.260867	0.346	0.122	0	1	C19orf81
APIP	0	0.260844	0.297	0.097	0	1	APIP
CUX1	0	0.260255	0.392	0.129	0	1	CUX1
CCNDBP1	0	0.259829	0.415	0.179	0	1	CCNDBP1
AC009041.2	0	0.25917	0.43	0.133	0	1	AC009041.2
SMIM14	0	0.258949	0.445	0.191	0	1	SMIM14
TCEAL6	0	0.258875	0.315	0.092	0	1	TCEAL6
ITM2C	0	0.256894	0.623	0.297	0	1	ITM2C
DCAKD	0	0.256877	0.273	0.074	0	1	DCAKD
PDCL3	0	0.256469	0.297	0.099	0	1	PDCL3
SLC41A3	0	0.254943	0.308	0.099	0	1	SLC41A3
SOX9	0	0.254	0.428	0.169	0	1	SOX9
TRPT1	0	0.253444	0.319	0.106	0	1	TRPT1
CYB5R3	0	0.252947	0.496	0.217	0	1	CYB5R3
LYRM2	0	0.251165	0.454	0.199	0	1	LYRM2
NAE1	0	0.250204	0.376	0.15	0	1	NAE1
MPZL1	0	0.25003	0.426	0.162	0	1	MPZL1
MRPL20	2e-307	0.351622	0.643	0.354	4.35e-303	1	MRPL20
SNRPF	3.96e-307	0.299079	0.606	0.318	8.62e-303	1	SNRPF
RPS3A	5.64e-307	0.333795	0.971	0.878	1.23e-302	1	RPS3A
PTP4A2	7.28e-307	0.416464	0.644	0.342	1.58e-302	1	PTP4A2
SRP14	1.46e-306	0.400304	0.929	0.757	3.18e-302	1	SRP14
MAP3K13	2.12e-305	0.446326	0.608	0.317	4.6e-301	1	MAP3K13
C12orf10	1.29e-304	0.251348	0.352	0.14	2.79e-300	1	C12orf10
P4HTM	1.41e-304	0.276845	0.417	0.182	3.06e-300	1	P4HTM
TM7SF2	2.35e-304	0.281715	0.405	0.169	5.11e-300	1	TM7SF2
MKRN1	1.13e-303	0.294068	0.427	0.19	2.46e-299	1	MKRN1
NUCB2	1.55e-303	0.340918	0.499	0.245	3.37e-299	1	NUCB2
ALKBH7	3.31e-303	0.320109	0.572	0.295	7.2e-299	1	ALKBH7
HMGN2	3.94e-303	0.356227	0.651	0.371	8.55e-299	1	HMGN2
PPP4C	7.23e-303	0.275814	0.382	0.158	1.57e-298	1	PPP4C
RETREG1	1.63e-302	0.295521	0.442	0.191	3.55e-298	1	RETREG1
ATP6V0B	2.17e-302	0.313631	0.664	0.366	4.71e-298	1	ATP6V0B
MRPS18A	9.76e-302	0.254096	0.304	0.111	2.12e-297	1	MRPS18A
OAT	1.27e-301	0.296793	0.494	0.24	2.76e-297	1	OAT
LRRFIP2	1.28e-301	0.503231	0.358	0.145	2.79e-297	1	LRRFIP2
APLP2	1.83e-301	0.35939	0.694	0.393	3.97e-297	1	APLP2
SDHAF3	6.33e-301	0.257811	0.362	0.146	1.38e-296	1	SDHAF3
PGLS	7.49e-301	0.290131	0.418	0.186	1.63e-296	1	PGLS
PLP2	8.05e-301	0.397772	0.378	0.156	1.75e-296	1	PLP2
SDCBP	1.33e-300	0.332351	0.765	0.447	2.89e-296	1	SDCBP
H3F3A	8.74e-300	0.52171	0.809	0.594	1.9e-295	1	H3F3A
VMP1	1.36e-299	0.374687	0.544	0.277	2.95e-295	1	VMP1
GAPDH	9.02e-299	0.462068	0.972	0.782	1.96e-294	1	GAPDH
RPL26L1	9.7e-298	0.252063	0.379	0.158	2.11e-293	1	RPL26L1
MRPL47	3.03e-294	0.251364	0.362	0.149	6.58e-290	1	MRPL47
MPC2	8.84e-294	0.269897	0.571	0.296	1.92e-289	1	MPC2
SPINT1	2.22e-293	0.320612	0.362	0.145	4.83e-289	1	SPINT1
TXNDC17	3.47e-292	0.287422	0.48	0.227	7.55e-288	1	TXNDC17
TMED2	3.62e-292	0.305501	0.509	0.25	7.87e-288	1	TMED2
VCL	2.95e-291	0.302077	0.32	0.12	6.42e-287	1	VCL
BZW1	3.19e-291	0.448214	0.644	0.348	6.92e-287	1	BZW1
C11orf1	1.19e-290	0.269135	0.348	0.142	2.59e-286	1	C11orf1
MYLIP	1.54e-290	0.285452	0.328	0.127	3.35e-286	1	MYLIP
LSM7	3.09e-290	0.291618	0.586	0.307	6.72e-286	1	LSM7
BLVRA	2.17e-289	0.311174	0.315	0.121	4.71e-285	1	BLVRA
STAU1	2.35e-289	0.267492	0.396	0.173	5.1e-285	1	STAU1
UBE2D2	7.04e-289	0.320781	0.564	0.289	1.53e-284	1	UBE2D2
CLDND1	8.98e-289	0.369725	0.496	0.243	1.95e-284	1	CLDND1
TROVE2	1.41e-288	0.283245	0.322	0.125	3.06e-284	1	TROVE2
SPACA6	1.75e-288	0.285198	0.27	0.093	3.8e-284	1	SPACA6
BLOC1S1	2.68e-288	0.312522	0.598	0.324	5.82e-284	1	BLOC1S1
ZC3H15	2.4e-287	0.380077	0.567	0.294	5.22e-283	1	ZC3H15
RPS27A1	4.28e-287	0.264287	0.996	0.935	9.3e-283	1	RPS27A
MEAF6	1.69e-286	0.356068	0.519	0.254	3.67e-282	1	MEAF6
NDUFS8	1.84e-286	0.304094	0.603	0.32	4.01e-282	1	NDUFS8
RBM47	1.68e-285	0.288025	0.263	0.088	3.66e-281	1	RBM47
ZFPL1	4.53e-285	0.280471	0.329	0.13	9.85e-281	1	ZFPL1
TMPRSS3	4.21e-284	0.323148	0.285	0.102	9.15e-280	1	TMPRSS3
ACADVL	9.67e-284	0.418355	0.494	0.243	2.1e-279	1	ACADVL
VGLL4	1.21e-282	0.259282	0.469	0.224	2.63e-278	1	VGLL4
SERGEF	4.58e-281	0.254853	0.31	0.12	9.94e-277	1	SERGEF
TOMM22	1.19e-279	0.271827	0.408	0.183	2.6e-275	1	TOMM22
UBL5	7.09e-278	0.406181	0.885	0.631	1.54e-273	1	UBL5
OST4	1.43e-277	0.444451	0.9	0.626	3.11e-273	1	OST4
ARF4	2.54e-277	0.420496	0.64	0.349	5.51e-273	1	ARF4
GTF2A2	4.82e-277	0.274783	0.592	0.317	1.05e-272	1	GTF2A2
RANBP1	2.11e-274	0.252997	0.491	0.244	4.59e-270	1	RANBP1
TRAPPC4	4.58e-274	0.251576	0.401	0.179	9.95e-270	1	TRAPPC4
HIST1H4C	8.19e-274	0.425415	0.575	0.315	1.78e-269	1	HIST1H4C
NCOA7	2.57e-273	0.583433	0.37	0.167	5.58e-269	1	NCOA7
LSM10	4.79e-273	0.371005	0.412	0.188	1.04e-268	1	LSM10
TCEAL3	6.84e-272	0.290794	0.551	0.286	1.49e-267	1	TCEAL3
CACYBP	2.34e-270	0.292832	0.537	0.276	5.09e-266	1	CACYBP
TMEM141	1.19e-268	0.284026	0.528	0.262	2.59e-264	1	TMEM141
TBPL1	2.13e-267	0.309542	0.292	0.111	4.62e-263	1	TBPL1
IER2	4.45e-266	0.619287	0.724	0.476	9.66e-262	1	IER2
RPL10	5.92e-266	0.320026	0.991	0.92	1.29e-261	1	RPL10
ACYP1	1.96e-264	0.296686	0.401	0.181	4.25e-260	1	ACYP1
DHCR7	1.6e-262	0.277404	0.306	0.12	3.47e-258	1	DHCR7
JTB	2.79e-262	0.256128	0.575	0.308	6.06e-258	1	JTB
SRA1	1.19e-261	0.268193	0.366	0.16	2.6e-257	1	SRA1
LMNA	1.79e-261	0.373877	0.573	0.3	3.89e-257	1	LMNA
PRDX6	9.73e-261	0.394048	0.747	0.465	2.11e-256	1	PRDX6
SNRPD1	1.48e-259	0.29476	0.574	0.308	3.21e-255	1	SNRPD1
SNRPD3	2.13e-259	0.26122	0.555	0.293	4.62e-255	1	SNRPD3
QSOX1	1.12e-258	0.252304	0.334	0.138	2.44e-254	1	QSOX1
HIGD2A	1.51e-258	0.257635	0.566	0.298	3.27e-254	1	HIGD2A
VPS28	2.12e-256	0.26665	0.607	0.338	4.61e-252	1	VPS28
HSPB8	2.15e-255	0.434041	0.282	0.106	4.67e-251	1	HSPB8
NDUFAB1	3.69e-254	0.26715	0.636	0.357	8.02e-250	1	NDUFAB1
SNAPC1	1.24e-252	0.258786	0.33	0.138	2.69e-248	1	SNAPC1
EGLN3	2.48e-251	0.628359	0.296	0.12	5.39e-247	1	EGLN3
XBP1	1.88e-249	0.280236	0.611	0.331	4.09e-245	1	XBP1
PSMC5	5.88e-249	0.251072	0.497	0.261	1.28e-244	1	PSMC5
SERBP1	6.29e-249	0.296164	0.661	0.383	1.37e-244	1	SERBP1
SRPRA	1.84e-248	0.251367	0.393	0.181	4.01e-244	1	SRPRA
CHMP2A	8.44e-245	0.259992	0.615	0.344	1.83e-240	1	CHMP2A
SURF1	1.16e-243	0.26817	0.444	0.217	2.53e-239	1	SURF1
NDUFC2	9.52e-242	0.311072	0.698	0.423	2.07e-237	1	NDUFC2
CALU	1.19e-241	0.259058	0.508	0.262	2.6e-237	1	CALU
ANXA3	6.39e-241	0.278881	0.36	0.157	1.39e-236	1	ANXA3
RAMMET	9.81e-241	0.263636	0.336	0.144	2.13e-236	1	RAMMET
NDUFA5	6.29e-239	0.272314	0.67	0.381	1.37e-234	1	NDUFA5
SELENOM1	6.96e-238	0.34423	0.84	0.583	1.51e-233	1	SELENOM
ANKRD37	2.49e-237	0.8593	0.493	0.266	5.42e-233	1	ANKRD37
SET	8.53e-237	0.321061	0.669	0.382	1.85e-232	1	SET
DNAJA1	2.34e-236	0.3456	0.724	0.424	5.09e-232	1	DNAJA1
LDHB	5.71e-236	0.435214	0.758	0.523	1.24e-231	1	LDHB
RAN	2.88e-234	0.254585	0.737	0.443	6.27e-230	1	RAN
RBX1	6.4e-233	0.27518	0.698	0.421	1.39e-228	1	RBX1
PLA2G16	1.61e-232	0.261001	0.533	0.27	3.5e-228	1	PLA2G16
DPY30	2.49e-232	0.26778	0.496	0.256	5.4e-228	1	DPY30
MAP2K1	9.38e-232	0.253778	0.337	0.147	2.04e-227	1	MAP2K1
MAPKAPK2	1.27e-231	0.263809	0.271	0.105	2.75e-227	1	MAPKAPK2
SERF2	2.81e-229	0.357883	0.964	0.795	6.1e-225	1	SERF2
POLR2K	1.71e-228	0.26066	0.653	0.368	3.73e-224	1	POLR2K
SERPINB6	7.94e-228	0.26529	0.544	0.293	1.72e-223	1	SERPINB6
KLHL21	4.23e-227	0.374333	0.342	0.152	9.2e-223	1	KLHL21
SELENOK	1.16e-226	0.423199	0.865	0.556	2.51e-222	1	SELENOK
ROMO1	3.8e-226	0.359579	0.76	0.469	8.25e-222	1	ROMO1
CANX	1.28e-223	0.29057	0.669	0.408	2.77e-219	1	CANX
ANXA5	2.37e-223	0.297937	0.736	0.449	5.16e-219	1	ANXA5
WWC1	3.21e-218	0.274021	0.303	0.127	6.98e-214	1	WWC1
RPS25	8.78e-214	0.269904	0.968	0.858	1.91e-209	1	RPS25
AVPI1	1.01e-212	0.39984	0.301	0.133	2.18e-208	1	AVPI1
MAPRE1	2.61e-212	0.289739	0.367	0.176	5.68e-208	1	MAPRE1
LDLR	1.5e-210	0.462479	0.295	0.129	3.25e-206	1	LDLR
RPL7A	2.92e-208	0.27284	0.972	0.836	6.34e-204	1	RPL7A
PFDN2	2.18e-204	0.537896	0.681	0.407	4.75e-200	1	PFDN2
ARF1	2.58e-204	0.263301	0.678	0.41	5.61e-200	1	ARF1
DRAP1	1.07e-201	0.276209	0.594	0.336	2.33e-197	1	DRAP1
TRIR	1.12e-201	0.263079	0.655	0.383	2.43e-197	1	TRIR
EIF1AX	2.26e-199	0.310957	0.658	0.387	4.92e-195	1	EIF1AX
HMGB1	1.98e-196	0.303176	0.79	0.577	4.3e-192	1	HMGB1
GSTP1	2.5e-193	0.313897	0.902	0.661	5.44e-189	1	GSTP1
TAGLN2	9.04e-193	0.330446	0.373	0.189	1.97e-188	1	TAGLN2
HES1	3.14e-192	0.446697	0.514	0.295	6.82e-188	1	HES1
AMFR	2.61e-190	0.252536	0.409	0.207	5.67e-186	1	AMFR
HSPD1	9.13e-189	0.250495	0.653	0.387	1.98e-184	1	HSPD1
UGP2	1.13e-188	0.293256	0.491	0.268	2.47e-184	1	UGP2
SAP18	1.44e-188	0.302397	0.81	0.523	3.13e-184	1	SAP18
BAG3	1.66e-186	0.256973	0.317	0.148	3.62e-182	1	BAG3
LDHA	1.32e-185	0.351662	0.799	0.501	2.87e-181	1	LDHA
NCL	5.43e-183	0.25017	0.622	0.374	1.18e-178	1	NCL
TMA7	2.39e-181	0.338902	0.909	0.666	5.19e-177	1	TMA7
GTF2B	4.7e-180	0.25034	0.418	0.222	1.02e-175	1	GTF2B
PPDPF	1.64e-179	0.296823	0.824	0.55	3.56e-175	1	PPDPF
DNAJB11	5.3e-175	0.262844	0.653	0.433	1.15e-170	1	DNAJB1
HSPE11	5.91e-174	0.484849	0.819	0.552	1.28e-169	1	HSPE1
SLC25A3	1.17e-173	0.291658	0.78	0.504	2.55e-169	1	SLC25A3
RPL36AL	3.34e-173	0.307789	0.936	0.688	7.26e-169	1	RPL36AL
GNAS	5.86e-166	0.32109	0.819	0.625	1.27e-161	1	GNAS
PDLIM3	2.91e-164	0.27718	0.269	0.123	6.33e-160	1	PDLIM3
RPS9	3.42e-163	0.275335	0.814	0.704	7.44e-159	1	RPS9
ATP6V1G1	1.26e-160	0.261578	0.818	0.559	2.73e-156	1	ATP6V1G1
TBCA	4.2e-157	0.254981	0.816	0.544	9.12e-153	1	TBCA
TMBIM6	2.19e-156	0.253722	0.82	0.59	4.76e-152	1	TMBIM6
ARL5B	1.9e-154	0.292433	0.282	0.138	4.13e-150	1	ARL5B
MYL6	6.45e-146	0.461692	0.92	0.656	1.4e-141	1	MYL6
MAFF	2.88e-144	0.372172	0.455	0.269	6.25e-140	1	MAFF
CIRBP	2.05e-134	0.313039	0.795	0.626	4.45e-130	1	CIRBP
JPT1	1.17e-130	0.342114	0.325	0.176	2.55e-126	1	JPT1
H2AFZ	3.35e-118	0.272254	0.833	0.553	7.27e-114	1	H2AFZ
JOSD1	2.68e-108	0.260472	0.276	0.15	5.82e-104	1	JOSD1
DEPP1	3.42e-107	0.502913	0.269	0.152	7.44e-103	1	DEPP1
SEC61G	2.36e-58	0.28988	0.836	0.593	5.12e-54	1	SEC61G
HBD	0	4.79031	0.64	0.046	0	2	HBD
CENPW	0	3.72902	0.859	0.041	0	2	CENPW
SPP1	0	2.91875	0.962	0.405	0	2	SPP1
RARRES2	0	2.66197	0.86	0.217	0	2	RARRES2
IGF1	0	2.60594	0.701	0.034	0	2	IGF1
GPX3	0	2.55769	0.825	0.283	0	2	GPX3
SPX	0	2.47128	0.812	0.078	0	2	SPX
GDF151	0	2.38744	0.71	0.139	0	2	GDF15
ARFGEF3	0	2.29207	0.677	0.057	0	2	ARFGEF3
ITPR1	0	2.26348	0.676	0.072	0	2	ITPR1
LRP2	0	2.12019	0.643	0.038	0	2	LRP2
KRT17	0	2.11191	0.275	0.036	0	2	KRT17
BUB3	0	1.96815	0.808	0.252	0	2	BUB3
HGF	0	1.96254	0.669	0.017	0	2	HGF
MME	0	1.94009	0.683	0.036	0	2	MME
RSPO3	0	1.92822	0.687	0.032	0	2	RSPO3
ATP1A1	0	1.92445	0.894	0.497	0	2	ATP1A1
CLDN8	0	1.78128	0.484	0.019	0	2	CLDN8
NR0B2	0	1.75728	0.505	0.004	0	2	NR0B2
DCLK1	0	1.74481	0.493	0.112	0	2	DCLK1
TCIM	0	1.68041	0.661	0.058	0	2	TCIM
ATP1B2	0	1.62812	0.733	0.331	0	2	ATP1B2
EEFSEC	0	1.60546	0.468	0.032	0	2	EEFSEC
CD59	0	1.55764	0.85	0.534	0	2	CD59
SLC12A21	0	1.53145	0.676	0.225	0	2	SLC12A2
C12orf49	0	1.5138	0.615	0.094	0	2	C12orf49
ATF3	0	1.49611	0.693	0.313	0	2	ATF3
CACNA2D1	0	1.47846	0.545	0.032	0	2	CACNA2D1
SOD3	0	1.41703	0.611	0.127	0	2	SOD3
CITED4	0	1.40217	0.661	0.142	0	2	CITED4
MIR4435-2HG	0	1.39441	0.491	0.053	0	2	MIR4435-2HG
EGF	0	1.39394	0.47	0.015	0	2	EGF
KLHL31	0	1.34524	0.372	0.009	0	2	KLHL31
PERP	0	1.34457	0.734	0.205	0	2	PERP
SLCO4A1-AS1	0	1.30144	0.509	0.008	0	2	SLCO4A1-AS1
MUC151	0	1.29953	0.555	0.149	0	2	MUC15
DNAJC12	0	1.28347	0.557	0.048	0	2	DNAJC12
ESRRB	0	1.27873	0.43	0.005	0	2	ESRRB
ENO1	0	1.27716	0.847	0.462	0	2	ENO1
TACSTD2	0	1.24443	0.494	0.052	0	2	TACSTD2
GPNMB	0	1.23637	0.706	0.105	0	2	GPNMB
FABP3	0	1.23471	0.523	0.039	0	2	FABP3
PCP4	0	1.22892	0.54	0.062	0	2	PCP4
SLC2A1	0	1.22078	0.624	0.188	0	2	SLC2A1
LINC00958	0	1.22006	0.532	0.079	0	2	LINC00958
CYTOR	0	1.20811	0.495	0.071	0	2	CYTOR
COX17	0	1.18684	0.9	0.539	0	2	COX17
EPB41L4A-AS1	0	1.16642	0.676	0.326	0	2	EPB41L4A-AS1
OSER1	0	1.15109	0.636	0.205	0	2	OSER1
TBX3	0	1.1444	0.58	0.072	0	2	TBX3
RPS27L	0	1.13456	0.917	0.553	0	2	RPS27L
MTCH1	0	1.12366	0.796	0.378	0	2	MTCH1
NTM	0	1.12137	0.465	0.04	0	2	NTM
KRT14	0	1.11956	0.306	0.027	0	2	KRT14
GALNT11	0	1.11825	0.593	0.146	0	2	GALNT11
REXO2	0	1.11355	0.717	0.275	0	2	REXO2
FAM107B	0	1.11075	0.592	0.1	0	2	FAM107B
DSG2	0	1.10858	0.573	0.076	0	2	DSG2
BMPR1B	0	1.10672	0.498	0.016	0	2	BMPR1B
DACH1	0	1.10602	0.422	0.068	0	2	DACH1
SERPINA5	0	1.10297	0.484	0.013	0	2	SERPINA5
MAP3K20	0	1.07733	0.625	0.135	0	2	MAP3K20
SH3TC2	0	1.07207	0.379	0.017	0	2	SH3TC2
CYYR1	0	1.06887	0.535	0.015	0	2	CYYR1
HMX3	0	1.05712	0.267	0.02	0	2	HMX3
CLDN41	0	1.05198	0.698	0.287	0	2	CLDN4
ERRFI1	0	1.03001	0.578	0.241	0	2	ERRFI1
CA12	0	1.02344	0.498	0.025	0	2	CA12
HIST3H2A	0	1.00871	0.513	0.061	0	2	HIST3H2A
PIM3	0	1.00745	0.67	0.271	0	2	PIM3
DDIT31	0	1.0067	0.721	0.413	0	2	DDIT3
WEE1	0	1.00109	0.529	0.089	0	2	WEE1
PCDH7	0	0.981488	0.477	0.047	0	2	PCDH7
RPS19	0	0.979936	0.967	0.807	0	2	RPS19
THY1	0	0.977681	0.407	0.02	0	2	THY1
H1F0	0	0.969723	0.626	0.191	0	2	H1F0
WNK2	0	0.968173	0.518	0.142	0	2	WNK2
CRYAB1	0	0.959505	0.937	0.635	0	2	CRYAB
PTPRZ1	0	0.95567	0.471	0.198	0	2	PTPRZ1
BHLHE40	0	0.951915	0.612	0.284	0	2	BHLHE40
SPINT1-AS11	0	0.951567	0.607	0.192	0	2	SPINT1-AS1
TMEM91	0	0.950226	0.469	0.061	0	2	TMEM91
TMEM45B	0	0.949704	0.494	0.013	0	2	TMEM45B
SYT13	0	0.946212	0.462	0.022	0	2	SYT13
CPXM21	0	0.944392	0.6	0.166	0	2	CPXM2
DNAJB6	0	0.943902	0.761	0.367	0	2	DNAJB6
CCDC59	0	0.942101	0.652	0.251	0	2	CCDC59
RORC	0	0.936225	0.443	0.049	0	2	RORC
BSPRY1	0	0.928732	0.65	0.217	0	2	BSPRY
CPEB4	0	0.925951	0.678	0.24	0	2	CPEB4
ATP5PF	0	0.917248	0.87	0.513	0	2	ATP5PF
SGMS1	0	0.91667	0.503	0.068	0	2	SGMS1
SH3YL1	0	0.9139	0.605	0.187	0	2	SH3YL1
CDKN1A	0	0.911936	0.642	0.194	0	2	CDKN1A
SH3BP41	0	0.896143	0.604	0.182	0	2	SH3BP4
CYFIP2	0	0.895062	0.496	0.093	0	2	CYFIP2
PDLIM5	0	0.891342	0.614	0.142	0	2	PDLIM5
SNHG7	0	0.889997	0.677	0.353	0	2	SNHG7
PRSS8	0	0.880715	0.497	0.074	0	2	PRSS8
TNNC1	0	0.877804	0.314	0.054	0	2	TNNC1
ERO1A	0	0.865988	0.576	0.207	0	2	ERO1A
ALCAM	0	0.862333	0.489	0.062	0	2	ALCAM
MCRIP2	0	0.854683	0.543	0.106	0	2	MCRIP2
TOMM20	0	0.848417	0.819	0.475	0	2	TOMM20
PGRMC2	0	0.847739	0.596	0.154	0	2	PGRMC2
UBE2B	0	0.846551	0.751	0.446	0	2	UBE2B
EFHD2	0	0.840957	0.563	0.094	0	2	EFHD2
MAP2K2	0	0.837739	0.663	0.271	0	2	MAP2K2
NUPR1	0	0.832793	0.828	0.417	0	2	NUPR1
RETREG11	0	0.832695	0.591	0.19	0	2	RETREG1
PSMD8	0	0.827703	0.705	0.334	0	2	PSMD8
CD44	0	0.826487	0.532	0.069	0	2	CD44
EHD3	0	0.811009	0.348	0.031	0	2	EHD3
DNASE1	0	0.809599	0.388	0.025	0	2	DNASE1
CKMT2	0	0.800599	0.463	0.032	0	2	CKMT2
RAB32	0	0.794157	0.496	0.104	0	2	RAB32
IQGAP2	0	0.791714	0.471	0.06	0	2	IQGAP2
BCAM	0	0.789035	0.629	0.221	0	2	BCAM
TGIF1	0	0.787843	0.517	0.181	0	2	TGIF1
CYCS	0	0.7842	0.744	0.414	0	2	CYCS
ACTN41	0	0.781299	0.764	0.401	0	2	ACTN4
ITGB5	0	0.781142	0.466	0.07	0	2	ITGB5
RBP7	0	0.779154	0.526	0.095	0	2	RBP7
WDR45B	0	0.769081	0.588	0.222	0	2	WDR45B
FUT9	0	0.768228	0.294	0.009	0	2	FUT9
BCAS2	0	0.767243	0.609	0.262	0	2	BCAS2
FAM13A	0	0.767051	0.507	0.093	0	2	FAM13A
ATP1B11	0	0.766964	0.723	0.345	0	2	ATP1B1
SMYD2	0	0.765654	0.474	0.109	0	2	SMYD2
COX7C	0	0.765229	0.96	0.739	0	2	COX7C
APP1	0	0.762958	0.829	0.48	0	2	APP
DPP4	0	0.755053	0.411	0.03	0	2	DPP4
DSP1	0	0.753764	0.535	0.156	0	2	DSP
VAMP81	0	0.752127	0.69	0.28	0	2	VAMP8
EIF5A2	0	0.751293	0.46	0.062	0	2	EIF5A2
SLC22A3	0	0.749234	0.326	0.006	0	2	SLC22A3
MT-ND2	0	0.747573	0.964	0.918	0	2	MT-ND2
GOLT1A	0	0.743131	0.434	0.095	0	2	GOLT1A
C1GALT1	0	0.743047	0.524	0.135	0	2	C1GALT1
ADAM9	0	0.74144	0.592	0.137	0	2	ADAM9
GATA2	0	0.737424	0.432	0.054	0	2	GATA2
PIM1	0	0.734312	0.469	0.084	0	2	PIM1
POLR1D	0	0.733988	0.691	0.327	0	2	POLR1D
GCNT2	0	0.73123	0.399	0.025	0	2	GCNT2
AK1	0	0.730877	0.344	0.06	0	2	AK1
SSBP3	0	0.730615	0.544	0.115	0	2	SSBP3
PLOD2	0	0.729456	0.563	0.136	0	2	PLOD2
RDH13	0	0.728833	0.369	0.025	0	2	RDH13
VDAC11	0	0.719867	0.786	0.401	0	2	VDAC1
RNF39	0	0.718723	0.283	0.027	0	2	RNF39
COBLL1	0	0.717936	0.52	0.12	0	2	COBLL1
MMP24OS	0	0.714484	0.644	0.266	0	2	MMP24OS
LYPD6B	0	0.713412	0.393	0.021	0	2	LYPD6B
EEF1A2	0	0.71329	0.307	0.018	0	2	EEF1A2
KCNQ1	0	0.713276	0.367	0.013	0	2	KCNQ1
TPD52L11	0	0.708914	0.71	0.286	0	2	TPD52L1
PHPT1	0	0.70696	0.728	0.358	0	2	PHPT1
ATP5MD	0	0.700902	0.917	0.6	0	2	ATP5MD
STAC	0	0.699934	0.368	0.003	0	2	STAC
POLE4	0	0.693213	0.575	0.209	0	2	POLE4
HOMER2	0	0.687646	0.494	0.089	0	2	HOMER2
BSND	0	0.68561	0.394	0.001	0	2	BSND
SLC20A1	0	0.683528	0.474	0.121	0	2	SLC20A1
ZNF165	0	0.682116	0.347	0.024	0	2	ZNF165
PPIF	0	0.681949	0.43	0.074	0	2	PPIF
SPINT11	0	0.679919	0.512	0.14	0	2	SPINT1
LRPAP11	0	0.673388	0.737	0.378	0	2	LRPAP1
RRM2B	0	0.671466	0.493	0.091	0	2	RRM2B
DUSP8	0	0.669223	0.422	0.034	0	2	DUSP8
SCG51	0	0.668831	0.648	0.257	0	2	SCG5
NDRG4	0	0.6688	0.391	0.047	0	2	NDRG4
NUDC	0	0.666411	0.693	0.355	0	2	NUDC
JMJD6	0	0.66462	0.519	0.163	0	2	JMJD6
UQCR10	0	0.663941	0.858	0.526	0	2	UQCR10
ANK2	0	0.656843	0.357	0.04	0	2	ANK2
DMKN1	0	0.65494	0.625	0.247	0	2	DMKN
NDUFA6	0	0.654858	0.733	0.332	0	2	NDUFA6
MIR210HG	0	0.654222	0.401	0.083	0	2	MIR210HG
COX14	0	0.653936	0.725	0.338	0	2	COX14
CACNA1D	0	0.653508	0.291	0.025	0	2	CACNA1D
FAM110C	0	0.650699	0.294	0.036	0	2	FAM110C
GUCY1A2	0	0.648853	0.3	0.007	0	2	GUCY1A2
ABHD3	0	0.647417	0.439	0.093	0	2	ABHD3
MSANTD3	0	0.646629	0.4	0.073	0	2	MSANTD3
ANXA21	0	0.642746	0.847	0.498	0	2	ANXA2
ANGPTL4	0	0.639664	0.407	0.068	0	2	ANGPTL4
TNFRSF12A1	0	0.638557	0.648	0.307	0	2	TNFRSF12A
HSBP1L1	0	0.63686	0.545	0.182	0	2	HSBP1L1
AL121944.1	0	0.636142	0.431	0.094	0	2	AL121944.1
LRRC38	0	0.635753	0.263	0.007	0	2	LRRC38
CTTN	0	0.635472	0.575	0.237	0	2	CTTN
CKS2	0	0.634258	0.406	0.085	0	2	CKS2
AQP3	0	0.628976	0.381	0.033	0	2	AQP3
CRB3	0	0.627391	0.395	0.057	0	2	CRB3
TCEA3	0	0.626966	0.442	0.055	0	2	TCEA3
FGF12	0	0.625081	0.281	0.011	0	2	FGF12
MRPL34	0	0.624821	0.602	0.242	0	2	MRPL34
TMEM1411	0	0.624569	0.618	0.273	0	2	TMEM141
NANS	0	0.620798	0.51	0.14	0	2	NANS
RCAN1	0	0.619508	0.421	0.076	0	2	RCAN1
NEURL1	0	0.617655	0.375	0.016	0	2	NEURL1
HSPB81	0	0.615713	0.444	0.095	0	2	HSPB8
MIF	0	0.613804	0.936	0.688	0	2	MIF
CAST	0	0.611493	0.691	0.301	0	2	CAST
ADM	0	0.609971	0.465	0.14	0	2	ADM
FARP1	0	0.609594	0.533	0.146	0	2	FARP1
MBIP	0	0.607186	0.484	0.129	0	2	MBIP
ISCA1	0	0.601523	0.515	0.208	0	2	ISCA1
DPY19L4	0	0.600406	0.401	0.087	0	2	DPY19L4
MITF	0	0.594228	0.417	0.045	0	2	MITF
IDH2	0	0.593871	0.424	0.086	0	2	IDH2
PACSIN2	0	0.58428	0.485	0.113	0	2	PACSIN2
TPD52	0	0.583224	0.519	0.154	0	2	TPD52
ISCU	0	0.583036	0.789	0.428	0	2	ISCU
NDUFS5	0	0.582158	0.901	0.636	0	2	NDUFS5
RGCC	0	0.58135	0.728	0.259	0	2	RGCC
CIB1	0	0.578821	0.672	0.335	0	2	CIB1
IFRD1	0	0.578782	0.652	0.308	0	2	IFRD1
TNFRSF14-AS1	0	0.578575	0.365	0.023	0	2	TNFRSF14-AS1
CAMLG	0	0.57662	0.642	0.31	0	2	CAMLG
MXRA71	0	0.57431	0.676	0.316	0	2	MXRA7
TUBA4A	0	0.573591	0.495	0.121	0	2	TUBA4A
ACSL1	0	0.571348	0.485	0.062	0	2	ACSL1
ENO2	0	0.571324	0.629	0.262	0	2	ENO2
TAF1D	0	0.571273	0.656	0.32	0	2	TAF1D
RPL36	0	0.571101	0.993	0.907	0	2	RPL36
PFKFB3	0	0.56933	0.509	0.109	0	2	PFKFB3
SUN1	0	0.569042	0.532	0.175	0	2	SUN1
MYH9	0	0.567865	0.538	0.117	0	2	MYH9
LAMB1	0	0.564987	0.386	0.067	0	2	LAMB1
NDFIP2	0	0.564866	0.451	0.086	0	2	NDFIP2
SPTY2D1	0	0.563801	0.472	0.117	0	2	SPTY2D1
ALDH1B1	0	0.563609	0.36	0.095	0	2	ALDH1B1
GAS6	0	0.560826	0.482	0.074	0	2	GAS6
DAB2IP	0	0.56018	0.419	0.059	0	2	DAB2IP
CAMSAP2	0	0.559758	0.443	0.104	0	2	CAMSAP2
ZNF292	0	0.559162	0.612	0.259	0	2	ZNF292
CHCHD10	0	0.557708	0.697	0.328	0	2	CHCHD10
COX7A1	0	0.550224	0.729	0.376	0	2	COX7A1
TINAGL1	0	0.5485	0.446	0.081	0	2	TINAGL1
NSMCE3	0	0.54756	0.465	0.152	0	2	NSMCE3
SLC6A8	0	0.544547	0.467	0.111	0	2	SLC6A8
FYB2	0	0.544187	0.317	0.01	0	2	FYB2
TRMT11	0	0.543529	0.465	0.128	0	2	TRMT11
ECI1	0	0.542483	0.548	0.202	0	2	ECI1
RPL18A	0	0.541882	0.955	0.793	0	2	RPL18A
RPL13	0	0.54133	0.984	0.883	0	2	RPL13
TECR	0	0.535285	0.697	0.356	0	2	TECR
WWC11	0	0.534178	0.459	0.118	0	2	WWC1
BET1	0	0.533991	0.374	0.111	0	2	BET1
KIF19	0	0.533431	0.397	0.116	0	2	KIF19
HEBP1	0	0.532685	0.673	0.3	0	2	HEBP1
TRBC2	0	0.530062	0.368	0.014	0	2	TRBC2
WBP2	0	0.52925	0.651	0.285	0	2	WBP2
PRR13	0	0.52885	0.597	0.231	0	2	PRR13
COX7B	0	0.524894	0.849	0.526	0	2	COX7B
BDH2	0	0.524043	0.61	0.264	0	2	BDH2
UQCRFS1	0	0.523962	0.638	0.282	0	2	UQCRFS1
G3BP2	0	0.523731	0.587	0.199	0	2	G3BP2
CHMP1B1	0	0.521972	0.56	0.208	0	2	CHMP1B
ZNHIT1	0	0.521807	0.678	0.333	0	2	ZNHIT1
HECTD4	0	0.518918	0.324	0.061	0	2	HECTD4
ANG	0	0.518466	0.484	0.168	0	2	ANG
SKAP1	0	0.518332	0.352	0.009	0	2	SKAP1
ELL2	0	0.517877	0.406	0.059	0	2	ELL2
PTK2	0	0.515121	0.505	0.15	0	2	PTK2
OCIAD2	0	0.513999	0.545	0.206	0	2	OCIAD2
MRPL27	0	0.512032	0.561	0.223	0	2	MRPL27
DYNLRB1	0	0.51067	0.776	0.434	0	2	DYNLRB1
DSEL	0	0.508863	0.361	0.077	0	2	DSEL
TGFBR3L	0	0.50843	0.347	0.021	0	2	TGFBR3L
HPN	0	0.507759	0.413	0.081	0	2	HPN
TIAM2	0	0.507466	0.278	0.028	0	2	TIAM2
CCNG1	0	0.50634	0.524	0.149	0	2	CCNG1
LINC01139	0	0.505318	0.364	0.025	0	2	LINC01139
MRPL57	0	0.50434	0.704	0.342	0	2	MRPL57
HSPA4L	0	0.502422	0.42	0.111	0	2	HSPA4L
CLDN31	0	0.498399	0.632	0.258	0	2	CLDN3
TMEM50B	0	0.497174	0.63	0.289	0	2	TMEM50B
ADGRL3	0	0.496802	0.296	0.02	0	2	ADGRL3
NCOR2	0	0.49353	0.427	0.083	0	2	NCOR2
METTL26	0	0.491976	0.558	0.22	0	2	METTL26
SNRPB	0	0.491664	0.582	0.232	0	2	SNRPB
CCDC28A	0	0.489219	0.459	0.135	0	2	CCDC28A
CDK14	0	0.488055	0.309	0.058	0	2	CDK14
MRPL55	0	0.48803	0.552	0.22	0	2	MRPL55
TPMT	0	0.482353	0.412	0.113	0	2	TPMT
GCHFR	0	0.479719	0.461	0.15	0	2	GCHFR
MPHOSPH8	0	0.478953	0.621	0.276	0	2	MPHOSPH8
RALA	0	0.476551	0.413	0.127	0	2	RALA
INSIG2	0	0.476086	0.415	0.118	0	2	INSIG2
CYP2J2	0	0.473733	0.354	0.054	0	2	CYP2J2
GADD45GIP1	0	0.473359	0.668	0.335	0	2	GADD45GIP1
SIPA1	0	0.470981	0.418	0.072	0	2	SIPA1
GPATCH2L	0	0.469589	0.462	0.135	0	2	GPATCH2L
GGA2	0	0.46837	0.386	0.08	0	2	GGA2
VKORC1	0	0.467375	0.594	0.262	0	2	VKORC1
PHF1	0	0.46564	0.531	0.2	0	2	PHF1
PITPNC1	0	0.463764	0.385	0.055	0	2	PITPNC1
SYNPO	0	0.46337	0.336	0.029	0	2	SYNPO
TBX1	0	0.463219	0.29	0.012	0	2	TBX1
GABARAPL1	0	0.463131	0.641	0.313	0	2	GABARAPL1
TSC22D2	0	0.462897	0.419	0.086	0	2	TSC22D2
CFAP36	0	0.461759	0.533	0.219	0	2	CFAP36
DNAJB9	0	0.461448	0.58	0.252	0	2	DNAJB9
SLC35F5	0	0.460718	0.452	0.116	0	2	SLC35F5
SDCBP2	0	0.459845	0.311	0.044	0	2	SDCBP2
A1BG	0	0.459652	0.55	0.19	0	2	A1BG
SLC16A7	0	0.459543	0.341	0.038	0	2	SLC16A7
SLC10A7	0	0.459468	0.261	0.027	0	2	SLC10A7
PNRC2	0	0.458847	0.555	0.188	0	2	PNRC2
SLC39A6	0	0.456952	0.506	0.19	0	2	SLC39A6
FAM200B	0	0.456813	0.584	0.25	0	2	FAM200B
PRSS22	0	0.452525	0.353	0.058	0	2	PRSS22
RNF183	0	0.451783	0.35	0.057	0	2	RNF183
FAM234B	0	0.451467	0.304	0.037	0	2	FAM234B
HBP1	0	0.450317	0.514	0.183	0	2	HBP1
SPART	0	0.448808	0.622	0.25	0	2	SPART
NUDT9	0	0.447609	0.46	0.135	0	2	NUDT9
ANO10	0	0.446914	0.432	0.095	0	2	ANO10
FAT1	0	0.443256	0.344	0.063	0	2	FAT1
GRPEL1	0	0.443238	0.5	0.171	0	2	GRPEL1
TSPYL1	0	0.442357	0.622	0.284	0	2	TSPYL1
SMIM20	0	0.441864	0.49	0.186	0	2	SMIM20
RAB171	0	0.438989	0.421	0.117	0	2	RAB17
HACD1	0	0.438586	0.324	0.026	0	2	HACD1
NDUFV3	0	0.438214	0.534	0.206	0	2	NDUFV3
WLS	0	0.436647	0.561	0.195	0	2	WLS
MED25	0	0.434134	0.31	0.053	0	2	MED25
ATP13A5	0	0.43346	0.272	0.018	0	2	ATP13A5
FAM210A	0	0.433226	0.327	0.076	0	2	FAM210A
BCAR1	0	0.432313	0.385	0.083	0	2	BCAR1
SNRPA1	0	0.432001	0.515	0.206	0	2	SNRPA1
PELO	0	0.431442	0.387	0.099	0	2	PELO
MKNK2	0	0.43078	0.54	0.208	0	2	MKNK2
ILVBL	0	0.429969	0.416	0.109	0	2	ILVBL
GOLT1B	0	0.429282	0.459	0.136	0	2	GOLT1B
PBX3	0	0.428524	0.34	0.07	0	2	PBX3
AFG3L2	0	0.428487	0.422	0.107	0	2	AFG3L2
CARHSP1	0	0.428483	0.475	0.163	0	2	CARHSP1
ATF7IP2	0	0.423358	0.346	0.057	0	2	ATF7IP2
HSPA2	0	0.423345	0.576	0.244	0	2	HSPA2
ZNF217	0	0.422331	0.342	0.072	0	2	ZNF217
MYOF	0	0.421368	0.417	0.086	0	2	MYOF
CA2	0	0.419289	0.476	0.131	0	2	CA2
ISYNA1	0	0.41818	0.417	0.084	0	2	ISYNA1
MRPL50	0	0.417324	0.481	0.171	0	2	MRPL50
MFSD6	0	0.41551	0.276	0.043	0	2	MFSD6
PLEKHB2	0	0.415508	0.43	0.081	0	2	PLEKHB2
OGDH	0	0.410316	0.318	0.072	0	2	OGDH
VEGFA	0	0.409288	0.574	0.225	0	2	VEGFA
ACTN1	0	0.408577	0.464	0.137	0	2	ACTN1
VSTM4	0	0.407335	0.262	0.042	0	2	VSTM4
L3MBTL3	0	0.407313	0.26	0.023	0	2	L3MBTL3
STAM	0	0.406634	0.398	0.076	0	2	STAM
ARPP19	0	0.403704	0.667	0.312	0	2	ARPP19
PCBD1	0	0.403653	0.627	0.303	0	2	PCBD1
PLIN2	0	0.401857	0.572	0.219	0	2	PLIN2
TPBG	0	0.40131	0.376	0.066	0	2	TPBG
BLVRB	0	0.400583	0.657	0.315	0	2	BLVRB
ZNF667-AS1	0	0.400503	0.478	0.175	0	2	ZNF667-AS1
GNPTAB	0	0.400142	0.393	0.09	0	2	GNPTAB
TSG101	0	0.399097	0.519	0.209	0	2	TSG101
PDHX	0	0.396891	0.386	0.088	0	2	PDHX
LONP1	0	0.395799	0.395	0.082	0	2	LONP1
SLFN5	0	0.395564	0.369	0.081	0	2	SLFN5
ARF6	0	0.39537	0.561	0.245	0	2	ARF6
NECTIN2	0	0.394251	0.481	0.17	0	2	NECTIN2
KLC3	0	0.394	0.303	0.038	0	2	KLC3
IQGAP1	0	0.392853	0.583	0.232	0	2	IQGAP1
NR1D1	0	0.392324	0.426	0.142	0	2	NR1D1
ZFAND1	0	0.392132	0.467	0.165	0	2	ZFAND1
EFNA5	0	0.39111	0.28	0.023	0	2	EFNA5
PAX2	0	0.390786	0.308	0.04	0	2	PAX2
ENDOD1	0	0.390728	0.4	0.113	0	2	ENDOD1
PDLIM31	0	0.390369	0.406	0.114	0	2	PDLIM3
UQCC3	0	0.389125	0.506	0.194	0	2	UQCC3
IQCA1	0	0.388601	0.319	0.077	0	2	IQCA1
USO1	0	0.388327	0.429	0.118	0	2	USO1
NDUFA8	0	0.387729	0.528	0.218	0	2	NDUFA8
RNF152	0	0.387516	0.41	0.066	0	2	RNF152
DPCD	0	0.387052	0.408	0.117	0	2	DPCD
PIEZO1	0	0.386719	0.293	0.02	0	2	PIEZO1
ATF5	0	0.386351	0.29	0.037	0	2	ATF5
ECHDC3	0	0.382922	0.331	0.076	0	2	ECHDC3
SLC39A14	0	0.382339	0.351	0.069	0	2	SLC39A14
CFLAR	0	0.381664	0.565	0.192	0	2	CFLAR
SDHA	0	0.38105	0.49	0.164	0	2	SDHA
PPARGC1A	0	0.380144	0.308	0.041	0	2	PPARGC1A
NEDD4L1	0	0.37792	0.565	0.238	0	2	NEDD4L
TMEM98	0	0.377846	0.457	0.121	0	2	TMEM98
SIKE1	0	0.376686	0.382	0.118	0	2	SIKE1
GSE1	0	0.376552	0.321	0.036	0	2	GSE1
SIAH1	0	0.37639	0.505	0.182	0	2	SIAH1
NDUFAF2	0	0.375088	0.48	0.159	0	2	NDUFAF2
INSR	0	0.37489	0.445	0.125	0	2	INSR
ANKRD29	0	0.374409	0.291	0.037	0	2	ANKRD29
SPIRE1	0	0.37437	0.395	0.094	0	2	SPIRE1
SLC22A15	0	0.372644	0.25	0.013	0	2	SLC22A15
SUMO3	0	0.371449	0.544	0.226	0	2	SUMO3
SPG21	0	0.3708	0.529	0.219	0	2	SPG21
ACADSB	0	0.370392	0.298	0.056	0	2	ACADSB
ITM2A	0	0.369524	0.555	0.108	0	2	ITM2A
OPTN	0	0.367927	0.503	0.169	0	2	OPTN
GRB7	0	0.367862	0.297	0.031	0	2	GRB7
TOMM5	0	0.367534	0.563	0.22	0	2	TOMM5
ACAP1	0	0.367142	0.319	0.094	0	2	ACAP1
HERC3	0	0.36405	0.292	0.046	0	2	HERC3
MRPL32	0	0.361223	0.502	0.201	0	2	MRPL32
HIST1H1C	0	0.360641	0.375	0.118	0	2	HIST1H1C
YWHAG	0	0.360218	0.47	0.15	0	2	YWHAG
TPRN	0	0.358605	0.305	0.038	0	2	TPRN
ZBTB38	0	0.358416	0.545	0.225	0	2	ZBTB38
BBC3	0	0.358165	0.311	0.041	0	2	BBC3
PAPOLA	0	0.357717	0.636	0.299	0	2	PAPOLA
SLC19A2	0	0.357698	0.387	0.092	0	2	SLC19A2
PATJ	0	0.356252	0.363	0.094	0	2	PATJ
ARHGEF10L	0	0.354852	0.293	0.036	0	2	ARHGEF10L
LYRM1	0	0.352647	0.412	0.135	0	2	LYRM1
UBAP1	0	0.351382	0.393	0.087	0	2	UBAP1
VOPP1	0	0.351266	0.358	0.081	0	2	VOPP1
BACE2	0	0.350189	0.394	0.121	0	2	BACE2
ABHD5	0	0.350148	0.421	0.147	0	2	ABHD5
DGCR6	0	0.349723	0.338	0.061	0	2	DGCR6
UQCRC1	0	0.348338	0.436	0.14	0	2	UQCRC1
SLU7	0	0.348223	0.421	0.14	0	2	SLU7
GRIA2	0	0.34774	0.284	0.03	0	2	GRIA2
AK3	0	0.346055	0.442	0.115	0	2	AK3
BCL2	0	0.344401	0.446	0.156	0	2	BCL2
SOX8	0	0.343567	0.333	0.085	0	2	SOX8
MZT1	0	0.342915	0.407	0.131	0	2	MZT1
CD47	0	0.342195	0.568	0.224	0	2	CD47
HIST1H2AC	0	0.341259	0.293	0.06	0	2	HIST1H2AC
SLC39A1	0	0.340315	0.432	0.135	0	2	SLC39A1
MAL	0	0.339637	0.493	0.135	0	2	MAL
RAB18	0	0.338732	0.541	0.223	0	2	RAB18
SINHCAF1	0	0.33848	0.444	0.162	0	2	SINHCAF
SPSB1	0	0.338478	0.359	0.065	0	2	SPSB1
RHOT1	0	0.338248	0.377	0.086	0	2	RHOT1
UCHL3	0	0.337257	0.358	0.083	0	2	UCHL3
DRAM1	0	0.337051	0.303	0.033	0	2	DRAM1
RBM7	0	0.336853	0.409	0.133	0	2	RBM7
PET117	0	0.335547	0.337	0.076	0	2	PET117
PLXNB2	0	0.33541	0.377	0.093	0	2	PLXNB2
LRRFIP1	0	0.335112	0.507	0.171	0	2	LRRFIP1
ARMCX3	0	0.3341	0.562	0.244	0	2	ARMCX3
IAH1	0	0.333652	0.459	0.167	0	2	IAH1
PARD6B	0	0.333637	0.292	0.08	0	2	PARD6B
RAB34	0	0.332288	0.516	0.201	0	2	RAB34
EI24	0	0.332216	0.44	0.148	0	2	EI24
SLBP	0	0.331677	0.451	0.162	0	2	SLBP
KCTD3	0	0.331299	0.308	0.069	0	2	KCTD3
ARPC1A	0	0.330644	0.577	0.261	0	2	ARPC1A
RAB251	0	0.328139	0.399	0.123	0	2	RAB25
CREBRF	0	0.327562	0.554	0.211	0	2	CREBRF
CLIP1	0	0.327109	0.456	0.145	0	2	CLIP1
ACO2	0	0.326204	0.416	0.132	0	2	ACO2
MARVELD3	0	0.325113	0.299	0.05	0	2	MARVELD3
AL445524.1	0	0.324751	0.295	0.055	0	2	AL445524.1
WWP2	0	0.324625	0.334	0.066	0	2	WWP2
SUMF2	0	0.323863	0.386	0.128	0	2	SUMF2
ZMIZ1	0	0.32377	0.396	0.102	0	2	ZMIZ1
GPRC5D-AS1	0	0.323445	0.279	0.039	0	2	GPRC5D-AS1
PDXK	0	0.321128	0.569	0.231	0	2	PDXK
LAPTM4B	0	0.320471	0.391	0.107	0	2	LAPTM4B
PSMD12	0	0.32	0.492	0.197	0	2	PSMD12
QPRT	0	0.319855	0.311	0.045	0	2	QPRT
DAZAP2	0	0.319633	0.587	0.253	0	2	DAZAP2
IFT43	0	0.319375	0.398	0.117	0	2	IFT43
MPP5	0	0.319261	0.35	0.082	0	2	MPP5
IDS	0	0.319151	0.587	0.26	0	2	IDS
SMCO4	0	0.319074	0.344	0.082	0	2	SMCO4
PIGP	0	0.314848	0.478	0.193	0	2	PIGP
METRNL	0	0.314257	0.471	0.123	0	2	METRNL
GNG7	0	0.31402	0.351	0.087	0	2	GNG7
DNAJC1	0	0.312719	0.398	0.129	0	2	DNAJC1
SLC25A11	0	0.310644	0.477	0.19	0	2	SLC25A11
CDC42EP3	0	0.310557	0.401	0.121	0	2	CDC42EP3
PDK3	0	0.310286	0.329	0.091	0	2	PDK3
GLRX	0	0.309197	0.378	0.077	0	2	GLRX
ALKBH5	0	0.309086	0.474	0.177	0	2	ALKBH5
BROX	0	0.308312	0.441	0.165	0	2	BROX
BCL2L13	0	0.305967	0.357	0.095	0	2	BCL2L13
VPS37B	0	0.305349	0.322	0.072	0	2	VPS37B
STX3	0	0.304814	0.342	0.081	0	2	STX3
PTPRF	0	0.30454	0.424	0.137	0	2	PTPRF
TMEM116	0	0.304521	0.303	0.053	0	2	TMEM116
CLDN11	0	0.303932	0.484	0.149	0	2	CLDN11
BTBD10	0	0.303039	0.297	0.058	0	2	BTBD10
TMEM123	0	0.303024	0.58	0.248	0	2	TMEM123
MOB2	0	0.301797	0.356	0.093	0	2	MOB2
LONRF2	0	0.301774	0.36	0.109	0	2	LONRF2
RRAGD	0	0.30177	0.456	0.171	0	2	RRAGD
TMEM33	0	0.299298	0.371	0.107	0	2	TMEM33
RCBTB2	0	0.299199	0.285	0.063	0	2	RCBTB2
CMC2	0	0.297061	0.472	0.185	0	2	CMC2
SPECC1	0	0.296423	0.289	0.032	0	2	SPECC1
RPL39L	0	0.296047	0.317	0.064	0	2	RPL39L
FGFR2	0	0.29539	0.331	0.056	0	2	FGFR2
SPAG4	0	0.29465	0.26	0.057	0	2	SPAG4
MTMR2	0	0.294565	0.295	0.054	0	2	MTMR2
RASSF1	0	0.294383	0.348	0.087	0	2	RASSF1
MDM2	0	0.294367	0.371	0.112	0	2	MDM2
CSRNP1	0	0.293439	0.408	0.132	0	2	CSRNP1
MIB1	0	0.293144	0.343	0.097	0	2	MIB1
PLAT	0	0.292701	0.439	0.138	0	2	PLAT
CAMK2N1	0	0.290541	0.44	0.156	0	2	CAMK2N1
MOSPD1	0	0.290377	0.28	0.053	0	2	MOSPD1
KLHL211	0	0.289937	0.454	0.151	0	2	KLHL21
PLXNB1	0	0.289377	0.298	0.064	0	2	PLXNB1
TNFRSF14	0	0.289087	0.47	0.148	0	2	TNFRSF14
ALDOA	0	0.288093	0.45	0.16	0	2	ALDOA
AARS	0	0.287922	0.372	0.099	0	2	AARS
SPRYD7	0	0.286969	0.388	0.122	0	2	SPRYD7
PAIP2B	0	0.286772	0.324	0.095	0	2	PAIP2B
MYO1D	0	0.284527	0.252	0.03	0	2	MYO1D
ATP11A	0	0.284346	0.358	0.101	0	2	ATP11A
NSFL1C	0	0.284186	0.41	0.134	0	2	NSFL1C
RNF10	0	0.283817	0.446	0.149	0	2	RNF10
GPBP1L1	0	0.283651	0.406	0.121	0	2	GPBP1L1
GGCT	0	0.283258	0.398	0.143	0	2	GGCT
DCPS	0	0.282379	0.322	0.083	0	2	DCPS
UBQLN1	0	0.282155	0.429	0.131	0	2	UBQLN1
LLPH	0	0.282063	0.409	0.148	0	2	LLPH
BIN3	0	0.281447	0.28	0.062	0	2	BIN3
SYAP1	0	0.281075	0.485	0.191	0	2	SYAP1
SLC35E1	0	0.280989	0.337	0.081	0	2	SLC35E1
CMTM8	0	0.280404	0.406	0.116	0	2	CMTM8
AC006942.1	0	0.279063	0.266	0.054	0	2	AC006942.1
BCL2L11	0	0.27884	0.272	0.031	0	2	BCL2L11
RBPMS-AS1	0	0.27797	0.299	0.054	0	2	RBPMS-AS1
XRN1	0	0.277583	0.405	0.135	0	2	XRN1
POLR2A	0	0.277176	0.446	0.148	0	2	POLR2A
DIAPH1	0	0.276778	0.369	0.099	0	2	DIAPH1
NAA50	0	0.276716	0.431	0.14	0	2	NAA50
TRIM28	0	0.27654	0.444	0.155	0	2	TRIM28
MAPK13	0	0.276537	0.273	0.054	0	2	MAPK13
ZKSCAN1	0	0.276468	0.397	0.138	0	2	ZKSCAN1
PPP1R12C	0	0.27573	0.302	0.046	0	2	PPP1R12C
CMTM4	0	0.275087	0.293	0.058	0	2	CMTM4
SLC7A1	0	0.273762	0.373	0.054	0	2	SLC7A1
CLIP4	0	0.273565	0.436	0.152	0	2	CLIP4
DHX40	0	0.273148	0.355	0.106	0	2	DHX40
PIAS2	0	0.27064	0.357	0.1	0	2	PIAS2
PEX13	0	0.270565	0.34	0.095	0	2	PEX13
MBNL2	0	0.27045	0.522	0.19	0	2	MBNL2
CBX4	0	0.27004	0.317	0.071	0	2	CBX4
YAP1	0	0.26963	0.462	0.16	0	2	YAP1
MTIF3	0	0.269595	0.503	0.206	0	2	MTIF3
ACSS2	0	0.267492	0.291	0.058	0	2	ACSS2
FAM221A	0	0.26652	0.262	0.05	0	2	FAM221A
WAC	0	0.266419	0.542	0.231	0	2	WAC
STK39	0	0.265935	0.416	0.139	0	2	STK39
SHC2	0	0.264649	0.378	0.119	0	2	SHC2
CDADC1	0	0.26367	0.305	0.073	0	2	CDADC1
ARSD	0	0.26313	0.268	0.055	0	2	ARSD
ENTPD6	0	0.263039	0.266	0.045	0	2	ENTPD6
C22orf39	0	0.262994	0.397	0.125	0	2	C22orf39
PRKAB2	0	0.262614	0.279	0.067	0	2	PRKAB2
YPEL2	0	0.262442	0.298	0.067	0	2	YPEL2
SRP14-AS1	0	0.262039	0.287	0.066	0	2	SRP14-AS1
FAM27C	0	0.261998	0.264	0.048	0	2	FAM27C
AFMID	0	0.26188	0.275	0.041	0	2	AFMID
SFXN3	0	0.261829	0.282	0.061	0	2	SFXN3
OBSCN	0	0.260797	0.303	0.064	0	2	OBSCN
SLC7A5	0	0.259857	0.373	0.061	0	2	SLC7A5
NBPF14	0	0.259726	0.251	0.038	0	2	NBPF14
CDIP1	0	0.259617	0.316	0.07	0	2	CDIP1
LRRC8D	0	0.259192	0.267	0.071	0	2	LRRC8D
PLPBP	0	0.258665	0.424	0.152	0	2	PLPBP
AKIRIN1	0	0.25815	0.456	0.172	0	2	AKIRIN1
ROR2	0	0.257948	0.26	0.029	0	2	ROR2
TPRG1L	0	0.257114	0.366	0.116	0	2	TPRG1L
AGPAT2	0	0.257104	0.383	0.117	0	2	AGPAT2
GOLGA7	0	0.256537	0.426	0.155	0	2	GOLGA7
RMND5A	0	0.255812	0.307	0.07	0	2	RMND5A
EXOSC4	0	0.255392	0.368	0.118	0	2	EXOSC4
MYO3B	0	0.255389	0.275	0.049	0	2	MYO3B
SIAH2	0	0.25533	0.337	0.105	0	2	SIAH2
CPEB2	0	0.255002	0.358	0.097	0	2	CPEB2
RNASE1	0	0.254566	0.481	0.144	0	2	RNASE1
GOT1	0	0.252532	0.325	0.088	0	2	GOT1
SLC15A4	0	0.252136	0.336	0.077	0	2	SLC15A4
SPR	0	0.251649	0.25	0.035	0	2	SPR
ALPK3	0	0.251414	0.278	0.034	0	2	ALPK3
ZNF639	0	0.251022	0.31	0.08	0	2	ZNF639
PLEKHA1	0	0.250363	0.369	0.1	0	2	PLEKHA1
BNIP3	1.04e-307	0.561918	0.686	0.369	2.27e-303	2	BNIP3
UPF2	3.25e-307	0.288432	0.486	0.196	7.06e-303	2	UPF2
UBE2S	5.3e-307	0.450013	0.559	0.262	1.15e-302	2	UBE2S
STX8	6.28e-307	0.283592	0.452	0.176	1.37e-302	2	STX8
RPS271	1.36e-306	0.457483	0.994	0.962	2.97e-302	2	RPS27
SMIM26	1.77e-306	0.433359	0.717	0.378	3.86e-302	2	SMIM26
HMGCL	2.22e-306	0.322889	0.393	0.142	4.83e-302	2	HMGCL
NOP10	1.17e-303	0.369977	0.641	0.31	2.54e-299	2	NOP10
ATP5F1C	2.26e-303	0.46254	0.674	0.342	4.9e-299	2	ATP5F1C
ATP6V1A	6.49e-302	0.304416	0.413	0.151	1.41e-297	2	ATP6V1A
TRMT10A	1.15e-301	0.294999	0.276	0.078	2.49e-297	2	TRMT10A
RPL35	2.41e-301	0.485482	0.952	0.794	5.23e-297	2	RPL35
NOP53	5.7e-301	0.46611	0.696	0.363	1.24e-296	2	NOP53
APRT	3.97e-300	0.327445	0.557	0.247	8.63e-296	2	APRT
PLD3	2.87e-299	0.258281	0.494	0.2	6.24e-295	2	PLD3
MAGOH	7.82e-299	0.350157	0.549	0.245	1.7e-294	2	MAGOH
COX7A2L	1.73e-298	0.498594	0.753	0.418	3.76e-294	2	COX7A2L
LAMP2	5.5e-297	0.352109	0.673	0.334	1.2e-292	2	LAMP2
BRIX1	1.16e-296	0.311318	0.397	0.145	2.53e-292	2	BRIX1
NHLRC2	2.89e-296	0.309567	0.377	0.132	6.29e-292	2	NHLRC2
C1QTNF41	1.31e-294	0.257774	0.425	0.155	2.84e-290	2	C1QTNF4
MGST3	7.34e-294	0.525381	0.788	0.461	1.6e-289	2	MGST3
GCC2	1.72e-293	0.295734	0.556	0.248	3.74e-289	2	GCC2
RNMT	2.92e-293	0.561579	0.69	0.368	6.33e-289	2	RNMT
CD46	3.41e-293	0.273167	0.57	0.253	7.41e-289	2	CD46
SRSF8	6.04e-293	0.284165	0.459	0.183	1.31e-288	2	SRSF8
SNW1	2.17e-290	0.263613	0.467	0.189	4.71e-286	2	SNW1
SPAG16	5.96e-290	0.302328	0.44	0.173	1.29e-285	2	SPAG16
YY1	1.43e-289	0.271503	0.529	0.233	3.1e-285	2	YY1
MALAT1	1.75e-289	0.54402	0.984	0.968	3.8e-285	2	MALAT1
CWC15	2.18e-289	0.305647	0.556	0.253	4.74e-285	2	CWC15
NDUFA7	2.71e-289	0.698885	0.388	0.15	5.89e-285	2	NDUFA7
KRTCAP31	3.36e-289	0.254543	0.404	0.146	7.31e-285	2	KRTCAP3
ACP11	5.65e-289	0.405312	0.579	0.27	1.23e-284	2	ACP1
CCNB1IP1	9.94e-289	0.580372	0.524	0.248	2.16e-284	2	CCNB1IP1
EIF4A3	1.53e-288	0.392415	0.553	0.256	3.33e-284	2	EIF4A3
SLC25A5	9.11e-288	0.484556	0.69	0.372	1.98e-283	2	SLC25A5
PTS	3.11e-287	0.306368	0.481	0.203	6.75e-283	2	PTS
ACYP11	1.26e-286	0.266421	0.471	0.191	2.75e-282	2	ACYP1
RPL241	4.5e-286	0.497153	0.985	0.891	9.77e-282	2	RPL24
PPA1	7e-286	0.430201	0.626	0.322	1.52e-281	2	PPA1
COA3	4.69e-285	0.30484	0.453	0.183	1.02e-280	2	COA3
IFT57	7.55e-285	0.281009	0.436	0.171	1.64e-280	2	IFT57
UQCRH	1.68e-284	0.541131	0.818	0.514	3.65e-280	2	UQCRH
HAGH	3.66e-284	0.315947	0.524	0.231	7.96e-280	2	HAGH
EEF1D1	1.34e-282	0.576767	0.849	0.591	2.9e-278	2	EEF1D
PRDX5	1.13e-281	0.585373	0.794	0.501	2.45e-277	2	PRDX5
MORF4L2	3.68e-280	0.25801	0.615	0.295	7.99e-276	2	MORF4L2
NDUFS4	8.06e-280	0.344058	0.591	0.278	1.75e-275	2	NDUFS4
ARHGEF10	5.7e-279	0.295812	0.283	0.085	1.24e-274	2	ARHGEF10
PHB	6.77e-279	0.354312	0.582	0.279	1.47e-274	2	PHB
LDHB1	1.25e-278	0.615901	0.845	0.531	2.72e-274	2	LDHB
RPS161	2.1e-277	0.4567	0.939	0.729	4.55e-273	2	RPS16
CCDC186	3.07e-277	0.279801	0.499	0.211	6.66e-273	2	CCDC186
BUD31	4.13e-277	0.419864	0.591	0.294	8.97e-273	2	BUD31
COL11A1	1.63e-275	0.303667	0.3	0.096	3.54e-271	2	COL11A1
DHPS	1.58e-274	0.379077	0.533	0.247	3.42e-270	2	DHPS
TTC1	8.08e-273	0.354201	0.471	0.202	1.76e-268	2	TTC1
C1orf43	1.29e-272	0.338655	0.595	0.292	2.8e-268	2	C1orf43
SNHG12	1.97e-272	0.420754	0.562	0.272	4.27e-268	2	SNHG12
UBC	4.42e-271	0.874971	0.939	0.786	9.61e-267	2	UBC
COX6B1	1.38e-270	0.489219	0.881	0.586	3e-266	2	COX6B1
TSTD11	7e-270	0.478022	0.719	0.35	1.52e-265	2	TSTD1
TSEN34	1.02e-269	0.270137	0.487	0.21	2.22e-265	2	TSEN34
NDUFA51	6.01e-269	0.443416	0.736	0.398	1.31e-264	2	NDUFA5
BTF3L4	3.45e-268	0.286966	0.497	0.217	7.5e-264	2	BTF3L4
ANAPC11	5.65e-268	0.310265	0.651	0.329	1.23e-263	2	ANAPC11
FAAP20	7.42e-268	0.294167	0.539	0.243	1.61e-263	2	FAAP20
MRPL51	1.02e-267	0.412595	0.699	0.38	2.22e-263	2	MRPL51
PKM1	1.5e-267	0.5186	0.787	0.459	3.25e-263	2	PKM
MAP1LC3B	3.37e-266	0.507161	0.73	0.433	7.33e-262	2	MAP1LC3B
PHGDH	4.98e-266	0.307338	0.454	0.187	1.08e-261	2	PHGDH
PSMB4	7.77e-266	0.262198	0.536	0.242	1.69e-261	2	PSMB4
MRPS21	4.07e-265	0.357479	0.737	0.408	8.84e-261	2	MRPS21
TRAPPC6A	1.65e-262	0.265932	0.402	0.157	3.59e-258	2	TRAPPC6A
VPS29	1.46e-261	0.351128	0.608	0.305	3.18e-257	2	VPS29
NDUFA1	7.61e-261	0.501793	0.895	0.623	1.65e-256	2	NDUFA1
CYC1	7.82e-261	0.272111	0.5	0.219	1.7e-256	2	CYC1
PLEKHB11	1.88e-259	0.413745	0.627	0.297	4.08e-255	2	PLEKHB1
NDUFC1	1.05e-258	0.509918	0.861	0.555	2.28e-254	2	NDUFC1
ATF4	4.48e-258	0.288556	0.61	0.307	9.74e-254	2	ATF4
RNF114	1.48e-257	0.250412	0.509	0.229	3.22e-253	2	RNF114
EMC10	1.99e-257	0.313129	0.459	0.195	4.32e-253	2	EMC10
VGLL41	4.13e-257	0.290214	0.529	0.237	8.97e-253	2	VGLL4
SPTBN1	3.05e-256	0.312209	0.702	0.372	6.63e-252	2	SPTBN1
ZNF593	3.06e-256	0.303526	0.507	0.231	6.65e-252	2	ZNF593
CHCHD21	3.4e-256	0.535546	0.895	0.622	7.4e-252	2	CHCHD2
TRAPPC3	5.4e-255	0.250058	0.503	0.224	1.17e-250	2	TRAPPC3
BAG1	1.21e-254	0.335557	0.527	0.249	2.64e-250	2	BAG1
NPC2	2.23e-254	0.329325	0.763	0.42	4.84e-250	2	NPC2
WDR33	4.45e-254	0.344228	0.517	0.239	9.68e-250	2	WDR33
CISD2	1.22e-253	0.260166	0.462	0.199	2.66e-249	2	CISD2
COX6C	2.46e-253	0.516721	0.878	0.613	5.35e-249	2	COX6C
DPY301	9.33e-252	0.293417	0.563	0.268	2.03e-247	2	DPY30
MEAF61	7.64e-251	0.359308	0.561	0.273	1.66e-246	2	MEAF6
IMMP1L	2.83e-250	0.270855	0.404	0.161	6.16e-246	2	IMMP1L
PKIB	4.3e-250	0.42866	0.25	0.073	9.35e-246	2	PKIB
NRBP1	7.32e-250	0.261045	0.403	0.163	1.59e-245	2	NRBP1
CHPF	7.65e-250	0.250749	0.405	0.164	1.66e-245	2	CHPF
SYPL1	1.14e-249	0.267303	0.577	0.276	2.49e-245	2	SYPL1
NEAT1	5.4e-248	0.40398	0.918	0.669	1.17e-243	2	NEAT1
SYF2	1.68e-246	0.416808	0.682	0.379	3.65e-242	2	SYF2
TM7SF21	6.8e-246	0.545383	0.434	0.187	1.48e-241	2	TM7SF2
MAFF1	3.23e-245	0.326952	0.564	0.268	7.01e-241	2	MAFF
RPS291	5.69e-245	0.361679	0.988	0.898	1.24e-240	2	RPS29
SSR3	1.06e-244	0.453651	0.722	0.404	2.31e-240	2	SSR3
PPP1R15A	9.85e-244	0.526426	0.667	0.382	2.14e-239	2	PPP1R15A
NEU1	9.85e-244	0.258224	0.485	0.215	2.14e-239	2	NEU1
MT-CO1	2.14e-243	0.482411	0.981	0.977	4.64e-239	2	MT-CO1
ATP5MF	3.57e-243	0.439287	0.782	0.462	7.76e-239	2	ATP5MF
POLR2K1	2.44e-242	0.382644	0.705	0.387	5.31e-238	2	POLR2K
ATP5F1B	5.89e-242	0.38218	0.697	0.372	1.28e-237	2	ATP5F1B
MDH1	1.28e-241	0.289865	0.641	0.321	2.78e-237	2	MDH1
HAX1	1.47e-241	0.2714	0.545	0.263	3.2e-237	2	HAX1
H2AFZ1	1.68e-241	0.522179	0.836	0.58	3.64e-237	2	H2AFZ
EZR1	2.01e-241	0.491475	0.55	0.262	4.38e-237	2	EZR
UBE2M	2.51e-240	0.28385	0.587	0.295	5.45e-236	2	UBE2M
ATP5PD	3.86e-240	0.375759	0.692	0.379	8.39e-236	2	ATP5PD
ECH1	1.01e-237	0.266469	0.513	0.238	2.2e-233	2	ECH1
TIMMDC1	1.61e-237	0.272981	0.461	0.202	3.5e-233	2	TIMMDC1
SELENOH	2.12e-237	0.395223	0.715	0.408	4.61e-233	2	SELENOH
POLR2L	2.35e-237	0.522329	0.76	0.461	5.12e-233	2	POLR2L
H2AFJ	2.58e-237	0.427826	0.737	0.431	5.61e-233	2	H2AFJ
G0S2	5.87e-236	0.480771	0.4	0.162	1.28e-231	2	G0S2
NDUFB8	7.75e-236	0.370066	0.751	0.438	1.69e-231	2	NDUFB8
SAT2	8.93e-235	0.335279	0.696	0.392	1.94e-230	2	SAT2
SLC25A41	1.07e-234	0.39971	0.658	0.342	2.32e-230	2	SLC25A4
GHITM	2.3e-234	0.35787	0.668	0.359	4.99e-230	2	GHITM
NDUFS7	3.49e-233	0.329024	0.617	0.316	7.59e-229	2	NDUFS7
MED10	5.52e-233	0.313891	0.49	0.232	1.2e-228	2	MED10
GSTK11	6.65e-233	0.301352	0.567	0.268	1.44e-228	2	GSTK1
SNRPN1	7.68e-232	0.447781	0.757	0.422	1.67e-227	2	SNRPN
CNN31	1.64e-230	0.474568	0.813	0.484	3.56e-226	2	CNN3
MRPS34	3.56e-230	0.25436	0.468	0.208	7.73e-226	2	MRPS34
PET100	4.81e-230	0.301912	0.725	0.399	1.05e-225	2	PET100
ATP5PO	9.16e-230	0.313132	0.681	0.366	1.99e-225	2	ATP5PO
ETFB	4.69e-229	0.285142	0.617	0.319	1.02e-224	2	ETFB
C18orf32	1.16e-228	0.284524	0.448	0.196	2.52e-224	2	C18orf32
BSG	2.67e-228	0.326448	0.705	0.392	5.81e-224	2	BSG
SERP1	2e-227	0.472373	0.789	0.493	4.34e-223	2	SERP1
MORF4L1	7.79e-227	0.401488	0.846	0.553	1.69e-222	2	MORF4L1
TRIR1	5.38e-224	0.397341	0.7	0.402	1.17e-219	2	TRIR
RPL6	8.6e-224	0.400262	0.963	0.806	1.87e-219	2	RPL6
EIF1	5.05e-222	0.585151	0.961	0.848	1.1e-217	2	EIF1
ENY2	9.56e-222	0.252627	0.628	0.332	2.08e-217	2	ENY2
NEDD8	6.2e-220	0.315713	0.702	0.39	1.35e-215	2	NEDD8
KLF10	5.55e-219	0.269153	0.343	0.133	1.21e-214	2	KLF10
RSRC2	2.55e-218	0.329376	0.621	0.337	5.53e-214	2	RSRC2
DNAJC19	4e-217	0.256763	0.562	0.281	8.68e-213	2	DNAJC19
NENF	5.47e-216	0.338636	0.692	0.386	1.19e-211	2	NENF
EIF3I	8.17e-216	0.294309	0.57	0.29	1.78e-211	2	EIF3I
PPDPF1	1.16e-213	0.480191	0.856	0.571	2.51e-209	2	PPDPF
RPL15	1.76e-213	0.38368	0.971	0.837	3.83e-209	2	RPL15
DYNLL1	6.27e-213	0.411546	0.845	0.575	1.36e-208	2	DYNLL1
RPS15	2.12e-211	0.368462	0.964	0.87	4.6e-207	2	RPS15
C4orf3	2.32e-211	0.518053	0.847	0.597	5.05e-207	2	C4orf3
SRGAP3	3.79e-211	0.311321	0.3	0.113	8.23e-207	2	SRGAP3
RNF187	6.71e-211	0.298084	0.539	0.27	1.46e-206	2	RNF187
LDHA1	1.18e-210	0.619832	0.767	0.536	2.57e-206	2	LDHA
BNIP3L	5.22e-210	0.41804	0.66	0.388	1.13e-205	2	BNIP3L
SNU13	4.79e-208	0.412469	0.778	0.474	1.04e-203	2	SNU13
SLC25A31	1.05e-207	0.447272	0.806	0.526	2.29e-203	2	SLC25A3
NDUFS81	1.41e-207	0.334044	0.64	0.342	3.07e-203	2	NDUFS8
PRDX61	2.09e-205	0.432728	0.788	0.485	4.55e-201	2	PRDX6
GSTO11	4.66e-205	0.296379	0.699	0.395	1.01e-200	2	GSTO1
SLC25A6	8.55e-205	0.28836	0.664	0.374	1.86e-200	2	SLC25A6
PPIG	5.99e-204	0.26154	0.66	0.364	1.3e-199	2	PPIG
SQSTM1	2.09e-203	0.325965	0.778	0.491	4.55e-199	2	SQSTM1
EIF4A2	2.08e-202	0.428734	0.869	0.584	4.53e-198	2	EIF4A2
NGRN	4.02e-202	0.413042	0.265	0.096	8.73e-198	2	NGRN
FAM162A	2.75e-201	0.305609	0.711	0.429	5.98e-197	2	FAM162A
VAPA	2.32e-200	0.285746	0.727	0.425	5.04e-196	2	VAPA
SERPINF1	1.04e-199	0.346537	0.497	0.242	2.27e-195	2	SERPINF1
MICOS10	1.76e-199	0.559627	0.25	0.089	3.82e-195	2	MICOS10
RPL29	3.51e-197	0.426366	0.944	0.78	7.63e-193	2	RPL29
CIR1	6.22e-195	0.255815	0.551	0.282	1.35e-190	2	CIR1
DYNLT3	1.61e-194	0.253118	0.535	0.273	3.49e-190	2	DYNLT3
SPARCL11	2.7e-194	0.296169	0.814	0.456	5.86e-190	2	SPARCL1
COX5B	3.5e-194	0.412142	0.835	0.562	7.6e-190	2	COX5B
RPS17	3.56e-194	0.377072	0.561	0.292	7.73e-190	2	RPS17
ARF41	2.19e-191	0.319653	0.66	0.374	4.76e-187	2	ARF4
ANAPC16	5.77e-190	0.263806	0.705	0.404	1.25e-185	2	ANAPC16
TPI1	9.83e-190	0.497614	0.808	0.57	2.14e-185	2	TPI1
NDUFA2	2.79e-188	0.256328	0.671	0.369	6.06e-184	2	NDUFA2
COPE	6.72e-188	0.305349	0.644	0.349	1.46e-183	2	COPE
COX7A2	6.96e-188	0.359028	0.902	0.651	1.51e-183	2	COX7A2
BTG1	8.73e-188	0.382238	0.804	0.558	1.9e-183	2	BTG1
RPL411	1.09e-187	0.26542	0.997	0.976	2.36e-183	2	RPL41
SVIP1	7.67e-187	0.32682	0.793	0.475	1.67e-182	2	SVIP
RPS5	2.39e-186	0.41087	0.879	0.644	5.2e-182	2	RPS5
EIF1B1	2.87e-186	0.372764	0.765	0.499	6.24e-182	2	EIF1B
ATP6V1G11	5.14e-184	0.418692	0.867	0.576	1.12e-179	2	ATP6V1G1
ATP5MPL	5.96e-184	0.301134	0.774	0.475	1.3e-179	2	ATP5MPL
RPL221	9.45e-181	0.355536	0.973	0.854	2.05e-176	2	RPL22
GSTP11	1.74e-180	0.477157	0.883	0.688	3.79e-176	2	GSTP1
LAMTOR5	4.1e-180	0.288778	0.741	0.445	8.91e-176	2	LAMTOR5
NDUFS6	2.37e-176	0.256519	0.647	0.359	5.15e-172	2	NDUFS6
EEF2	5.59e-176	0.273421	0.77	0.473	1.21e-171	2	EEF2
SRSF7	9.92e-175	0.291307	0.659	0.391	2.16e-170	2	SRSF7
PGK1	1.27e-174	0.308402	0.729	0.458	2.75e-170	2	PGK1
ATP5F1D	9.8e-174	0.316962	0.758	0.458	2.13e-169	2	ATP5F1D
COX4I1	2.41e-172	0.41372	0.864	0.614	5.23e-168	2	COX4I1
ARF11	1.25e-171	0.272927	0.725	0.429	2.71e-167	2	ARF1
JUND	1.82e-171	0.711758	0.882	0.746	3.95e-167	2	JUND
RNASEK	7.36e-171	0.441468	0.383	0.179	1.6e-166	2	RNASEK
RPL35A1	2.06e-170	0.305627	0.973	0.89	4.48e-166	2	RPL35A
RNF7	3.34e-170	0.256911	0.668	0.391	7.26e-166	2	RNF7
RSL24D1	1.82e-168	0.309224	0.7	0.43	3.96e-164	2	RSL24D1
BRI3	2.94e-168	0.276179	0.787	0.486	6.4e-164	2	BRI3
NDUFB11	5.6e-167	0.276628	0.793	0.513	1.22e-162	2	NDUFB1
CYSTM11	3.86e-166	0.256583	0.75	0.449	8.39e-162	2	CYSTM1
MYL61	2.18e-165	0.312358	0.9	0.686	4.74e-161	2	MYL6
RPS15A	5.11e-165	0.296198	0.97	0.869	1.11e-160	2	RPS15A
ATP5IF1	8.48e-165	0.419287	0.802	0.509	1.84e-160	2	ATP5IF1
NDUFA13	2.24e-164	0.42992	0.674	0.4	4.87e-160	2	NDUFA13
MYL12A	6.49e-163	0.302062	0.763	0.479	1.41e-158	2	MYL12A
NDUFB10	4.17e-161	0.268472	0.684	0.392	9.06e-157	2	NDUFB10
ATP5MC3	6.93e-161	0.351402	0.754	0.466	1.51e-156	2	ATP5MC3
RPS7	9.23e-161	0.325429	0.966	0.83	2.01e-156	2	RPS7
ATP6V0C	1.66e-160	0.322218	0.312	0.133	3.61e-156	2	ATP6V0C
RPL22L11	2.66e-158	0.331871	0.675	0.429	5.77e-154	2	RPL22L1
XBP11	3.84e-158	0.272474	0.618	0.357	8.35e-154	2	XBP1
TOMM6	5.76e-158	0.399901	0.25	0.098	1.25e-153	2	TOMM6
SEC61G1	1.01e-157	0.324453	0.869	0.612	2.2e-153	2	SEC61G
RPL8	8.82e-157	0.333566	0.975	0.855	1.92e-152	2	RPL8
SOX91	1.31e-156	0.317001	0.406	0.198	2.85e-152	2	SOX9
SNHG6	1.61e-154	0.641367	0.29	0.128	3.49e-150	2	SNHG6
SAP181	1.13e-152	0.417573	0.812	0.551	2.46e-148	2	SAP18
GADD45B	9.04e-152	0.518498	0.684	0.429	1.97e-147	2	GADD45B
ATP5MC2	3.33e-151	0.328575	0.875	0.615	7.24e-147	2	ATP5MC2
PRKAR1A	1.59e-149	0.27459	0.68	0.4	3.45e-145	2	PRKAR1A
CUTA1	1.2e-145	0.281671	0.727	0.439	2.6e-141	2	CUTA
COX8A	1.24e-140	0.376124	0.85	0.595	2.69e-136	2	COX8A
SNHG14	3.82e-140	0.486246	0.286	0.127	8.31e-136	2	SNHG14
MT-ND4L	5.21e-133	0.32631	0.956	0.912	1.13e-128	2	MT-ND4L
RAN1	4.72e-132	0.266244	0.743	0.471	1.03e-127	2	RAN
EDF1	6.39e-125	0.311281	0.774	0.506	1.39e-120	2	EDF1
ANKRD371	1.89e-122	0.354482	0.491	0.289	4.11e-118	2	ANKRD37
COX6A1	2.44e-121	0.263219	0.768	0.495	5.31e-117	2	COX6A1
ZFAS11	2.11e-119	0.373183	0.809	0.593	4.59e-115	2	ZFAS1
RPL17	5.06e-114	0.384778	0.672	0.434	1.1e-109	2	RPL17
CCNI1	7.32e-111	0.321059	0.824	0.577	1.59e-106	2	CCNI
EEF1G	2.79e-110	0.319942	0.323	0.161	6.06e-106	2	EEF1G
PLA2G161	5.96e-105	0.328618	0.481	0.305	1.3e-100	2	PLA2G16
PPIA	6.75e-104	0.323532	0.838	0.609	1.47e-99	2	PPIA
NPM1	1.01e-93	0.325254	0.816	0.609	2.2e-89	2	NPM1
SOD11	3.29e-91	0.324454	0.895	0.676	7.15e-87	2	SOD1
ATP5MG	2.4e-87	0.257838	0.858	0.631	5.21e-83	2	ATP5MG
MT1E	1.23e-86	0.573996	0.412	0.247	2.68e-82	2	MT1E
PFDN5	3.3e-86	0.252807	0.892	0.679	7.17e-82	2	PFDN5
MT-ND1	2.69e-80	0.299274	0.941	0.87	5.85e-76	2	MT-ND1
FTL1	2.35e-78	0.399116	0.981	0.943	5.1e-74	2	FTL
NDUFA4	8.73e-77	0.279611	0.924	0.702	1.9e-72	2	NDUFA4
HSPA51	4.43e-59	0.440762	0.717	0.517	9.63e-55	2	HSPA5
CCL4	0	5.80854	0.518	0.018	0	3	CCL4
CCL3	0	5.69156	0.627	0.017	0	3	CCL3
HLA-DRA	0	4.80921	0.74	0.09	0	3	HLA-DRA
CXCL8	0	4.74767	0.438	0.031	0	3	CXCL8
CCL4L2	0	4.50147	0.253	0.008	0	3	CCL4L2
CD74	0	4.48668	0.748	0.256	0	3	CD74
HLA-DRB1	0	4.01627	0.566	0.073	0	3	HLA-DRB1
CCL3L1	0	3.99431	0.3	0.005	0	3	CCL3L1
C1QA	0	3.90545	0.593	0.013	0	3	C1QA
HLA-DPA1	0	3.79773	0.619	0.114	0	3	HLA-DPA1
TYROBP	0	3.76931	0.688	0.015	0	3	TYROBP
C1QB	0	3.66272	0.536	0.009	0	3	C1QB
SRGN	0	3.50928	0.679	0.122	0	3	SRGN
FCER1G	0	3.49293	0.602	0.011	0	3	FCER1G
C1QC	0	3.26649	0.463	0.005	0	3	C1QC
AIF1	0	3.092	0.53	0.03	0	3	AIF1
[truncated: 4,648 more rows]

## Sheet: Figure 1c_per cell group
Average gene expression per cell group of all cells (related to Figure 1)
	0	1	2	3	4	5	6	7	8	9	10	11	12
ISG15	0.628664	0.548381	0.31461	0.375399	0.478562	0.443924	0.505022	0.0943751	1.23559	0.186027	0.665129	0.150474	0.0938609
AURKAIP1	1.03162	2.37713	1.96449	0.936106	1.53977	1.57779	1.60744	2.56031	0.904458	1.41464	1.26012	2.00963	1.56286
MRPL20	1.86788	2.48768	1.42667	1.05004	1.83789	1.64051	2.36065	2.69066	1.24522	1.99047	1.74132	2.21291	2.27255
SSU72	1.14925	1.66548	0.978394	0.875689	1.11538	0.980895	1.42947	1.59224	0.951201	1.52562	0.919335	1.49138	0.593333
GNB1	0.765003	1.00527	1.01696	1.24187	1.04945	0.989986	0.657045	1.39295	2.05142	0.777291	1.20406	0.911597	1.48752
PRKCZ	0.0645971	0.140591	0.217342	0.0293452	0.0956623	0.151304	0.125825	0.540688	0.0284648	0.121465	0	0.18045	0.0721379
HES5	0.0326152	0.895076	0.00708035	0.00090513	0.141691	0.621313	0.00337402	0.0275112	0.00038906	0	0.17774	0	0.0610394
AJAP1	0.0398046	0.174191	0.00060809	0.0031493	0.0662103	0.139605	0.0106365	0.020647	0.00859616	0	0	0	0.0470196
RPL22	25.1156	15.6979	23.5801	15.6641	15.7799	9.88658	21.503	9.6025	14.6473	27.5923	12.6166	13.9307	8.42807
ICMT	0.110494	0.298104	0.11495	0.0965876	0.153227	0.122926	0.139345	0.441531	0.169397	0.0967452	0.0979763	0.0502983	0.237661
ACOT7	0.0851328	0.0731243	0.0453993	0.0519993	0.192064	0.0717699	0.0472699	0.649347	0.0863715	0.0537839	0.0223137	0.264397	0.161627
ESPN	0.118584	0.0957878	0.0550777	0.0318806	0.0683309	0.0600878	0.108362	11.4705	0.0453546	0.306198	0.0141512	0.0881647	0.0552709
KLHL21	0.306462	0.985086	0.936984	0.315442	0.580208	1.04464	0.635198	0.0423473	0.378023	0.727913	0.454974	0.223146	0.294917
CAMTA1	1.63252	4.55695	1.89147	1.04982	2.94178	2.33445	1.88559	1.6355	2.66522	1.92329	1.8743	1.38238	1.6716
PER3	0.52871	0.483818	0.403626	0.342041	0.707998	1.08251	0.436077	0.298194	0.601547	0.748119	0.531899	0.555368	0.562903
PARK7	2.52014	5.2028	2.9819	1.40628	2.76844	3.44397	3.21543	5.27395	1.6477	2.4773	2.5078	3.97969	6.70339
ERRFI1	0.778934	1.90712	3.76733	0.341201	0.63394	1.55013	3.73876	0.136232	0.524795	5.52164	0.359861	0.200125	0.759667
RERE	0.586221	0.589811	0.418377	0.79836	0.673619	0.957361	0.512529	0.829961	0.876514	0.432516	1.00054	0.48922	0.85012
ENO1	2.6398	3.64823	8.90377	4.28448	2.41312	2.39288	3.42033	1.24836	2.40042	4.6338	2.99176	3.21205	2.00639
SLC25A33	0.262749	0.526208	0.344826	0.189834	0.792429	0.383339	0.351298	1.13669	0.131619	0.443544	0.445497	0.553056	0.320289
CLSTN1	0.621094	1.01016	0.539949	0.261096	1.00469	0.748708	0.697675	0.63869	0.564966	0.518333	0.792448	0.634577	1.34089
RBP7	0.108141	0.429277	1.16958	0.129626	0.101823	0.234619	0.223633	0.0190508	0.521769	0.462249	0.123907	2.02058	0.0308068
KIF1B	0.510468	0.653877	0.370964	0.434198	0.881691	1.61423	0.313574	0.589787	0.398817	0.335873	0.372965	0.295256	1.23213
CASZ1	0.0169975	0.0219196	0.106538	0.010778	0.0167807	0.0477606	0.00938867	0.597602	0.0406516	0.104428	0.00321161	0	0.0122317
TARDBP	0.430557	0.402168	0.522438	0.45686	0.612133	0.860733	0.366505	0.834362	0.669513	0.50893	0.416971	0.403509	1.18615
SRM	0.331673	0.244449	0.155396	0.168644	0.355703	0.222843	0.166449	0.532436	0.373715	0.0987946	0.404001	1.007	0.891463
FBXO2	1.40039	54.2649	1.48014	0.620911	0.499383	36.58	24.6909	22.6123	0.458175	8.0053	0.547762	2.94188	0.49294
FBXO44	0.303395	0.506029	0.327068	0.0997628	0.179397	0.82094	0.461521	0.524619	0.117455	0.345081	0.112081	0.401006	0.0984766
AGTRAP	0.362047	0.167076	0.251718	0.454296	0.18269	0.0957719	0.250084	0.521281	0.374331	0.407823	0.248669	0.309586	0.132114
KIAA2013	0.16825	0.305651	0.224569	0.259148	0.205915	0.252941	0.264325	1.37859	0.262188	0.320863	0.255946	0.174543	0.243962
VPS13D	0.363578	0.220612	0.21196	0.624042	0.335814	0.757365	0.239244	1.91494	0.48768	0.325988	3.00302	0.25038	0.885781
DHRS3	0.489012	0.514684	0.0391549	1.07168	0.425113	0.416589	0.554828	2.31485	0.460708	1.12261	0.142379	0.275615	0.214337
KAZN	0.296705	0.479668	0.205756	0.0635109	0.161157	0.44267	0.242986	0.0913529	0.111689	0.424145	0.289864	0.0626537	0.970597
TMEM51	0.229566	0.604262	0.297888	0.271499	0.0247475	0.476062	0.280161	0.0106523	0.167568	0.186667	0.220788	0.446565	0.00893372
EFHD2	0.210144	0.154872	1.43271	0.619394	0.0480336	0.123194	0.194096	3.97339	0.428956	0.251831	0.379368	0.104641	0.0546459
FBLIM1	0.134696	0.352681	0.028679	0.0319804	0.0491989	0.50623	0.112338	0.555553	0.040256	0.136659	0.575153	0.0444604	0.0394206
EMC1	0.141085	0.139673	0.148087	0.169435	0.248353	0.207822	0.167695	0.504772	0.121179	0.131798	0.0612851	0.235913	0.20802
AKR7A2	0.561676	0.871748	0.87212	0.344905	0.542605	0.484193	0.681729	1.19212	0.264531	0.607821	0.433664	2.25873	0.399013
CAPZB	0.864267	1.45387	0.983025	2.51505	0.796644	1.03139	1.07903	0.97539	1.15317	0.90141	1.34593	2.53179	0.994398
MINOS1	1.06892	1.10462	1.09396	0.883043	1.63669	0.529797	0.90099	1.02531	0.807136	2.09242	1.35741	2.06585	0.295362
CAMK2N1	0.468527	0.577617	1.12354	0.196398	0.714826	0.473597	0.405284	7.19584	0.180328	0.783007	1.60102	0.312835	0.0967646
PINK1	0.396167	0.437073	0.389132	0.265726	0.278833	0.547891	0.358403	0.826669	1.02283	0.362547	0.317777	0.266079	0.769624
DDOST	0.352676	0.960833	0.308588	0.526195	0.594216	0.485365	0.761655	0.337876	0.410654	0.299621	0.341496	0.401058	0.488793
HP1BP3	1.33336	1.33702	1.43565	1.29152	1.59984	1.60882	1.17959	1.35603	1.93697	1.11366	1.76759	1.42651	2.3544
ECE1	0.225954	0.68029	0.0529222	0.0537868	0.291412	0.588832	0.151692	0.0479233	0.706961	0.0486107	1.23268	0.0720904	0.574393
USP48	0.364078	0.224866	0.284172	0.348512	0.380572	0.428387	0.245547	0.670836	0.451433	0.231404	0.56108	0.372683	0.600468
CDC42	1.12164	1.98283	1.5864	2.70017	1.86425	1.31478	1.38382	2.53604	3.16991	1.64613	1.7609	1.69255	2.76023
ID3	3.34384	10.3028	1.02575	0.353463	10.7374	5.88591	1.39478	0.625773	3.51318	1.76592	2.28224	0.504479	3.11597
RPL11	36.6919	37.6787	32.043	32.4762	26.1876	22.6536	40.6562	19.3239	28.7876	37.7764	21.9421	26.9894	11.07
LYPLA2	0.128251	0.206465	0.166897	0.175873	0.214365	0.189375	0.178269	3.89202	0.345854	0.150351	0.214003	0.156522	0.395147
PNRC2	0.770753	0.406664	1.34593	0.943444	0.944611	0.617417	0.781422	0.29173	1.14166	1.4143	0.691069	0.937652	0.844457
SRSF10	0.859436	0.979267	1.20477	0.806055	1.13445	1.73525	0.79773	1.00195	1.47043	1.0089	0.952366	0.556554	1.15916
STPG1	0.0731953	0.108751	0.137902	0.0576205	0.0803998	0.0738011	0.0714629	0.440716	0.0828156	0.144007	0.0238335	0.0593077	0.0116394
NIPAL3	0.158676	0.193964	0.254194	0.103763	0.248164	0.335412	0.181077	0.852209	0.098475	0.139854	0.0375911	0.10262	0.569521
NCMAP	0.151195	0.468085	0.0642115	0.0725723	0.52778	0.489952	0.8324	0.0362694	0.0925325	0.513749	0.0750266	0.00359056	9.07073
CLIC4	1.28726	0.789553	0.340491	0.440334	4.437	0.351046	0.505918	0.0844801	3.75757	0.52261	1.15173	2.64821	2.88422
SYF2	2.16589	1.66883	2.87987	1.67212	1.84912	1.36363	2.66239	1.1095	1.89844	3.24339	2.23062	2.2724	1.23348
RSRP1	1.11739	1.1824	1.27722	1.4786	1.14765	2.85652	1.03236	1.28056	1.36136	1.10623	1.68092	1.13057	1.34409
STMN1	0.996293	3.73381	0.34949	0.583282	4.41299	2.4856	1.33376	1.37771	0.454111	0.449455	0.630101	6.15826	9.5857
ZNF593	0.718266	1.05079	1.23361	0.274529	0.846785	0.571536	1.11817	1.53291	0.293126	1.31526	0.579493	0.625405	0.419782
SH3BGRL3	1.94101	3.87874	0.797706	4.82909	1.60567	1.41676	1.34335	0.391964	2.65597	1.01343	1.55403	1.49136	1.6491
UBXN11	0.128758	0.113959	0.195105	0.0822584	0.0569559	0.188067	0.0772233	1.30281	0.0856982	0.147917	0.133251	0.0399283	0.0405511
HMGN2	1.8441	2.72592	1.32355	1.68904	2.11792	2.84521	2.57589	2.75255	1.76215	1.90593	2.44717	1.36022	1.92949
RPS6KA1	0.0293153	0.33525	0.174517	0.495134	0.0206356	0.461546	0.139181	0.152757	0.0692656	0.184866	0	0.0184574	0.00294406
SFN	0.0388625	3.21878	0.139079	0.0163933	0.0303438	0.500482	0.038211	0.0375947	0.0154912	0.0565353	0.0647887	0.0372206	0.00877315
NUDC	1.26178	1.83194	3.00966	0.555618	1.80456	1.26863	1.42121	4.88091	0.988197	1.50885	1.20156	1.94072	0.836312
TRNP1	0.0758604	0.318005	0.218858	0.0430817	0.0221011	0.21046	0.149155	1.00826	0.0242644	0.116322	0.135809	0.0611915	0.00603232
TENT5B	0.0981854	0.465881	0.202024	0.0113358	0.0229248	0.257863	0.142671	0.0136704	0.0109762	0.134082	0.0282438	0.0038299	0.0159477
CD164L2	0.0208734	0.124361	0.266791	0.0279075	0.0230629	0.147913	0.0995559	13.5685	0	0.278156	0.0684788	0.0242854	0.0118601
WASF2	0.773261	1.02724	0.958481	1.92222	1.20302	0.833665	0.700409	0.120952	2.19872	1.1926	1.56339	0.974426	1.11894
IFI6	1.99025	2.52911	0.454153	0.647777	0.838462	1.82662	2.91275	1.28448	2.9106	0.646458	0.966776	1.21027	0.709534
FAM76A	0.165396	0.24067	0.169331	0.0958826	0.148582	0.394666	0.16014	0.776102	0.116533	0.159795	0.331103	0.0627481	0.266429
THEMIS2	0.0100618	0.00371427	0.131397	0.603869	0.00734912	0.00753029	0.00478271	0.407899	0	0.0543783	0.0393436	0.0327118	0
ATP5IF1	3.24435	4.43421	5.26385	1.86335	2.24004	3.25319	5.04014	7.8775	1.90647	5.07959	2.4417	5.27217	4.84992
SNHG12	2.29115	1.23817	3.04184	5.40432	1.27718	1.5464	2.57481	0.234867	0.473516	3.0598	1.22824	1.49292	0.261995
YTHDF2	0.316378	0.533413	0.628296	0.410564	0.718036	0.283983	0.426359	0.682261	0.462985	0.593852	0.459738	0.503701	0.607148
SRSF4	0.596066	0.839708	1.10028	0.574737	0.837501	1.23616	0.814484	0.755497	0.889162	0.848284	0.956982	0.803459	0.840221
MECR	0.114431	0.458916	0.164705	0.0454936	0.109715	0.404638	0.21329	0.25798	0.0659111	0.072559	0.0847363	0.181559	0.148473
ZCCHC17	0.307326	0.41844	0.381375	0.329376	0.354931	0.320998	0.339108	1.02887	0.266426	0.399406	0.43313	0.648087	0.46754
FABP3	0.460305	0.0461731	1.89879	0.348454	0.186654	0.0975006	0.138841	0.562662	0.00748995	0.0669304	0.0548104	0.137791	0.00919065
SERINC2	0.0346886	0.62786	0.353925	0.108267	0.00343887	0.230143	0.390217	0.659051	0.296084	0.252834	0.00576359	0.0221968	0
TINAGL1	0.0296392	0.451696	0.935829	0.031856	0.0475185	0.210099	0.866958	0.0426076	1.76403	0.722211	2.04943	0	0.0949605
COL16A1	0.664709	0.866528	0.322152	0.126557	0.46402	2.84769	0.513082	0.0715059	0.152486	0.764523	0.134481	0.226244	0.272451
SPOCD1	0.0643551	0.6106	0.00935133	0.0254791	0.118994	0.400666	0.118835	0.00549694	0.00601486	0.0664349	0.0384912	0.0239361	0
PTP4A2	1.56028	2.59447	2.08241	1.54571	1.35022	1.64378	2.55646	0.685614	1.56362	3.03836	1.34876	1.19996	0.567942
KHDRBS1	0.792218	0.966515	1.06079	0.719611	1.03342	0.894037	1.00244	1.3195	1.42754	1.20533	1.08906	0.724897	1.33649
KPNA6	0.260779	0.322999	0.412661	0.30097	0.390842	0.446128	0.256315	0.573231	0.383634	0.549049	0.274767	0.327169	0.356405
CCDC28B	0.126476	0.332115	0.569316	0.0383626	0.127117	0.333497	0.278529	2.89813	0.054328	1.1632	0.208529	0.525527	0.0668221
MARCKSL1	1.53862	6.58352	1.53842	0.379009	2.09252	4.00361	2.26718	1.48803	1.0232	1.77982	0.913748	1.99329	4.05163
ZBTB8OS	0.640566	0.663439	0.724238	0.410156	0.473122	0.482708	0.696968	0.471843	0.372073	0.639727	0.731712	0.707198	0.382359
SFPQ	1.5405	1.37938	1.06097	2.28061	2.18871	3.82523	1.21983	1.81043	3.01663	1.36327	3.52255	1.63621	2.71185
KIAA0319L	0.200815	0.659597	0.189736	0.209579	0.360541	1.06092	0.265636	0.568111	0.260154	0.219924	0.0917775	0.263552	0.312425
PSMB2	0.852419	1.09574	0.974867	0.724231	1.01821	0.536352	1.05062	1.28965	1.00958	1.3308	1.07391	1.25834	0.839805
TRAPPC3	0.51755	0.951894	0.990902	0.32616	0.597396	0.593366	0.944078	0.58389	0.53404	0.75379	0.507637	0.966622	0.781096
LSM10	0.478539	1.04055	0.717106	0.245634	0.928722	0.442052	0.642708	1.4248	0.176414	0.62668	0.509122	0.698419	0.462706
OSCP1	0.0839068	0.202807	0.0960317	0.049623	0.0323852	0.126697	0.076042	1.43978	0.0352487	0.0673294	0.0664593	0.0634963	0.0396632
MEAF6	0.711752	1.51058	1.57191	0.528017	0.715349	0.746777	1.09283	1.94616	0.736561	1.72708	0.779696	0.622917	0.585274
DNALI1	0.178479	0.207255	0.367787	0.0156481	0.161514	0.23748	0.103092	1.87918	0.0342239	0.262982	0.0778086	0.0821037	0.138776
C1orf122	0.879029	2.00454	0.873082	0.382927	1.13691	1.48574	1.19373	1.81591	0.529909	0.805507	0.897657	1.77846	1.23993
UTP11	0.310394	0.212776	0.325146	0.211317	0.867935	0.211765	0.189277	0.645926	0.499846	0.349012	0.457606	0.441426	1.03789
NDUFS5	6.61751	6.79811	9.46722	2.59569	5.75517	3.54519	8.08344	4.73536	3.53463	10.7073	5.12885	7.91919	4.35033
MACF1	0.820841	0.808845	1.00834	1.13288	0.438739	1.78297	0.861744	0.854043	2.99954	1.12809	1.52013	0.754942	0.593741
PABPC4	1.18088	0.411685	0.607464	2.94415	1.25582	0.704761	0.771132	0.192716	0.86086	0.685691	1.22102	0.497365	0.893622
MFSD2A	0.100542	1.32582	0.0355443	0.202223	0.400446	1.52157	0.460714	0.325362	5.57847	0.122589	0.149751	0.122419	0.512869
CAP1	0.57565	1.62148	0.903136	2.21182	2.11449	1.22303	0.861513	0.476533	1.53201	0.726249	1.21186	1.10711	6.10398
PPT1	0.486874	1.06411	0.794555	1.57295	1.24409	0.630785	0.740678	0.978227	0.516609	0.639427	0.898201	1.37888	1.34412
COL9A2	0.243178	1.82576	0.019035	0.110093	0.096349	2.27414	0.263665	2.4014	0.01495	0.00375121	0.0331938	0.0344329	0.456696
SMAP2	0.0743882	0.070527	0.133367	2.9703	0.0644576	0.132482	0.0592666	1.0609	0.143897	0.0709793	0.304922	0.164255	0.173969
CITED4	0.320768	0.387512	2.65697	0.236838	0.129999	0.616345	0.945302	0.286915	0.176438	1.03327	0.180847	0.481071	0.137655
PPCS	0.459879	0.754452	0.609783	0.71747	0.363358	0.714612	0.668991	0.377067	0.518472	0.450366	0.386355	0.249253	0.708707
CCDC30	0.128944	0.110673	0.144992	0.0817023	0.0513656	0.285166	0.117114	0.83787	0.0748203	0.138738	0.0621506	0.0470008	0.0522514
YBX1	1.80783	2.27973	2.85021	3.79187	4.40133	1.86568	1.76569	5.81069	2.51605	1.45774	2.80139	3.20151	6.00058
SVBP	0.394674	0.541977	0.336516	0.51785	0.431843	0.345818	0.442545	1.28264	0.373844	0.359368	0.500642	0.311546	0.538534
SLC2A1	0.511376	1.11337	4.43565	0.527032	0.64085	0.568246	2.23682	0.278743	11.3152	7.03701	0.472975	0.542204	0.86598
FAM183A	0.0241911	0.0338474	0.0261133	0.0121178	0.0156037	0.0531394	0.00878971	6.09441	0	0.0334035	0.032739	0.0133043	0.0182858
HYI	0.546524	0.788746	0.541949	0.231419	0.460178	0.745008	0.715428	0.568855	0.25407	0.517617	0.480183	1.00982	0.58136
ATP6V0B	1.10783	2.70511	2.22889	2.56383	2.17361	1.81219	1.79101	7.704	1.26571	1.61239	1.68422	1.87621	1.81147
CCDC24	0.0592146	0.183427	0.0698519	0.0288672	0.033725	0.284489	0.0905657	0.649662	0.0573089	0.0912932	0.0345718	0.0836906	0.00134774
DMAP1	0.226555	0.313909	0.253721	0.159539	0.275244	0.366982	0.258208	0.722235	0.231457	0.339396	0.174206	0.448151	0.447354
PRDX1	8.11058	32.1325	12.2665	3.98499	5.56205	18.1764	13.5895	21.5967	4.99414	9.83868	6.97465	14.848	8.68657
AKR1A1	0.54232	3.36689	0.492399	0.666564	0.413164	2.29522	1.18787	8.77715	0.395139	0.539791	0.418523	0.641278	0.575906
LRRC41	0.224702	0.278671	0.323095	0.169248	0.314877	0.301745	0.291458	0.510465	0.214509	0.340317	0.294923	0.25679	0.35685
UQCRH	3.13742	4.12588	5.52117	2.31916	5.02471	2.45525	4.23647	3.68208	2.42087	2.23942	3.26009	5.06402	2.72747
EFCAB14	0.443318	0.525038	0.472312	0.58281	0.547826	0.568042	0.38112	1.2225	1.35338	0.369465	0.842522	0.454553	0.94748
RNF11	0.672059	0.606837	0.577213	0.453437	0.632419	0.441049	0.578106	1.19321	0.809	1.04283	0.413472	0.80351	0.649455
OSBPL9	0.508782	0.463154	0.589259	0.43044	0.391204	0.699433	0.570857	0.984744	0.517261	0.568693	0.545217	1.69424	0.587579
NRDC	0.368589	0.446604	0.333024	0.383935	0.365987	0.734744	0.390585	0.837368	0.44044	0.297455	0.264228	0.480646	0.755946
ZFYVE9	0.0887229	0.0664464	0.100254	0.0268208	0.0867916	0.125632	0.0825308	0.624037	0.109469	0.0830244	0.0632834	0.0917204	0.129098
TUT4	0.796712	0.518249	0.606363	0.969722	0.758162	1.40252	0.465915	0.686184	1.05808	0.512196	0.482275	0.587519	1.09132
ECHDC2	0.842147	0.860778	0.958225	0.246216	0.487484	1.31151	0.707459	0.388216	0.666024	0.68755	0.317555	0.721863	0.659116
SCP2	1.49035	2.53904	0.891252	1.04049	0.95349	1.9349	1.31464	1.29097	1.97934	1.42795	1.47658	1.12898	1.4171
C1orf123	0.536165	0.644826	0.373465	0.141262	0.556113	0.392016	0.391807	1.03294	0.265947	0.642186	0.517237	0.350697	0.10313
TMEM59	3.73342	8.86989	5.13896	2.19395	4.1149	4.74676	7.4707	6.10665	2.71865	5.5125	3.5786	6.34867	3.5003
JUN	7.89425	17.711	9.54618	5.11141	16.0929	14.9434	7.27701	6.82999	5.51139	8.41448	16.1667	14.5833	7.48391
FGGY	0.15095	0.223402	0.153578	0.137253	0.106476	0.238834	2.16431	1.11669	0.121102	0.337648	0.0600741	0.0676318	0.185414
HOOK1	0.0904146	0.374597	0.254364	0.0336369	0.00507815	0.425511	0.265228	0.655248	0.00809616	0.320826	0.0144914	0.0784396	0.0112503
NFIA	2.26508	1.48727	0.915135	1.74828	2.21396	4.66282	2.40026	1.57554	2.8767	1.62614	2.65913	1.88543	3.38948
ALG6	0.058674	0.0541785	0.0535478	0.0604265	0.110135	0.0701006	0.0489377	0.371756	0.0722121	0.0183312	0.113019	0.0483455	0.215212
CACHD1	0.101632	0.0542782	0.00844068	0.0121849	0.063341	0.0498868	0.188694	0.541575	0.166546	0.231898	0.30622	0.0119686	0.0123507
RAVER2	0.0511534	0.119935	0.0345457	0.0143732	0.0954468	0.286143	0.196231	0.747425	0.128109	0.266622	0.0326121	0.0557121	0
LEPROT	1.20481	1.15824	1.0231	0.851666	0.876509	0.850258	1.03835	0.435609	1.72122	1.22539	1.76712	0.716301	0.888279
SGIP1	0.0698483	0.0044416	0.00323306	0.0216285	0.0854815	0	0.0249454	0.948988	0.138964	0.0657511	2.08392	0.0367208	0
TCTEX1D1	0.00020412	0.0589377	0.00361512	0.036692	0.0114116	0.102034	0.00272646	4.36889	0.0209712	0.01945	0.012474	0.00686505	0
WDR78	0.0408293	0.0290681	0.0587758	0.0131084	0.0167273	0.110005	0.0250632	0.662193	0.0336123	0.00753687	0.0872973	0.0154045	0.0462004
GADD45A	3.93663	5.32313	1.85097	0.431502	1.86145	3.12716	3.66359	0.579145	1.18904	1.30217	1.42552	0.389962	0.813898
DIRAS3	0.489667	1.67344	0.0405628	0.0634591	0.0398538	0.715343	0.43603	0.0367255	0.0188996	0.318643	0.0708477	0.00996326	0.0455818
WLS	0.769241	0.623079	1.39845	0.752327	0.650555	0.668464	1.84444	0.0402651	1.04341	1.57199	1.05548	0.390997	0.264662
SRSF11	1.63502	1.20134	1.79904	1.45296	1.86803	2.28174	1.33541	1.43924	1.81635	1.6114	1.45976	1.4626	1.80095
ZRANB2	1.57209	1.29578	1.07652	1.0808	1.80004	3.04314	1.43812	1.7528	1.51299	0.896569	1.42626	1.22382	1.95012
TYW3	0.369361	0.341672	0.46202	0.300034	0.40483	0.369623	0.332671	0.618118	0.379995	0.352118	0.481616	0.334327	0.28197
ACADM	0.28261	0.545242	0.398923	0.292644	0.192733	0.380212	0.338997	0.350041	0.301042	0.38995	0.277763	0.578885	0.859829
RABGGTB	0.741863	0.634648	0.553523	0.557294	0.837494	0.404944	0.616052	0.371405	0.713658	0.548898	0.597684	0.298242	0.446202
USP33	0.54049	0.265062	0.458805	0.438708	0.538513	0.594071	0.335566	1.29446	0.583351	0.620419	0.40869	0.462743	0.415237
DNAJB4	1.05892	1.23606	1.29289	0.604164	1.59875	1.41286	0.851941	1.37023	0.662232	1.04636	1.29345	0.723319	0.4241
TTLL7	0.0277844	0.105501	0.0501743	0.00956374	0.128152	0.221974	0.0394062	0.919343	0.027791	0.030722	0.228503	0.0230786	0.021121
GNG5	3.69337	2.56736	3.26611	3.97159	2.88135	1.1939	3.65878	0.245815	4.74575	3.86436	2.97248	2.09852	2.19247
SSX2IP	0.0757936	0.917226	0.0799572	0.0621094	0.096774	1.12096	0.438447	0.545533	0.10169	0.118622	0.0486704	0.0637534	0.218977
WDR63	0.0103662	0.0596737	0.0404729	0.0110314	0.00788556	0.0389128	0.00891603	1.92083	0.00421842	0.00184189	0.0434928	0.00931398	0.0202883
MCOLN3	0.0115628	0.623349	0.0784089	0.00454499	0.0121832	1.21336	0.289926	0.243669	0.0317682	0.254999	0	0.0648042	0.138082
CYR61	1.8826	5.12667	1.95716	0.0944617	2.84474	3.16545	2.9634	0.324071	0.559861	3.74481	0.983667	0.136168	0.228076
ODF2L	0.526934	0.706969	0.326719	0.261355	0.191131	1.4053	0.6008	1.22666	0.846874	0.287868	0.31214	0.260902	0.215569
SH3GLB1	0.736353	0.806346	0.947439	1.65632	0.747033	0.681263	0.769413	0.420796	2.01505	0.987832	0.815122	0.814471	0.786684
SELENOF	1.36848	1.50034	1.02025	1.16523	1.39427	0.960982	1.31589	0.831697	1.50954	1.47026	1.67234	1.20712	1.36948
LMO4	1.62921	2.53779	0.181442	1.30915	5.24473	1.50362	1.08013	1.24971	1.22141	2.23274	2.24878	0.937734	1.57771
PKN2	0.501728	0.888204	0.512539	0.776329	0.726358	1.50569	0.612267	0.704349	0.850928	0.47542	0.617317	0.570964	0.737968
GTF2B	0.538304	1.16755	1.01091	1.391	1.05774	0.552749	0.891765	0.836345	0.490897	0.909717	1.13009	0.613801	0.650266
GBP2	0.261397	0.370974	0.0990096	1.29413	1.02356	0.377556	1.32001	0.0144694	0.506878	0.154934	0.32824	1.47739	0.0347322
ZNF326	0.310635	0.629502	0.319868	0.396136	0.489442	1.14138	0.274878	0.615507	0.37095	0.389527	0.43676	0.422745	0.869944
GLMN	0.0777025	0.0902231	0.0650017	0.0651669	0.0629983	0.209682	0.0871715	0.52113	0.0784622	0.0655287	0.127921	0.0932195	0.135185
RPAP2	0.226384	0.21644	0.119147	0.19367	0.23999	0.507718	0.195957	0.732615	0.278565	0.177704	0.0961639	0.1723	0.309994
EVI5	0.245473	0.263538	0.361298	0.287663	0.538409	0.357676	0.258838	0.903244	0.256567	0.251579	0.379135	0.258445	1.59519
RPL5	22.8306	25.6971	19.6605	16.4957	17.8982	15.637	28.8034	16.1297	14.9222	27.0266	14.4496	18.9399	7.57731
GCLM	0.207266	0.262593	0.304472	0.154667	0.184692	0.208353	0.222462	0.602173	0.337918	0.258728	0.212203	0.125081	0.281322
F3	0.957839	3.60913	0.26065	0.180679	1.41016	3.76912	3.00236	0.124198	0.420573	1.20321	0.495579	0.0634095	0.0840053
SLC44A3	0.0464403	1.27009	0.264035	0.0170595	0.0639418	1.03061	1.09821	0.0271694	0.0477977	0.234683	0.0807904	0.0544573	0.0498644
CNN3	1.81568	7.96409	6.3024	0.367388	6.35548	4.54047	6.06672	0.554351	2.3002	7.21593	4.50878	1.57607	1.63444
CDC14A	0.243794	0.482644	0.0400921	0.120921	0.0957709	1.08026	0.195434	1.26646	0.246584	0.120776	0.0695698	0.0581084	0.104494
PRMT6	0.038136	0.0629032	0.0905017	0.0544376	0.0684393	0.0868998	0.0575269	0.472749	0.0661236	0.101727	0.177533	0.0503776	0.0856337
PRPF38B	0.512371	0.556484	0.595976	1.13428	0.812192	1.10464	0.584067	0.79451	0.890792	0.639499	0.627586	0.35918	0.900063
STXBP3	0.225031	0.495794	0.387439	0.45127	0.318421	0.470591	0.417776	0.746215	0.493991	0.475259	0.361028	0.322396	0.471037
AKNAD1	0.105561	0.102264	0.0569231	0.0358853	0.0998405	0.199977	0.0232745	2.83489	0.0325735	0.0518664	0.0782924	0.0126415	0.0291027
GPSM2	0.0643971	0.100571	0.0930497	0.0693128	0.160175	0.132403	0.0687314	1.37841	0.0286905	0.0574643	0.122949	0.0191692	0.0862579
C1orf194	0.00655317	0.0481836	0.0178254	0.00268197	0.0186781	0.0497424	0.0318464	5.58167	0	0.0699355	0.0216852	0.0281136	0
SARS	1.27831	1.35696	1.60146	0.677079	2.36968	0.860027	1.27012	0.668953	1.37217	1.70105	1.17773	1.77103	0.688945
GNAI3	0.407868	0.679528	0.669873	1.19968	0.630259	0.471143	0.54692	0.450376	0.907979	0.84823	0.799071	0.508715	0.400234
GSTM4	0.11516	0.212765	0.122954	0.106289	0.217125	0.210805	0.259151	0.641666	0.0890763	0.10067	0.249196	0.425407	0.299472
GSTM3	1.21052	0.988563	1.14518	0.259351	1.19091	0.852492	1.36193	0.609987	0.44398	1.9572	1.30204	4.92433	2.04931
AHCYL1	0.732391	1.13966	1.32529	0.659022	1.60686	1.14517	0.98783	1.1437	1.01261	1.49019	1.14831	0.823697	1.53141
DRAM2	0.346092	0.394461	0.589483	0.800319	0.371364	0.260413	0.480598	0.788909	0.329421	0.515407	0.531094	0.405867	0.169561
CHI3L2	0.986817	1.29095	0.0364809	0.0712065	0.0428422	0.492527	0.768098	0.0100574	0.0612592	0.0743519	0.111338	0.0508797	0.038454
PIFO	0.208896	0.27895	0.545187	0.0306748	0.0965168	0.193388	0.322395	3.33317	0.0767993	0.698999	0.00220075	0.153142	0.034363
ATP5PB	0.50549	0.848322	0.881666	0.693223	0.874619	0.552001	0.724741	0.688858	0.821785	0.960263	0.677525	0.692404	0.94563
RHOC	1.11761	4.18737	1.59686	0.767392	2.18398	2.57159	1.90098	0.88237	3.61467	1.48716	2.17142	1.79322	1.08606
PPM1J	0.0453499	0.217292	0.0697287	0.0349047	0.0755958	0.158801	0.115146	2.45954	0.0486528	0.0584651	0.0696438	0.0312395	0.0106956
FAM19A3	0.00211387	0.126088	0.00181512	0.00034624	0.00659517	0.117402	0.0589034	3.93742	0	0.0294054	0	0.0121524	0
MAGI3	0.034882	0.133567	0.0460616	0.0293887	0.100421	0.252543	0.144256	0.460366	0.162848	0.0351204	0.166075	0.124768	0.0438205
HIPK1	0.417855	0.372222	0.363057	0.676803	0.453514	0.651941	0.333378	0.793015	0.849235	0.465381	0.511074	0.30253	0.521969
TSPAN2	0.00598121	0.061023	0.105517	0.0279011	0.00803897	0.0129035	0.266129	0.452765	0.220248	0.0482907	0.00526795	0	0
ATP1A1	1.3425	6.97112	19.44	1.87732	6.4489	5.94962	5.22201	5.20912	2.5988	5.8559	1.19622	7.09446	11.4457
PTGFRN	0.0596312	0.0237909	0.0183371	0.0442148	0.0206264	0.0189194	0.0410656	0.59224	0.0210456	0.0387315	0.0494525	0.035135	0.00352755
MAN1A2	0.324942	0.726151	0.374238	0.40664	0.377503	0.683987	0.419991	0.506758	0.828357	0.554555	0.407925	0.2009	0.654651
PHGDH	0.720015	0.583882	0.980244	0.0819874	0.443066	0.705515	1.34642	0.0336709	0.0925343	1.21807	0.264549	1.371	0.258373
RNF115	0.501552	0.509475	0.295509	0.379441	0.498201	0.819451	0.352795	0.946424	2.06822	0.424398	0.732276	0.556103	0.575974
RBM8A	2.45163	2.334	2.90552	2.19569	3.23752	1.20571	1.96884	1.79922	2.55396	3.19626	2.71424	1.97629	1.71464
POLR3GL	0.436367	0.564977	0.297351	0.344745	0.288326	0.561436	0.333363	0.815283	0.35087	0.175994	0.444849	0.543634	0.395316
TXNIP	3.27601	0.975571	0.972224	3.96629	3.11294	1.54984	1.84069	0.785762	3.06051	1.53856	5.98716	1.52184	2.30715
FMO5	0.0694821	0.728588	0.0152503	0.071948	0.0207657	1.70014	0.26686	0.0241574	0.0126865	0.0309179	0.0752317	0.0510165	0
PDE4DIP	0.203592	0.853715	0.829372	0.347925	1.39453	1.47563	0.709033	0.148068	0.145669	0.551486	0.321456	0.425814	0.176109
AC245297.3	0.171326	0.464069	0.281424	0.349466	0.434829	0.71251	0.331937	0.220188	0.171384	0.281144	0.382965	0.267319	0.0707449
MTMR11	0.0999979	0.494009	0.0618799	0.0291792	0.0949442	0.534609	0.181075	0.8429	0.0920249	0.138535	0.0276915	0.183528	0.0655971
PLEKHO1	0.246295	0.683487	0.494972	0.934878	0.506652	0.149478	0.0864256	0.935248	0.173879	0.114313	0.485288	0.244998	0.135021
ANP32E	0.715012	1.11144	0.657662	0.610019	0.637209	1.2861	0.934762	2.11537	0.735729	0.687086	0.817661	0.982381	0.876828
CA14	0.17925	0.449865	0.0546096	0.0465942	0.0461512	0.345004	0.143999	0.0108783	0.0957427	0.0535857	0.0540675	0.00715227	0.175726
C1orf54	0.797698	0.833832	0.15293	0.685398	0.10772	0.503098	0.267754	0.0394564	1.49106	0.135647	1.69473	0.265053	0.0873141
CIART	0.26076	0.327989	0.199437	0.0448773	0.159068	0.325756	0.200362	0.490981	0.0729153	0.115118	0.0837521	0.0930246	0.0371027
MRPS21	2.41235	2.01786	2.94043	1.40367	1.68266	1.4367	2.35142	3.42974	1.44277	3.00736	2.15439	1.90462	1.38443
MCL1	1.51249	1.51204	1.20583	6.41222	2.55596	2.00215	1.4787	0.505694	4.44633	1.99146	4.6195	1.86687	1.95824
ENSA	0.741461	1.25937	0.769823	0.826793	0.764302	1.01086	0.908391	1.50465	1.03877	1.07694	1.04154	0.803054	0.722584
CERS2	0.481401	0.761316	0.666642	0.320179	0.940085	0.599865	0.551204	0.0953627	0.673487	0.686187	0.377013	0.597996	1.30184
PSMD4	0.542779	0.71002	0.785244	0.532141	0.710846	0.560498	0.662165	1.13074	0.644439	0.587507	0.801884	1.27262	0.523732
SELENBP1	0.834303	0.623931	0.429524	0.132221	0.101418	0.649803	0.317843	0.163481	0.376265	0.506026	1.0511	0.277812	0.113477
PSMB4	0.751598	0.926325	1.1913	0.613076	0.801195	0.674301	0.743883	1.16989	0.839741	0.841176	1.10479	1.24908	1.24692
POGZ	0.389852	0.327977	0.414262	0.376168	0.478483	1.18488	0.338658	0.791762	0.720356	0.465189	0.5439	0.372683	1.05289
CGN	0.025989	0.230782	0.183773	0.0191686	0.0340108	0.452173	0.189403	0.659289	0.0285471	0.199157	0	0.0182833	0.0573026
S100A10	4.9472	46.0265	2.00731	5.83936	6.90113	7.01088	8.71231	0.435076	8.62606	5.05353	2.02567	7.03655	5.36604
S100A11	8.74822	20.8101	12.3759	14.1515	5.0731	6.87322	17.0592	0.363583	6.23729	17.0821	7.50781	2.05184	1.50609
S100A6	16.2781	112.263	19.472	7.72058	45.8729	13.9988	11.4169	1.76592	7.97668	12.7691	11.0988	19.8302	39.7101
S100A4	0.282648	2.80368	0.134795	3.68527	0.47588	1.12988	0.296102	0.0755919	0.134347	0.114505	0.238708	0.212876	1.02831
S100A2	0.103912	5.08406	0.0469083	0.03773	0.169277	0.180066	0.206879	0.00798361	0.0467375	0.323274	0.018461	0.00542962	0.103605
S100A16	0.694133	1.88371	0.734703	0.105037	0.928436	0.611003	0.591906	0.0560918	1.36325	0.713603	0.0930886	0.478492	0.122874
S100A14	0.0641599	3.0646	0.936698	0.0511157	0.098462	0.738866	0.972852	0.0590427	0.0493243	2.84528	0.0606532	0.0294626	0.00134774
S100A13	3.6572	49.3384	3.90813	1.4322	2.56113	30.3706	19.7195	68.9032	4.08948	4.21462	1.56634	6.11628	3.18972
S100A1	1.70431	85.2046	5.47095	1.46291	2.95738	52.5742	28.1407	115.767	1.20497	7.10677	1.2619	25.5529	5.8827
SLC27A3	0.0459246	0.0657698	0.0353743	0.0884694	0.0172268	0.0787236	0.0475264	1.00888	0.14574	0.0427664	0.0554038	0.0633576	0.013839
JTB	1.19933	1.69755	1.39013	1.02271	1.45618	1.20962	1.25775	1.86583	0.897202	1.06855	1.40922	1.27575	1.20299
RAB13	1.12032	2.22001	0.977195	0.674983	1.08382	1.47228	1.60428	0.691391	1.21451	0.777481	1.03369	2.29217	0.520184
RPS27	62.0182	49.0313	69.8188	53.2626	38.3952	33.2577	61.6346	30.9485	43.6427	47.906	44.1676	46.3503	16.2891
TPM3	0.700815	0.935571	0.887744	2.51701	0.873267	0.899056	0.655527	0.117829	1.83964	0.676541	0.536345	1.18019	1.87026
HAX1	0.851259	0.923068	1.28014	0.732354	0.766492	0.672236	0.953589	1.59563	0.674841	1.14867	1.15862	1.45629	0.691585
ADAR	0.526961	0.440645	0.507271	0.638357	0.663666	0.748367	0.369878	0.776087	1.16396	0.526988	0.69837	0.429512	0.852525
SHC1	0.562821	0.132103	0.268435	0.227274	0.178268	0.201734	0.225738	0.56359	0.464944	0.392054	0.4635	0.5123	0.20795
EFNA1	0.161456	0.575163	0.586849	0.0347542	0.32163	0.293293	0.834507	0.014909	0.448903	0.704227	0.220417	0.16663	0.511866
DPM3	1.29881	1.54793	1.73195	0.920695	1.48968	0.858063	1.57592	1.79588	0.883659	1.50581	0.964369	1.04005	1.66552
FDPS	0.554071	2.18058	0.988762	0.380267	0.650533	1.82566	0.922711	6.72248	0.93605	0.445838	0.755351	0.724916	0.927842
ASH1L	0.894818	0.605177	0.71047	0.7776	1.07641	1.40661	0.728389	0.70783	1.13119	0.755894	1.1216	0.773339	1.37867
RAB25	0.0206369	0.61011	0.579377	0.0159363	0.00885296	0.252062	0.605917	0.33511	0.0149143	0.681556	0.040948	0.0380229	0
LMNA	0.915982	2.5601	2.20458	0.817131	4.24061	2.04796	1.87831	0.336734	1.53226	1.85965	2.71635	4.33562	3.90931
PMF1	0.286008	0.530922	0.514256	0.161282	0.21076	0.344787	0.463495	0.437171	0.323356	0.442225	0.377083	0.50413	0.356506
BGLAP	0.0907018	1.52359	0.107032	0.050984	0.0265148	1.05028	3.13398	0.0855941	0.091577	0.13607	0.0606921	0.130469	0.261486
PAQR6	0.14898	4.79874	0.0683037	0.13862	0.179436	8.61059	1.2241	0.198603	0.125849	0.103539	0.0548084	0.0793924	1.17015
SMG5	0.129901	0.898909	0.162856	0.130576	0.150938	1.50495	0.277449	0.092868	0.138558	0.223707	0.104666	0.183169	0.143931
TMEM79	0.0444303	0.866941	0.0296589	0.0415044	0.0385026	0.756293	0.448443	0.0559931	0.0444902	0.0443565	0.112032	0.0357114	0.194601
CCT3	0.624631	1.38813	0.883223	0.496444	0.814079	1.0276	0.607508	2.55213	0.722238	0.490781	0.963095	1.02811	1.06585
TAGLN2	0.403552	1.32731	0.539583	0.943854	1.57936	0.484159	0.497061	0.0593765	5.7001	0.696185	2.24744	1.38728	0.663723
KCNJ10	0.010175	0.457352	0.0102366	0.00823391	0.174496	0.42275	0.201512	0.0145185	0.0110885	0.00700466	0.0150258	0.617601	0.218488
IGSF8	0.282928	0.8565	0.354285	0.135535	0.683045	0.48041	0.489398	0.125262	0.157438	0.366825	0.156753	1.41847	1.04439
PEA15	0.7993	0.675733	0.391548	0.60844	1.34396	0.353062	0.447932	0.153223	1.5524	0.573695	0.778774	0.786129	1.81506
DCAF8	0.262977	0.291411	0.329847	0.287194	0.334889	0.588175	0.214944	0.740498	0.432666	0.277904	0.376894	0.476726	0.672092
TSTD1	0.385223	4.5344	3.4232	0.724779	0.307908	2.85804	4.46804	4.23817	0.162022	3.95385	0.0995727	0.877176	0.650411
PFDN2	2.28485	4.02666	3.04673	1.23958	3.72928	1.03205	2.92116	3.31427	2.36046	4.11819	2.02296	2.54993	1.32883
UFC1	1.25319	2.29036	0.959711	0.803674	1.30274	1.71777	1.48641	1.69869	0.961694	0.90424	0.876797	1.77869	1.04203
NDUFS2	0.545633	0.695289	0.748107	0.589075	0.794003	0.764905	0.580419	1.52903	0.582819	0.5043	1.03795	1.28945	0.869862
PCP4L1	0.0235745	0.666641	0.0326683	0.0258306	0.0059024	0.510527	0.228203	0.0287707	0.0165093	0.195934	0.0950773	0.00284988	0.0340699
SDHC	0.589147	0.879556	0.831786	0.556119	0.616448	0.785832	0.648515	1.21531	0.605011	0.654647	0.444381	1.02743	0.725697
UHMK1	0.312288	0.280529	0.454349	0.684823	0.589951	0.420981	0.251172	1.0405	0.860118	0.289649	0.261056	0.239463	0.839931
RGS4	0.11073	1.60142	0.0222639	0.0312477	0.0585618	0.655613	1.65979	0.0333577	0.106843	0.0123297	0.619725	0.0235984	0
PBX1	0.661572	0.576079	0.516197	0.19722	0.654446	1.2935	1.26585	0.553404	0.998184	0.497269	1.1988	0.429502	0.464832
MGST3	2.74208	2.3663	4.41399	2.50117	3.04545	1.31556	3.72731	4.05919	3.54258	2.77319	5.72556	4.46518	2.6295
TMCO1	1.44442	1.9526	1.43986	0.974847	1.47823	1.13466	1.54901	0.715372	1.23985	1.38324	1.92629	1.21112	1.45847
CREG1	0.505383	0.376991	0.767898	1.62235	0.33429	0.383077	0.723512	0.417737	0.577175	0.700573	0.529855	0.756262	0.40337
MPZL1	1.0174	0.927126	0.403055	0.344585	0.168239	0.887291	0.411462	0.11988	1.03088	0.39597	0.530463	0.463789	0.122014
MPC2	1.06167	1.64292	1.33711	1.28808	1.36501	1.11265	1.15637	1.09724	1.28405	1.21201	1.03304	1.75378	0.651633
DCAF6	0.203258	0.16148	0.303164	0.255852	0.189871	0.328949	0.216953	0.655577	0.340479	0.186231	0.207089	0.223217	0.198937
ATP1B1	0.379676	4.49947	4.62648	1.06451	1.56612	2.58488	3.43884	7.90513	0.269163	0.662373	0.741794	2.20713	1.58515
NME7	0.252533	0.311856	0.343937	0.0910621	0.186418	0.270813	0.203893	0.907267	0.178589	0.240856	0.151069	0.154919	0.180896
CCDC181	0.25669	0.166905	0.146828	0.0512349	0.0914222	0.128077	0.0948554	0.861945	0.0699724	0.137903	0.325533	0.0917084	0.0608453
KIFAP3	0.266277	0.278326	0.159695	0.14651	0.27165	0.306178	0.286183	1.16483	0.415122	0.132724	0.261526	0.236878	0.493889
PRRC2C	1.30419	0.829844	0.979489	1.77536	1.68315	1.80138	0.922782	0.812396	3.04468	0.748732	1.73553	1.46668	1.81784
PRDX6	2.38503	4.74352	5.01786	1.2999	5.29452	3.35326	4.482	1.63911	1.52582	3.84882	2.35783	4.5544	9.74839
CACYBP	1.44618	1.80592	1.24606	0.709834	2.06872	1.20005	0.953914	2.74298	0.550876	1.03855	0.630946	0.787269	0.741297
RASAL2	0.0863033	0.735442	0.0445843	0.229832	0.221379	1.22286	0.122784	0.644276	0.668504	0.0891765	0.447116	0.115717	2.98193
RALGPS2	0.0691506	0.248417	0.164026	0.0711738	0.269266	0.516102	0.219815	0.750073	0.0399891	0.0971094	0.229123	0.13848	0.0391249
TOR1AIP2	0.409613	0.652428	0.753278	0.526107	0.554708	1.00034	0.536417	0.382994	0.823531	0.502949	0.601882	0.31705	0.564859
CEP350	0.403042	0.560715	0.329007	0.963525	0.639793	1.11312	0.376468	0.379294	0.866211	0.24841	0.716963	0.577277	0.982056
GLUL	10.7521	5.56831	1.16646	6.58595	26.3692	5.71209	2.49594	0.293029	3.06119	1.14341	4.18909	34.6207	11.3451
DHX9	0.360856	0.42973	0.50772	0.416267	0.665242	0.488177	0.438694	0.762061	0.500719	0.474508	0.754028	0.465976	0.821491
SMG7	0.224355	0.3347	0.309756	0.254731	0.312728	0.44827	0.287798	0.702318	0.280833	0.248675	0.193172	0.250141	0.705614
TSEN15	0.271928	0.869154	0.224124	0.166305	0.330737	0.499248	0.361948	0.527186	0.135138	0.342495	0.312566	0.230028	0.387974
SWT1	0.0733695	0.0593198	0.0351602	0.071574	0.0566764	0.0496039	0.0431274	0.482566	0.0811414	0.0435239	0.0148327	0.0493283	0.115547
IVNS1ABP	0.366659	0.398127	0.244692	1.0122	0.924735	0.610318	0.346591	1.24608	1.59477	0.999013	0.396116	0.411802	1.20468
TPR	0.677876	0.512389	0.731658	0.771146	0.890285	0.842061	0.557696	0.575059	1.19776	0.576985	0.942237	1.02968	1.28695
TROVE2	0.333633	0.62074	0.27714	0.150966	0.474397	0.396639	0.316421	0.768958	0.0870896	0.677102	0.38815	0.248799	0.158144
TMEM9	0.405964	0.808851	0.600553	0.22129	0.594761	0.564845	0.598571	0.93393	0.316896	0.680015	0.301638	0.575874	0.343122
CSRP1	0.509919	3.07359	0.579051	0.329332	2.53055	2.28047	4.44388	1.78493	0.340125	1.43607	0.652845	2.55514	3.41993
SHISA4	0.210362	0.392846	0.107294	0.0599668	0.457067	0.278281	0.258039	0.107269	0.108488	0.0896577	0.12408	0.368059	0.671352
LMOD1	0.0176499	0.00916578	0.0144345	0	0.0351305	0.0125539	0.0693425	0.394469	0.0214889	0.0412401	0.440926	0.0148698	0
TIMM17A	0.401696	0.672687	0.564038	0.391482	0.907375	0.411658	0.48497	0.437986	0.61075	0.596982	0.616187	0.492086	0.316424
RNPEP	0.179778	0.365858	0.21036	0.340098	0.214309	0.391356	0.172854	0.534498	0.149096	0.186122	0.290053	0.172473	0.328408
ELF3	0.0718752	4.3647	2.15311	0.0689628	0.10466	4.03537	3.80448	0.154543	0.0301273	2.6567	0.0306252	0.118319	0.0814595
ARL8A	0.321217	0.622236	0.501993	0.402638	0.673603	0.495942	0.491376	0.861147	0.510937	0.609329	0.433239	0.54627	0.785212
LGR6	0.0224811	0.32737	0.00519903	0.00515114	0.00807814	0.513458	0.0065876	0.00726864	0.0482522	0	0	0	0.0231365
KLHL12	0.11013	0.0939304	0.0801407	0.15506	0.0962031	0.0800647	0.0594308	0.491228	0.094012	0.120162	0.154991	0.080879	0.129667
ADIPOR1	0.345729	0.458121	0.633871	0.617194	0.466476	0.366764	0.527839	1.58466	0.639847	0.798362	0.314865	0.39131	0.352225
CYB5R1	0.421678	0.767026	0.526029	0.331359	0.430627	0.56072	0.470721	4.54641	0.323588	0.34815	0.45676	0.860302	0.272022
TMEM183A	0.31159	0.507941	0.490143	0.234101	0.475889	0.410387	0.332062	2.85715	0.330116	0.373065	0.333564	0.382286	0.285052
CHI3L1	10.397	5.56208	4.74823	0.530208	0.37848	5.48007	16.4208	0.0835157	0.221782	26.2622	0.401752	0.214372	0.0207174
PRELP	0.683096	0.163635	0.0714626	0.0619066	0.166388	0.184098	1.38477	0.0160649	0.201413	0.21367	1.60501	0.915404	0.122868
SNRPE	1.35807	1.69542	1.78378	0.830158	1.67776	0.979878	1.69287	0.959318	1.38776	1.72489	1.82418	1.14542	1.43028
GOLT1A	0.208838	0.315631	1.18427	0.0556723	0.0289214	0.155717	1.55154	0.00395543	0.00845578	1.79818	0	0.0635402	0.0199553
MDM4	0.625928	0.598178	0.554934	0.973245	1.19837	1.41367	0.600962	0.629829	1.10026	0.855044	0.78259	0.442487	1.0318
DSTYK	0.187956	0.918512	0.479323	0.164619	0.376069	1.33811	0.546054	0.35259	0.139915	0.198069	0.156118	0.352156	0.353947
TMCC2	0.0637574	0.31157	0.0430739	0.0218363	0.0682301	0.295186	0.113089	0.613782	0	0.0418622	0.00794451	0.224135	0.0217825
LEMD1	0.0124021	0.746597	0.500106	0.0163252	0.0292151	0.457207	0.506503	0.0157647	0	0.227322	0.0186256	0.030222	0.00223461
NUCKS1	3.18889	3.04276	2.6719	2.18397	3.81942	3.41309	2.77174	2.2249	2.99867	3.21117	3.76503	4.48481	6.45865
PIGR	0.0343785	3.99895	0.0289916	0.0271389	0.0322222	2.26649	0.881395	0.240467	0.0140438	0.0289166	0.0432832	0.0199095	0
CD46	0.731221	0.867116	1.38677	1.12667	0.885982	1.12714	1.17567	1.29622	2.52798	1.13748	0.943045	0.65993	1.30777
LAMB3	0.0787349	2.71925	0.318741	0.0938721	0.0162803	0.640008	1.73406	0.0325991	0.0319992	0.517986	0.137571	0.00795562	0.0123207
G0S2	3.38592	0.552621	3.71215	5.10576	0.465466	0.405942	10.5709	0.12181	0.226715	1.68198	0.457979	0.156424	0.0999112
IRF6	0.222604	1.04474	0.516383	0.0793788	0.0288284	0.680158	0.515938	0.478799	0.03605	0.642901	0.055658	0.0164991	0.0580025
SERTAD4-AS1	0.27883	1.07312	0.0278371	0.0837173	0.174833	0.539848	0.377176	0.0638115	0.385498	0.0231656	0.0475976	0.00370304	0.160216
LPGAT1	0.156167	0.170556	0.127465	0.314243	0.220608	0.398367	0.162757	0.631863	0.666082	0.428457	0.387822	0.56242	0.439994
TMEM206	0.0128114	0.0457405	0.012792	0.0298561	0.050297	0.0372782	0.0330329	0.58522	0.0204079	0.0527912	0.00329971	0.0368829	0
NENF	1.79268	2.23995	2.56443	0.859133	1.60132	1.35206	2.82187	1.37384	0.875019	2.40963	1.88296	2.69942	1.15161
ATF3	2.7711	2.70322	10.5373	4.12004	4.8975	2.10566	3.88511	0.483714	1.35828	8.32754	5.71481	1.77511	1.60705
NSL1	0.228872	0.40816	0.23041	0.441913	0.320924	0.417619	0.282256	0.533223	0.283051	0.207723	0.271085	0.254756	0.450089
TATDN3	0.14725	0.215038	0.281983	0.243708	0.2739	0.191004	0.184067	0.440498	0.0844056	0.285831	0.131735	0.320739	0.0816121
VASH2	0.178163	0.0106586	0.00641116	0.0336104	0.0303085	0.0340573	0.00694218	0.746917	0.0216112	0.00049887	0.0227716	0.00350133	0
SMYD2	0.105178	0.477713	1.19171	0.179618	0.0840666	0.481496	0.327524	0.995077	0.195253	0.366544	0.053431	0.0448364	0.0718957
GPATCH2	0.170626	0.18687	0.197191	0.152798	0.232707	0.342469	0.149663	0.653748	0.189063	0.150204	0.308836	0.201768	0.395136
EPRS	0.314636	0.241063	0.284321	0.3492	0.39866	0.228714	0.23524	0.544657	0.457535	0.145125	0.631221	0.513049	0.949579
CAPN2	0.400219	1.82741	0.412241	0.277562	0.387398	1.10268	0.625018	0.432511	0.911963	1.01501	0.618345	0.41878	0.515145
DEGS1	0.692962	0.55311	0.382198	1.04267	0.683937	0.345087	1.37494	0.33223	0.523078	0.492405	1.33815	0.433045	0.601971
LBR	0.213618	0.24175	0.103112	0.773144	0.464873	0.303973	0.208403	0.713383	0.94271	0.279392	0.267046	0.0500225	0.246897
ENAH	0.278469	1.8725	0.916281	0.144952	0.272216	2.46881	1.13623	1.1538	0.709113	0.900091	0.220659	0.618936	0.210991
SRP9	1.84004	7.05043	2.15635	0.971259	1.9401	4.57169	2.89675	2.98506	1.88072	2.08929	1.69272	1.81028	1.47233
EPHX1	1.84154	3.21633	0.441625	0.353143	0.336683	1.64992	1.2433	0.388847	1.50663	0.405378	1.69809	1.6759	0.399629
H3F3A	4.81898	9.07902	5.57088	9.61214	5.83744	6.64916	6.53998	5.64476	6.2846	4.07014	6.32516	6.86233	9.01039
PSEN2	0.0607848	0.0925475	0.0427843	0.0505632	0.0524417	0.0922827	0.0620021	0.473524	0.134777	0.0127596	0.065088	0.0511197	0.0262519
CDC42BPA	0.323007	0.112829	0.133877	0.118015	0.217693	0.347099	0.136607	0.645215	1.09428	0.123465	0.974672	0.310306	0.36484
GUK1	2.17549	3.02973	3.138	2.60655	3.67743	2.15401	2.88862	3.85176	3.11987	2.9639	2.26745	3.64357	2.79556
RNF187	0.915778	1.12544	1.4023	0.763119	0.917089	0.997065	0.981749	0.941979	0.598678	0.973415	0.540002	1.07791	0.868985
RHOU	0.519819	1.52383	0.795004	0.219096	0.432235	1.69758	0.905325	0.180014	0.084427	0.371673	0.168108	0.3134	0.220005
RAB4A	0.497587	0.921894	0.818328	0.377248	0.729137	0.654228	1.25842	0.920393	0.344874	0.9455	0.35172	0.685437	0.918693
AGT	1.03282	0.656816	0.00757809	0.0211504	0.0584668	0.353212	0.26358	1.6355	0.075416	0.0229717	1.42159	0.011119	0
FAM89A	0.354191	0.345483	0.152932	0.0517875	0.358306	0.227576	0.141155	0.0113955	0.48419	0.0735504	0.129213	1.81352	0.0382748
EGLN1	0.49771	0.456981	0.897865	0.716277	0.88201	0.396186	0.463506	0.81487	1.76721	0.891621	0.510914	1.29066	0.66786
NTPCR	0.216515	0.373531	0.445827	0.277473	0.323506	0.383414	0.393277	1.51297	0.321616	0.299644	0.221452	0.373714	0.510379
KCNK1	0.0458336	1.64749	0.0584209	0.0135974	0.676565	0.48102	0.524717	0.480136	0.00562008	0.507605	0	0.0518468	0.0634137
IRF2BP2	1.13509	0.663894	1.09644	1.30586	1.07795	0.556043	0.780143	0.377796	1.22321	1.97121	1.43765	0.538018	1.06165
TOMM20	2.46798	3.26945	5.88378	1.86495	3.1143	2.43281	3.9487	2.81029	1.72987	4.2077	1.93496	4.74891	2.59329
ARID4B	0.587711	0.603806	0.612329	0.684539	0.858789	1.11262	0.53911	1.15511	0.988416	0.536752	0.73951	0.702533	1.00647
GNG4	0.08749	0.00105704	0.00192117	0.00846559	0.00534007	0.018222	0.00396591	0.294637	0.247373	0	0.0313303	0.0108528	0
LYST	0.443475	0.0865795	0.166428	0.664463	0.76261	0.15983	0.12357	0.656919	1.48592	0.315349	0.40267	1.13746	0.384519
ERO1B	0.220052	0.188564	0.21951	0.189567	0.306559	0.447418	0.190692	3.24265	0.156514	0.213543	0.344337	0.0950249	0.24936
ADSS	0.211891	0.34948	0.372725	0.186914	0.305546	0.378246	0.49589	0.763721	0.485395	0.465106	0.165904	0.484229	0.390764
DESI2	0.124042	0.316033	0.236598	0.152134	0.173278	0.236485	0.266485	0.6646	0.237372	0.273278	0.25569	0.164611	0.177395
COX20	1.10422	1.32329	1.26865	1.50704	1.59118	1.09618	1.50492	1.36345	1.1059	1.60748	1.3013	1.92039	1.47483
HNRNPU	1.95623	1.56672	1.86741	2.49658	3.06501	3.76071	1.67508	2.29167	2.42981	1.8275	2.9645	3.40348	3.34655
EFCAB2	0.0935609	0.156018	0.0660519	0.0741712	0.228808	0.197695	0.0799413	0.928779	0.104747	0.156422	0.119131	0.0797068	0.169444
SCCPDH	0.421736	0.447801	0.25446	0.244201	1.20215	0.360727	0.362127	1.73003	0.367002	0.373298	0.324924	1.07181	2.82417
SH3YL1	0.25037	0.753472	1.91021	0.197424	0.322837	0.840713	1.23499	0.709502	0.303141	1.72141	0.284959	0.200776	0.454609
EIPR1	0.0740496	0.198576	0.0687027	0.0761009	0.0579439	0.167045	0.0898242	0.908626	0.0652264	0.0691466	0.108196	0.0792954	0.0924305
TRAPPC12	0.220385	0.222564	0.167053	0.171679	0.175919	0.196444	0.159534	0.710185	0.264542	0.110713	0.224063	0.201116	0.836602
ADI1	2.19453	0.94378	0.863309	0.623948	1.35907	0.910096	0.758264	0.482997	0.69742	0.297595	1.78997	1.11375	2.11453
RPS7	15.7332	18.6467	20.7796	15.6914	17.9529	11.0681	16.9402	17.3718	15.5626	15.155	16.7277	15.6831	8.85369
ID2	0.44335	1.68264	0.342492	1.29775	1.81678	1.39399	0.452504	0.101174	0.701253	0.413972	0.29904	0.243313	1.19552
YWHAQ	1.15422	1.3394	1.00636	0.830931	1.88317	0.982378	0.967522	1.95004	1.47665	1.07828	2.22466	1.00775	2.36295
HPCAL1	0.15003	0.0679729	0.0735719	0.343113	0.138705	0.0978831	0.109284	2.26967	0.518957	0.209775	0.162042	0.263635	0.180161
ODC1	0.472812	2.02193	0.628747	0.357198	1.42696	1.1848	1.08309	2.53838	0.417629	1.049	0.730776	0.448817	0.722658
PDIA6	0.90346	3.40004	1.5048	1.26073	1.69738	1.7361	2.29969	3.15512	1.47719	1.74689	0.70802	1.14736	1.09435
LPIN1	0.288844	0.257116	0.276224	0.251915	0.82066	0.513677	0.252065	0.703993	0.269358	0.496959	0.0900893	0.255993	3.07271
NBAS	0.167178	0.11198	0.200188	0.191091	0.26053	0.202501	0.119442	0.61372	0.229931	0.134638	0.240505	0.14144	0.454593
DDX1	0.381245	0.34408	0.541074	0.272025	0.591013	0.309583	0.326228	0.810651	0.635156	0.403792	0.617822	0.629406	0.82616
SMC6	0.0819272	0.0597356	0.0555607	0.107658	0.087668	0.100874	0.0646785	0.465597	0.194025	0.109948	0.216484	0.5198	0.0953066
RDH14	0.304049	0.343245	0.32385	0.142045	0.392044	0.201921	0.286671	1.03475	0.196329	0.339589	0.225297	0.343996	0.387142
TTC32	0.188481	0.399056	0.164093	0.156142	0.259673	0.241542	0.218102	0.481718	0.150996	0.192853	0.257749	0.180888	0.327892
LAPTM4A	8.0901	6.48526	5.36535	3.11332	5.65884	3.40741	5.57931	4.17224	5.65966	6.24194	6.88887	3.74156	4.17767
RHOB	2.78843	4.97274	0.761436	3.13185	5.52148	3.96448	1.26932	1.87484	4.29885	0.944824	8.0161	2.08621	2.1204
PTRHD1	0.309767	0.531741	0.231355	0.270803	0.180764	0.424721	0.446619	1.35219	0.359516	0.279803	0.361486	0.461326	0.280912
DNAJC27-AS1	0.112475	0.258864	0.0888667	0.106435	0.272351	0.164063	0.162337	0.406665	0.0365661	0.218067	0.0687484	0.180297	0.27979
DTNB	0.0957143	0.480163	0.178368	0.113725	0.0663308	0.571025	3.39799	0.121601	0.0949354	1.44801	0.0741509	0.0777955	0.115777
MAPRE3	0.159286	0.472351	0.369335	0.086834	0.185231	0.657757	0.384263	1.07608	0.0904962	0.238303	0.23643	0.371318	0.152706
OST4	6.49062	8.52334	5.83338	5.73138	5.32503	4.08996	7.70849	6.18065	5.58826	8.022	6.32784	5.48314	2.5437
ATRAID	1.17402	2.09953	1.65048	0.905283	1.79876	1.2356	1.93154	1.4854	0.898711	1.44843	0.830964	2.21485	1.93106
PPM1G	0.40054	1.09693	0.501875	0.284732	0.380491	0.600044	0.400268	0.714325	0.434623	0.344664	0.545334	0.454448	0.447195
KRTCAP3	0.0457414	0.909018	0.626539	0.0154729	0.0166342	0.515229	0.721874	0.108505	0.037927	0.639525	0.0384912	0.0654735	0.0190779
MRPL33	2.93485	3.24639	3.55833	1.58837	3.51546	1.78417	3.08897	2.45674	2.82938	3.64152	3.13312	3.098	2.86539
RBKS	0.0665667	0.11819	0.0764947	0.0942158	0.00693474	0.0755668	0.0887532	0.363501	0.120042	0.0823639	0.0221314	0.0859884	0.0374347
PPP1CB	1.2623	2.14347	1.66413	2.07659	1.19447	1.95247	2.39978	4.4072	2.24078	3.16038	3.12038	1.05204	1.41872
CLIP4	0.400114	0.558733	0.817838	0.127138	0.537434	1.30887	0.559157	0.276719	0.127624	0.940236	0.222499	0.480587	0.96279
YPEL5	0.994886	1.20811	1.27375	1.15411	0.659568	0.944596	0.747559	1.73776	1.19304	0.88628	0.921976	0.562828	0.452453
LBH	0.135781	0.584697	0.289238	0.166497	0.13236	0.448624	0.125463	0.803499	0.241143	0.136748	0.662238	0.0429031	0.0473947
DPY30	0.747277	1.31408	1.38731	0.544581	0.742115	0.748869	1.25198	1.17533	0.66478	1.57946	0.880593	0.985555	0.506777
YIPF4	0.673809	0.481583	0.57975	0.799855	0.875011	0.898785	0.540125	1.08808	0.997112	0.749328	1.04373	0.468131	1.22011
LTBP1	0.102779	0.306214	0.00553733	0.0435042	0.0431794	0.200321	0.267044	0.0112964	0.0251707	0.236929	0.337756	0.0017977	0.311754
SRSF7	1.48444	2.48347	2.84177	1.61086	2.98989	4.4108	1.74341	2.09411	1.26556	1.75248	1.65606	2.67847	2.14283
MORN2	0.59126	0.935407	0.924648	0.180193	0.227228	0.661509	0.718028	2.70052	0.23828	0.658218	0.318281	0.668726	0.180995
PKDCC	0.0727605	0.444908	0.196255	0.0278863	0.0544987	0.825639	0.037053	0.0362505	0.015281	0.0156999	0.18388	0.0116091	0.0406862
COX7A2L	2.12816	2.78649	3.6567	1.04405	1.66937	1.85427	4.41981	0.967506	1.58207	5.31436	1.33023	2.99436	1.19626
ZFP36L2	2.75256	2.19221	0.451113	4.0082	2.71696	2.03428	1.13013	0.321145	1.38784	0.715643	1.30194	0.632386	3.89775
DYNC2LI1	0.474891	0.373332	0.547159	0.145025	0.301027	0.486308	0.406393	1.20203	0.236154	0.625468	0.430805	0.232306	0.254006
PREPL	0.866844	0.531633	0.837902	0.447276	1.0385	0.978092	0.825374	1.00928	0.739163	1.2392	1.41856	0.555284	1.26964
PIGF	0.337251	0.769915	0.414422	0.251198	0.271472	0.501625	0.445184	0.638524	0.280984	0.20296	0.400408	0.279	0.198904
CALM2	5.87306	15.4438	8.38396	6.95295	9.62118	11.4059	12.0162	55.0399	5.1917	5.28276	8.60426	5.91847	17.6467
EPCAM	0.186666	7.52034	2.82588	0.187894	0.375477	4.12686	7.56282	3.22757	0.0636212	3.47079	0.0854285	0.201213	0.093878
NRXN1	0.0541932	0.0170873	0.0421414	0.0800466	7.01143	0.0797556	0.153583	0.496632	0.0759128	0.0547487	0.119753	0.029012	0.379965
ERLEC1	0.456948	1.03029	0.555438	0.248932	0.445638	0.679503	0.854733	1.06545	0.681934	0.462316	0.734682	0.520031	0.565881
SPTBN1	3.57352	1.11642	3.4128	0.964038	5.58754	2.24567	1.70476	0.853252	6.92356	2.23765	2.65068	1.99363	4.50886
RTN4	4.0292	4.83863	2.12472	3.43858	3.35698	2.85926	4.06572	2.04779	2.54972	4.5973	3.54878	2.70679	3.87292
RPS27A	49.2889	45.1865	29.8137	34.6156	34.3763	27.935	45.3238	22.0723	30.2142	37.532	25.5588	37.0189	13.6636
CFAP36	0.669995	0.737171	1.26559	0.153574	0.349803	0.601996	0.563554	2.34605	0.337436	0.56603	0.578889	0.831307	0.296492
EFEMP1	2.43997	0.467987	0.0781875	0.344255	0.179985	0.404313	1.09584	0.0932311	0.719413	0.680023	0.75508	0.0541633	0.315815
FANCL	0.182263	0.172082	0.28567	0.0652094	0.145309	0.218614	0.202445	0.492506	0.192797	0.20601	0.0662887	0.166543	0.113852
C2orf74	0.369384	0.462372	0.500591	0.221265	0.423867	0.338938	0.518477	0.820579	0.203896	0.327674	0.439977	0.380502	0.215906
USP34	0.658273	0.663278	0.643285	0.638102	0.847139	1.49341	0.635607	0.798039	1.09577	0.625991	0.828535	0.907787	1.1124
XPO1	0.38774	0.375976	0.287238	0.638358	0.634199	0.828436	0.43368	1.01481	0.853232	0.371733	0.658577	0.511764	0.682332
CCT4	1.87845	1.72504	2.04088	1.03675	2.23598	1.04104	1.42708	2.78673	1.10814	1.83029	1.58476	1.64434	0.787796
MDH1	1.14876	1.43037	1.84023	0.744703	2.36418	0.910417	1.38025	1.6463	0.541138	1.39829	1.34582	3.36997	1.5812
UGP2	1.26861	1.86525	1.55198	1.60063	0.764884	1.5748	1.46463	0.317031	0.866179	1.96085	3.29809	0.796951	0.446228
LGALSL	0.198563	0.176609	0.240753	0.0731481	0.311206	0.138806	0.161785	0.436359	0.264906	0.220016	0.681645	0.0681472	0.0664562
AFTPH	0.254775	0.35481	0.422098	0.388068	0.287771	0.368187	0.291537	1.86491	0.378582	0.565342	0.474338	0.114108	0.291944
SERTAD2	0.285029	0.223518	0.387518	0.380119	0.883611	0.212846	0.228704	0.584432	0.265049	0.541459	0.135458	0.489691	0.187453
RAB1A	1.48645	1.49535	1.39637	1.47508	1.62125	0.990634	1.24542	2.0011	1.23961	2.19093	1.37063	1.45791	0.559024
C1D	0.569273	0.989132	0.796688	0.50301	0.725974	0.510105	0.838718	1.27784	0.556469	1.04914	0.89957	0.54951	0.874052
PNO1	0.209552	0.331959	0.207321	0.157746	0.381113	0.153658	0.241074	0.449842	0.234463	0.23682	0.208125	0.100145	0.143092
GFPT1	0.450614	0.691992	0.545796	0.256224	0.401603	0.507762	0.581489	0.790719	0.434132	0.822919	0.486619	0.174446	0.128189
NFU1	0.261473	0.348307	0.353175	0.157036	0.272763	0.390275	0.339923	0.647309	0.259917	0.250148	0.298389	0.66478	0.47496
AAK1	0.50874	1.08545	0.842096	1.25334	1.03718	1.57845	1.04946	4.88374	0.914415	0.646076	0.686617	1.32677	0.625215
ANXA4	0.336603	1.18226	0.325201	0.316706	0.390111	0.755879	0.479496	1.94936	0.316559	0.419763	0.318144	0.474313	0.608781
SNRNP27	0.791195	0.661944	0.929852	0.517188	0.873857	0.541073	0.720929	1.20498	0.615281	1.18878	0.756366	0.620545	0.64296
PCBP1	1.8435	2.4387	2.92268	3.1479	3.58862	1.26504	2.14649	2.1161	3.27919	4.54554	3.33777	2.11489	2.84226
SNRPG	2.66453	4.44101	2.98718	2.05784	4.11104	1.67743	3.34235	1.32658	2.98873	4.48923	3.40448	1.56112	1.7215
MCEE	0.19684	0.183725	0.222323	0.133454	0.171931	0.164779	0.16633	1.02577	0.112988	0.0826456	0.13202	0.138755	0.240695
MPHOSPH10	0.217884	0.314597	0.318159	0.266711	0.380377	0.431519	0.240582	0.553851	0.357315	0.23644	0.183168	0.27174	0.47203
ZNF638	0.950753	0.689095	0.661767	0.717093	1.13751	2.01071	0.659723	0.959897	1.07729	0.545513	1.03865	0.920065	1.39227
CCT7	0.676363	0.934084	0.926613	0.334017	0.855557	0.595009	0.677161	1.82516	0.625112	0.87409	0.946845	1.12606	0.952887
TPRKB	0.348257	0.866725	0.342943	0.517565	0.53491	0.569612	0.493624	0.364215	0.792321	0.358443	0.518874	0.285361	0.419304
DGUOK	1.03447	1.38138	1.50723	0.723747	1.16676	0.808021	1.3901	1.06648	0.668608	2.04156	0.770236	0.86481	0.593425
BOLA3	0.539863	1.31428	0.939936	0.466971	0.7243	0.610805	1.09644	1.49918	0.642359	1.17543	0.957768	0.825895	0.583212
MOB1A	0.43818	0.655856	0.829498	1.5064	0.606742	0.481891	0.492497	0.387476	0.984239	0.658206	0.494793	0.456027	0.647975
DCTN1	0.133334	0.188268	0.229518	0.219406	0.227888	0.311394	0.138156	1.1655	0.373276	0.196562	0.19855	0.357614	0.493538
WDR54	0.196891	0.373314	0.437324	0.299379	0.187974	0.353201	0.32436	1.62601	0.213338	0.238498	0.243118	0.187194	0.186851
HK2	0.645225	1.57494	0.947157	4.06582	0.282464	0.975158	1.11747	0.0353344	0.430942	1.40077	0.221301	0.0114917	0.0720196
REG1A	0.0140974	0.987928	0.00410855	0.00259283	0.00893642	0.390244	0.00478403	0.00638604	0	0.00448483	0.0163213	0.0104331	0
LRRTM1	0.00698925	0.332887	0.00373102	0.00367102	0.432286	0.283814	0.013127	0.00582577	0.0007927	0	0.0438974	0.0020709	0.0948496
DNAH6	0.0642067	0.0286711	0.0364841	0.0116683	0.0421413	0.0903286	0.0279034	0.881256	0.0543392	0.0630618	0.00220075	0.00707929	0.0070797
TMSB10	8.01732	14.8646	5.72567	38.3438	12.2305	4.00932	18.1883	0.49174	59.4591	15.3835	13.4158	7.89027	13.2833
CAPG	0.329992	1.93275	0.883121	1.22579	0.0566735	1.07071	1.6365	0.476668	0.117236	0.859519	0.112702	0.898991	0.0802784
MAT2A	0.479713	0.581505	0.434165	1.20934	1.24164	1.23191	0.801713	0.457926	0.540075	0.54182	1.5724	0.906525	1.20166
VAMP8	0.326032	1.97807	2.71941	1.93716	0.0939424	1.40056	3.09922	0.696417	0.187753	2.39373	0.38009	0.173099	0.160468
RNF181	1.17255	0.94542	1.30331	1.15741	0.848797	0.627625	1.27718	0.818188	1.05685	1.34575	1.1818	1.39744	0.731928
ANKRD36C	0.629562	0.51015	0.0904836	0.314951	0.208016	1.72402	0.606983	0.462917	0.488064	0.102788	0.279692	0.443739	0.728924
DUSP2	3.87151	0.528822	0.361433	1.55578	0.884117	0.339834	1.5765	0.0528168	0.103793	0.609715	0.266358	0.52568	0.445199
ANKRD39	0.134637	0.151966	0.290975	0.055297	0.208733	0.122201	0.135397	0.414	0.0731004	0.111819	0.27647	0.284959	0.79988
SEMA4C	0.221433	0.0910732	0.0754351	0.152188	0.260004	0.189257	0.126658	0.442314	0.271624	0.0775656	0.420676	0.184809	3.12259
COX5B	4.0677	4.27585	5.98686	2.62315	5.23067	2.76817	5.10562	5.69989	3.73181	5.09551	5.66604	8.04801	6.19003
KIAA1211L	0.00176326	0.0578214	0.121863	0.0958531	0	0.0649096	0.114248	0.620199	0.195226	0.0286438	0	0	0
TXNDC9	0.200602	0.297314	0.222561	0.23087	0.281171	0.216137	0.267812	0.668708	0.355054	0.261827	0.248965	0.225968	0.144253
EIF5B	0.991931	0.724277	1.18979	0.997205	1.06947	1.14845	0.905699	1.04997	1.3945	0.760185	1.00146	1.24368	1.94228
LONRF2	0.134766	0.330815	0.698063	0.094629	0.245842	1.1344	0.459908	1.86229	0.0577012	1.40411	0.106906	0.17639	0.601712
CHST10	0.0509307	0.215853	0.0286893	0.0535956	0.0817642	0.319044	0.0664405	2.52121	0.0749778	0.0750543	0.13193	0.0302973	0.0822126
PDCL3	0.133591	0.46914	0.251961	0.242541	0.230046	0.311232	0.373153	0.151513	0.347579	0.198578	0.55556	0.246402	0.340602
RPL31	6.37639	3.66525	4.61063	7.89893	4.22635	3.38635	6.19202	3.56391	6.31025	5.378	4.69911	3.16532	3.68182
RNF149	0.307631	0.385987	0.231348	0.972461	0.359643	0.36953	0.278603	1.46934	0.256688	0.229745	0.290721	0.149507	0.149906
POU3F3	0.947822	0.444866	0.0460348	0.191438	0.140097	0.828683	0.348779	0.0514141	0.303282	0.0891922	0.413187	0.115824	0.180503
C2orf40	1.63447	0.292783	0.0112973	0.036695	0.0543158	0.161272	0.335031	3.81177	0.0402618	0.160233	0.737971	0.0239984	0.0732915
UXS1	0.30862	0.314489	0.154416	0.235656	0.457337	0.225362	0.173127	0.541939	0.565027	0.121444	0.273378	0.313801	0.412268
SULT1C4	0.17995	0.151119	0.0123561	0.0407413	0.157687	0.348338	0.168719	1.81654	0.3544	0.011137	0.111308	0.142054	0.0224105
GCC2	0.750114	0.724526	1.3583	0.948876	0.873952	1.64541	0.746446	2.29814	1.18874	0.932171	0.814645	0.993722	1.38597
LIMS1	0.296875	0.360379	0.489644	2.02832	0.404719	0.239236	0.305652	0.567312	0.938915	0.373945	1.08045	0.509117	0.281365
RANBP2	0.452306	0.413969	0.485482	0.852599	0.651357	0.59829	0.384936	0.931576	0.860715	0.318627	0.67073	0.538208	0.849338
NPHP1	0.159469	0.130191	0.116195	0.0584417	0.129471	0.375878	0.121788	0.589032	0.0383601	0.115597	0.0411322	0.133885	0.136473
SMIM37	0.628177	0.76249	0.623195	0.353601	0.857177	0.250489	0.69009	0.75262	0.272845	1.22227	0.688886	0.347011	0.154366
ZC3H6	0.415908	0.34255	0.291527	0.332028	0.39851	0.502015	0.293634	0.918733	0.442034	0.255691	0.290338	0.313461	0.748156
RABL2A	0.0946466	0.084445	0.123907	0.0367203	0.0722994	0.155932	0.0696079	0.690457	0.0418199	0.0699133	0.0697705	0.0476624	0.0590477
SLC35F5	0.41538	0.281879	0.918779	0.270146	0.402163	0.470335	0.666304	0.782705	0.516304	0.381647	0.349056	0.288978	0.35681
ACTR3	0.829879	1.00043	1.10293	1.64407	0.815969	0.725988	1.78254	1.06672	1.58713	1.0628	0.907523	0.552729	1.07319
DDX18	1.08419	0.754209	1.42595	1.26981	1.68567	1.20636	0.922142	0.800309	1.57663	0.85665	1.25991	0.87714	1.48804
DBI	4.27026	6.09709	2.54036	6.10578	6.44528	4.01996	3.96079	0.419814	1.85087	1.96831	2.51003	2.99519	4.38804
CFAP221	0.0744029	0.0275482	0.0110887	0.011981	0.0211744	0.0385741	0.00992685	1.09933	0	0.0169062	0	0.00737093	0.00523962
CLASP1	0.176863	0.175123	0.195571	0.193328	0.165736	0.491607	0.119722	0.932629	0.352888	0.0981132	0.285961	0.301723	0.259663
GYPC	0.458879	0.699077	0.0246517	2.17316	0.353042	0.474095	0.304231	0.131519	0.458722	0.0324733	0.970432	0.718767	0.106215
CCDC74B	0.0445305	0.316481	0.185964	0.0183116	0.0125693	0.231602	0.0221243	0.00533351	0	0.020794	0.00220075	0.00819253	0
MZT2A	1.14963	1.04279	1.37148	0.785092	0.698837	0.890331	1.47566	1.40667	0.660489	1.14349	0.855402	1.47255	0.657786
CCDC74A	0.106615	0.494847	0.323961	0.00698403	0.0254222	0.548933	0.191987	0.0730152	0.00878234	0.0908479	0.0431719	0.0591368	0.102142
LYPD1	0.0532633	0.972711	0.00748797	0.0281317	0.0933005	0.462264	0.0504661	0.00991062	0.0437446	0	0.241329	0.0047218	0.0462375
CXCR4	0.13338	0.338549	0.0908349	4.10283	0.0596889	0.201963	0.0359248	0.00582824	0.160269	0.142265	0.0995645	0.0772307	0.0330902
KIF5C	0.0765267	0.912582	0.0319157	0.0265851	0.0354747	1.49435	0.219618	0.0391394	0.0725927	0.0465867	0.131007	0.358645	0.158699
TNFAIP6	0.151345	0.20281	0.0079107	0.0740722	0.251705	0.153427	0.0936346	0	0	0.0704087	0.335552	0.0204724	1.21273
ARL5A	0.312961	0.302488	0.349815	1.17591	0.343455	0.431368	0.256961	1.39557	0.419029	0.23613	0.401134	0.286081	0.643115
CACNB4	0.155298	0.059425	0.0103028	0.171703	0.0562279	0.149908	0.0244485	0.432225	0.0306721	0.0140649	0.0631576	0.234631	0.111979
RPRM	0.0359643	0.281691	0.0422782	0.00562169	0.0102871	0.205929	0.0258081	0.120999	0	0.0051966	0.0199264	0.0455391	0.032209
BAZ2B	0.506164	0.501024	0.478943	1.0469	0.542271	1.6445	0.595787	0.736661	1.54437	0.414279	0.46948	0.625094	1.08118
2023-03-07	0.428074	0.458608	0.444824	0.660062	0.70214	0.57201	0.371078	0.763356	0.924716	0.51193	0.513878	0.394596	0.536355
PSMD14	0.728469	1.04902	0.688802	0.658523	0.826873	0.534508	0.725089	1.27544	0.743479	0.73728	0.755131	0.582031	0.693804
DPP4	0.157624	0.0151316	0.960785	0.0655314	0.045683	0.0430282	1.53634	0.0031515	0.0628046	0.111938	0.0682832	0.0127644	0.0751981
FIGN	0.280334	0.215188	0.0498964	0.0571115	0.513311	0.523478	0.229916	0.550941	0.0520259	0.128026	0.134206	0.196969	0.441665
GRB14	0.0169366	0.510218	0.0179376	0.0109739	0.0249827	1.02081	0.171058	0.66945	0.0476056	0.0195902	0.0797338	0.0265944	0.0476532
STK39	0.680889	0.386834	0.779538	0.214507	0.137903	0.514582	0.232294	0.763732	0.409073	1.45928	0.802363	0.176326	0.263758
PPIG	1.56527	1.71095	2.20125	1.25144	2.01953	1.68604	1.6533	2.33541	1.76026	2.37379	1.1631	1.59134	1.68856
CCDC173	0.0458015	0.064935	0.0411246	0.00441975	0.0730722	0.0680951	0.0227811	1.40219	0	0.0509642	0.0837817	0.00500709	0.0329702
SSB	1.07712	1.73409	1.19475	0.652618	1.18334	1.38122	1.23473	2.68439	0.911479	1.06563	1.1175	1.53372	1.02866
METTL5	0.5384	1.00787	0.941481	0.537099	0.727913	0.522015	0.934018	1.11505	0.556691	0.977748	0.713311	0.561293	0.469514
MYO3B	0.0161467	0.0810589	0.357595	0.0337326	0.0103342	0.136103	0.0355213	2.5537	0.0363579	0.114743	0	0	0.0146371
SP5	0.0161112	0.221093	0.0021609	0.00034624	0.0169201	0.144774	0.0395665	0.00542694	0.015001	0.00217673	0	0.0020709	0
GAD1	0.0867143	1.64774	0.0389712	0.0293799	0.0359232	2.16319	0.286435	0.560353	0.0489335	0	0.0197222	0.00511738	0.0907835
CYBRD1	1.34982	0.74782	0.242595	0.482245	0.581164	0.624482	0.515188	0.042037	0.393741	0.340991	0.532141	0.64667	0.33561
DYNC1I2	1.74748	1.50303	1.37042	1.34753	2.50931	1.04439	1.83514	1.77191	2.68758	3.16257	2.00176	1.41965	2.07184
CIR1	1.09462	1.03585	1.51849	0.973119	1.34515	0.989324	1.21847	1.47975	0.946778	1.57164	1.23515	1.51254	0.681534
ATP5MC3	2.28509	3.12535	3.87177	1.87263	4.16755	2.14746	3.59631	3.66121	1.61903	2.36243	3.00214	5.97881	4.49423
LNPK	0.262367	0.328262	0.279848	0.247019	0.324311	0.266751	0.218186	0.573926	0.156076	0.507553	0.470088	0.302479	0.459968
MTX2	0.238702	0.35604	0.535141	0.205112	0.455263	0.271418	0.463567	1.15188	0.252933	0.478182	0.312327	0.418058	0.365855
HNRNPA3	1.68753	1.87449	1.43907	2.4401	2.77266	3.12365	1.76744	3.47204	2.77221	2.18289	2.27113	2.27682	2.59719
PRKRA	0.312029	0.357044	0.417549	0.226871	0.391832	0.258312	0.299884	0.974064	0.240018	0.413884	0.327647	0.488384	0.293842
PJVK	0.0306446	0.0348632	0.0155642	0.0393688	0.00886378	0.0908183	0.0181247	1.39269	0.00037021	0.018186	0.0672375	0.0179976	0.0490127
PLEKHA3	0.48003	0.46858	0.636235	0.340478	0.527133	0.522578	0.430582	0.90705	0.760112	0.485108	0.581756	0.53303	0.535873
UBE2E3	0.640302	0.690571	0.402949	0.410704	1.21209	0.41951	0.514859	1.2925	0.4746	0.59505	0.500474	1.08902	1.7326
PPP1R1C	0.10977	0.0587856	0.312059	0.0197323	0.199279	0.112799	0.0259793	1.81371	0.102912	0.00272742	0.0579078	0.0684838	1.03843
FRZB	2.42824	1.30249	0.0911752	0.327314	0.201029	0.831524	2.17032	0.0520685	0.75432	0.153722	4.00474	0.076105	0.37134
ZC3H15	0.947657	1.97362	1.59815	1.18065	1.90352	1.32634	1.56236	1.08186	1.29647	1.68693	1.15917	1.03988	0.805824
FAM171B	1.88539	0.177943	0.512602	0.407915	0.187196	0.478824	1.97148	0.84557	0.569469	1.2131	0.206432	0.259824	0.298005
ORMDL1	0.842464	0.800178	0.710373	1.13632	1.00323	0.969275	0.686951	1.35113	0.620029	0.578091	0.822499	0.986999	1.13114
GLS	0.331334	0.322261	0.297345	0.770054	0.593246	0.611993	0.433361	2.44387	1.16574	0.495413	0.639023	0.484551	0.652315
SF3B1	1.60269	1.2876	1.64417	1.98488	1.77588	2.1616	1.30325	1.55384	2.11015	1.65422	1.64913	1.93482	2.52245
HSPE1	7.69912	8.52113	3.86149	2.73935	11.9868	5.14854	4.49211	5.95625	2.49702	4.02315	5.60291	3.92151	3.42832
MOB4	0.653148	0.766098	0.47762	0.32934	1.3115	0.417408	0.500689	0.730095	0.915077	0.55148	0.719099	0.296476	0.428135
BZW1	2.11213	3.0813	1.36296	2.169	2.8037	1.0886	2.86599	0.861867	3.49894	2.31553	2.18996	1.08629	1.85631
CLK1	1.71119	1.45668	1.9488	1.46368	2.40041	1.84859	1.36549	1.23247	1.39475	2.08026	1.2448	1.41548	0.901625
NDUFB3	1.1596	1.9579	1.66521	0.959476	1.36379	1.43953	1.67781	1.47414	1.11622	1.81687	1.25543	1.66583	1.4225
AC069148.1	0.0663631	0.305545	0.0220045	0.00306845	0.116815	0.222569	0.131518	0.0656038	0	0.0386329	0.0151499	0.0676584	0.0148912
SUMO1	1.17732	2.62385	2.07026	0.842458	1.56884	1.60882	1.9733	2.55781	1.1448	2.20177	1.42657	1.14187	1.08111
ICA1L	0.229675	0.2178	0.18624	0.0616224	0.119071	0.440238	0.143918	1.78386	0.127289	0.249184	0.130006	0.0946218	0.0674777
ABI2	0.534154	0.454129	0.680855	0.435503	0.66687	0.918228	0.665125	0.535505	0.705589	0.862758	0.836209	0.400788	0.8771
EEF1B2	3.59107	2.83358	2.33489	7.34201	4.20916	2.33473	3.39387	2.80174	4.47895	1.64525	3.56113	4.38465	2.1065
IDH1	0.171745	0.317967	0.0718806	0.323263	0.327651	0.500932	0.161744	0.997819	0.142769	0.103672	0.184484	0.120907	0.391444
MAP2	0.126319	0.352503	0.0887558	0.066219	1.08104	0.464013	0.378891	1.1666	0.113658	0.285139	0.621806	0.302712	0.171156
SPAG16	0.346405	0.548862	0.760978	0.105143	0.244064	0.577059	0.381184	1.3989	0.213473	0.701621	0.247208	0.272589	0.402875
MREG	0.0379092	0.255399	0.0530043	0.0140483	0.0324089	0.19451	0.066008	0.635511	0.0282483	0.134294	0.00359003	0.212376	0.0301333
XRCC5	0.869022	1.37423	0.896439	0.962744	1.24358	1.16543	1.05738	1.97719	1.15709	0.890594	1.45942	2.85554	1.7679
RPL37A	27.0814	17.8864	23.506	21.8829	19.8137	14.4487	23.4661	19.3285	17.5378	24.0715	16.527	27.7086	11.8794
IGFBP5	5.14781	0.799008	0.155261	0.836227	2.91449	1.02178	0.303126	0.140648	0.586243	0.165243	1.39528	0.491305	0.37748
TNS1	0.60991	0.116597	0.416864	0.231451	0.305811	0.378903	1.00394	0.181355	1.83715	1.1354	1.94833	2.17459	0.532765
ARPC2	1.01903	1.50538	1.22218	3.98963	0.937905	1.21305	1.51115	1.87558	2.68625	1.29182	1.41126	1.73917	1.33137
AAMP	0.417186	0.52356	0.554491	0.343648	0.432454	0.470813	0.474241	0.969611	0.330345	0.308003	0.664052	0.503886	0.300788
PNKD	0.813471	2.07493	1.22266	0.413159	0.9966	1.43191	1.44785	0.479001	0.505348	1.01526	0.908284	1.39452	1.45608
CYP27A1	0.711556	0.384751	0.555528	0.529143	0.640108	0.394319	0.757511	0.0702075	0.114569	0.524345	0.294371	2.08894	0.2086
ANKZF1	0.144946	0.155034	0.327214	0.199011	0.141257	0.462214	0.178877	0.547705	0.234296	0.230487	0.116962	0.108706	0.1161
STK16	0.139564	0.230815	0.133299	0.087793	0.212178	0.246495	0.168444	0.525371	0.0489856	0.0924118	0.13739	0.306291	0.152314
DNAJB2	0.864496	0.889225	1.17731	0.474472	0.743731	0.952433	0.765732	1.72804	0.360284	0.947796	0.553038	0.962255	0.919482
OBSL1	0.50872	0.607616	0.621423	0.125393	0.495323	0.942824	0.764893	0.201876	0.215348	0.477531	0.21182	0.739165	0.544945
ACSL3	1.11482	2.74045	0.515179	0.764753	0.805217	2.91059	1.50957	3.80578	1.51469	0.613029	2.19331	1.00702	1.31494
SERPINE2	12.024	1.64063	0.267087	1.29916	21.3098	1.15444	0.939981	0.161185	0.935038	0.565184	1.36546	5.9397	4.49779
DNER	0.0660109	0.49748	0.142006	0.0211018	0.0194011	0.265476	1.02396	7.50406	0.0138745	0.00850273	0.030308	0.00800887	0.207006
TRIP12	0.486275	0.294422	0.600156	0.75815	0.416861	0.694468	0.43765	0.717542	0.760906	0.492243	0.599709	0.429913	1.0269
ITM2C	2.97251	2.33898	0.820623	0.832209	1.67806	1.68187	1.70252	0.111784	0.353824	1.06066	2.47994	3.00355	4.20439
PSMD1	0.284886	0.296698	0.30668	0.291304	0.26708	0.345456	0.229544	0.884009	0.533511	0.240343	0.324199	0.528937	0.732607
PTMA	21.8426	21.8896	16.9776	23.8173	26.3062	14.7626	23.5679	9.12207	34.5644	23.6912	26.9143	24.063	21.4095
PDE6D	0.0816663	0.259485	0.111884	0.0850304	0.086238	0.173813	0.129895	1.06318	0.1116	0.130176	0.110293	0.214089	0.106709
EFHD1	0.159143	0.621074	0.0529192	0.048481	0.0380336	0.554065	0.109369	0.450442	0.289039	0.0744151	1.45746	0.414113	0.403814
SNORC	0.11464	7.40059	0.238841	0.173614	0.431051	4.59306	4.71218	0.210143	0.0893795	0.243989	0.10264	0.300781	1.02127
DGKD	0.0545569	0.23864	0.0356009	0.146998	0.0946693	0.295004	0.0716728	0.375051	0.0904373	0.0262338	0.176394	0.020086	0.0201351
ARL4C	0.147406	2.47419	0.553332	0.858005	0.129445	1.66783	2.08053	0.0538767	0.0911029	1.5335	0.146925	0.130857	0.0739038
SH3BP4	0.165051	1.78978	2.34622	0.0664968	0.161149	0.974625	1.31665	1.28291	0.669447	0.772141	0.277726	0.343497	0.267903
COPS8	0.761647	0.793381	0.433759	0.246917	0.637242	0.58507	0.49954	1.16275	0.403783	0.672913	0.442372	0.894396	0.522228
RAB17	0.0417354	0.523964	0.686122	0.035742	0.00450353	0.541127	0.442654	0.0273837	0.0738744	0.714094	0.022731	0.00533843	0.0665492
LRRFIP1	0.404504	0.826547	1.14097	2.09788	0.161021	0.760608	0.40357	0.0799353	0.890428	0.494201	0.689955	0.278504	0.279513
ILKAP	0.245423	0.279269	0.269341	0.184951	0.451568	0.36622	0.25056	1.05748	0.263814	0.405451	0.251841	0.501114	0.288261
NDUFA10	0.525629	0.719312	0.882036	0.524968	1.04318	0.781709	0.628423	1.41853	0.571247	0.582431	0.802108	1.35013	2.46816
GPC1	0.0808502	0.588827	0.183133	0.0203233	1.29777	0.653254	0.275247	0.138345	0.0199176	0.11865	0.279648	0.167791	0.121147
MTERF4	0.162597	0.358635	0.232735	0.220899	0.284558	0.457098	0.239936	0.695584	0.290952	0.193733	0.152471	0.238519	0.265573
PPP1R7	0.308621	0.402881	0.629185	0.328803	0.384512	0.320512	0.391381	0.899854	0.211114	0.400559	0.631102	0.910987	0.493211
HDLBP	0.628087	0.630503	0.746044	0.565977	0.720961	0.777017	0.534353	1.70118	0.606082	0.887734	0.834031	0.795031	0.739441
STK25	0.273663	0.507588	0.32794	0.234686	0.31361	0.6491	0.311726	0.828771	0.568222	0.349175	0.164606	0.232508	0.263043
CHL1	2.29965	1.19616	0.0537319	0.302763	3.78674	1.56585	0.459733	0.11009	0.441108	0.0975727	0.393356	1.01163	0.34767
BHLHE40	1.98245	3.03242	5.12419	0.822046	1.31185	1.79258	2.45686	0.792598	1.79511	6.63241	1.47198	2.50271	0.250245
ARL8B	0.49273	0.769422	0.64072	0.945244	0.655217	0.471539	0.564979	0.577553	0.758959	1.61925	0.614337	0.501119	0.697133
THUMPD3-AS1	0.641476	0.976113	0.763863	0.984194	0.864404	1.79662	0.607726	0.631739	0.692175	0.805724	1.13065	0.237117	0.571377
TADA3	0.297054	0.547375	0.242214	0.262766	0.362148	0.362846	0.365016	1.01284	0.177679	0.208899	0.371244	0.384873	0.437109
CRELD1	0.298775	0.558667	0.372886	0.124095	0.224271	0.733924	0.314313	1.11216	0.302444	0.420708	0.14639	0.206702	0.173555
EMC3	0.455037	0.856984	0.697356	0.460816	0.474758	0.586479	0.594712	1.60839	0.438769	0.484628	0.690958	0.522175	0.469827
BRK1	1.6121	2.00185	2.12779	1.40069	1.92973	1.31228	1.59495	1.6823	1.08517	1.46446	1.50956	1.79882	1.82948
ATP2B2	0.00197268	0.0112429	0.00268839	0.0056892	0	0	0.00193698	2.7245	0	0.201425	0	0	0.0532408
VGLL4	0.417657	1.08682	1.15825	0.309043	1.31219	0.897276	0.914085	0.831183	0.593502	0.668252	0.395419	1.16218	1.10513
RPL32	39.0731	31.2412	30.5601	32.951	29.3411	21.6941	39.0742	19.659	26.9326	32.4564	23.6513	28.3615	14.7322
WNT7A	0.00855093	0.457031	0.0035741	0.00034624	0	0.287412	0.0504268	0.0303597	0.00471168	0	0	0	0
UBE2E2	0.217216	0.21305	0.43768	0.382858	0.185599	0.122743	0.470015	0.659327	0.186673	0.452679	0.433166	0.217596	0.257427
RARB	0.246844	0.130834	0.161863	0.0613924	0.378696	0.122117	0.159611	1.22146	0.0710427	0.614003	0.094722	0.412875	0.156201
CMTM8	0.108453	0.327342	0.652686	0.0331705	0.282908	0.210083	2.28927	0.752747	0.903431	0.240869	0.100515	0.00784808	0.00741244
DYNC1LI1	0.271827	0.375109	0.592426	0.407368	0.417172	0.288778	0.383484	1.0193	0.379856	0.341262	0.611749	0.254872	0.380496
EPM2AIP1	0.588746	0.657696	0.643048	0.377267	0.620341	1.15652	0.482786	1.06581	0.420907	0.565497	0.458658	0.524073	0.55359
LRRFIP2	0.384379	1.02933	0.51763	0.220772	0.533095	0.509485	0.531055	0.286655	0.650264	0.39693	0.293306	0.437627	0.541217
GOLGA4	1.13639	1.21049	1.62711	0.980365	1.08968	2.30775	1.0302	2.78219	1.22061	1.17315	0.805262	1.17295	1.18268
CTDSPL	0.299133	0.480175	0.177034	0.12685	0.67385	0.499236	0.169149	0.0897165	0.18071	0.140536	0.847051	0.360277	0.382097
RPSA	6.6691	6.55434	6.0833	5.68531	5.7223	5.42353	5.71952	4.60838	4.14406	4.47152	3.39606	5.23533	5.05188
EIF1B	4.68008	3.44623	5.06532	1.85712	3.40894	2.37898	3.58001	5.32677	2.45308	5.98698	4.96607	3.47199	1.9937
RPL14	19.9903	18.6817	18.6329	13.3459	11.5008	12.1182	20.1345	13.252	11.8996	19.2896	11.663	15.5038	6.26545
CTNNB1	1.39522	2.26715	1.85345	2.90277	4.26179	2.15697	1.33124	1.86635	6.42991	1.63986	3.41159	1.5201	3.51411
ULK4	0.0894522	0.0729756	0.233837	0.0756404	0.0448323	0.113185	0.0473807	0.724231	0.122032	0.0909856	0.0237131	0.0214666	0
TRAK1	0.161645	0.249632	0.286843	0.381466	0.116927	0.543547	0.259877	0.687296	0.341331	0.200579	0.256189	0.115104	0.545381
SS18L2	0.641807	0.771955	0.730189	0.386898	0.83391	0.368145	0.626405	0.757071	0.595576	0.598939	0.725959	1.01063	0.213704
HHATL	1.43402	3.07246	2.27473	0.514123	0.213796	3.46332	8.28647	0.550146	0.461766	5.84415	0.274607	6.70467	0.302936
HIGD1A	1.12285	2.45065	0.507725	0.42198	0.830901	1.50128	4.40516	0.93493	0.555631	2.45054	0.744005	0.761646	1.18952
ANO10	0.466591	0.15088	0.808156	0.223475	0.178215	0.306268	0.386391	0.655012	0.459948	0.524967	0.5788	0.355376	0.272291
ABHD5	0.267483	0.525636	0.819875	0.454385	0.429821	0.818262	0.304413	0.425471	0.387087	0.46774	0.507566	0.295472	0.396976
EXOSC7	0.388749	0.606411	0.581369	0.208005	0.360583	0.444915	0.632291	0.723557	0.122874	0.744772	0.418035	0.525811	0.301724
LZTFL1	0.166417	0.113452	0.254893	0.0823196	0.116308	0.127201	0.147101	0.573167	0.197919	0.150851	0.163666	0.0374938	0.0971766
TMIE	0.0226791	0.007959	0.00248197	0.0250553	0.0180995	0.00818177	0.00371826	2.2198	0.00051728	0.00117509	0	0.00663033	0
CCDC12	0.292217	0.58109	0.584536	0.326244	0.506757	0.605858	0.423045	0.519133	0.439683	0.483829	0.263627	0.388255	0.422346
KIF9	0.234135	0.391073	0.531709	0.0890542	0.337028	0.30058	0.312456	5.66875	0.38615	0.429753	0.350941	0.123555	0.201069
TMA7	6.93593	9.08711	7.41295	5.55781	7.45624	4.85309	9.39293	7.34844	5.98025	10.8302	5.74364	7.32684	5.20446
IP6K2	0.360827	0.57183	0.469599	0.300442	0.991489	0.765056	0.650983	1.06876	0.356013	0.636562	0.391581	0.296223	3.0701
P4HTM	0.316865	0.807534	0.62188	0.115331	0.653193	0.620257	0.637437	2.04585	0.169246	0.381911	0.186926	0.318275	0.643736
NDUFAF3	1.82268	2.11092	1.94749	0.926283	2.394	1.29325	2.5331	2.55481	1.18267	3.11556	1.64652	3.02145	2.07017
RBM6	0.739358	0.741655	0.363523	0.639807	0.989707	1.82074	0.567581	0.973479	0.84686	0.848557	0.619693	0.571537	0.721804
RBM5	0.621908	0.335682	0.416745	0.824509	0.797469	1.36647	0.408136	0.789389	1.42484	0.549657	0.73427	0.474875	1.30884
TUSC2	0.308031	0.576744	0.523093	0.220475	0.18444	0.46481	0.468043	1.16882	0.298891	0.391597	0.210865	0.409306	0.201562
CYB561D2	0.10786	0.208015	0.0767493	0.180951	0.091592	0.15771	0.175447	0.841496	0.12639	0.0620166	0.174939	0.217916	0.234275
TMEM115	0.121633	0.201057	0.146957	0.156182	0.184271	0.129621	0.114373	0.414609	0.155712	0.123141	0.407137	0.100374	0.328664
MANF	0.466584	1.47191	0.907236	0.508097	0.627637	0.929069	1.08927	1.71518	0.915261	1.28427	0.575472	0.557536	0.611539
TEX264	0.364802	0.721823	0.63067	0.335095	0.259711	0.476674	0.654629	0.482099	0.582857	0.405705	0.257675	0.631239	0.653765
PCBP4	0.178935	0.376379	0.137205	0.0684322	0.471287	0.622542	0.16613	1.38547	0.291983	0.167577	0.168478	0.155052	1.75986
ABHD14B	0.266149	0.234166	0.323535	0.214368	0.245667	0.217219	0.411627	0.699637	0.344234	0.420655	0.273436	0.463	0.20273
ABHD14A	0.2639	0.504298	0.207348	0.105506	0.183655	0.370248	0.461238	1.17753	0.0932804	0.15504	0.091044	0.609607	0.274172
RPL29	13.8996	15.9612	18.7492	14.0479	10.873	10.9783	18.3327	3.02104	10.5631	14.1592	10.3263	16.0059	7.43674
TWF2	0.0940531	0.317904	0.1539	0.364732	0.177193	0.20974	0.286815	2.31211	0.142308	0.0966554	0.190289	0.139954	0.0867825
SMIM4	0.795159	1.32402	0.651804	0.460784	0.666404	0.87057	1.16992	0.853984	0.379136	1.02001	1.00825	0.523081	0.679402
PBRM1	0.391125	0.51714	0.276686	0.52783	0.855945	0.550072	0.350369	1.23212	0.670592	0.42871	0.735789	0.337327	1.28785
GLT8D1	0.302793	0.304734	0.216343	0.173445	0.366442	0.2819	0.203214	0.796715	0.245277	0.160602	0.353887	0.208008	0.445359
SPCS1	2.0493	3.61914	3.04512	1.49477	2.81071	1.94429	2.984	3.68049	1.65791	3.23276	2.12803	2.65822	2.86109
PRKCD	0.0998334	0.46919	0.156936	0.300759	0.10367	0.459869	0.170728	3.72414	0.0256209	0.208135	0.0770258	0.0697825	0.125012
TKT	1.47132	2.86865	2.41317	1.24504	1.96516	2.04871	2.25793	1.93869	0.463625	1.25146	0.563294	5.68288	1.09844
CACNA1D	0.0559814	0.0199321	0.699441	0.0617637	0.0662482	0.13999	0.0541739	0.754039	0.0453741	0.0553502	0.00233516	0.0576735	0.287626
SELENOK	5.03065	7.1459	6.4433	3.40624	6.36343	2.82124	5.88811	6.48812	3.62191	6.51839	4.52309	2.67794	2.62924
CCDC66	0.392575	0.30865	0.371755	0.257959	0.487132	0.658777	0.280565	0.777424	0.304295	0.271874	0.504633	0.27888	0.647856
ARF4	1.52614	2.78814	2.67443	1.28615	1.95418	1.67789	2.51795	0.637669	2.01049	2.71282	1.70411	1.112	0.756523
FAM107A	0.427415	11.5208	0.611559	0.317446	0.180344	13.0976	3.50307	1.097	2.75348	1.62703	0.263751	0.256122	0.326306
FHIT	0.162131	0.443767	0.17165	0.166866	0.0973915	0.697373	0.262546	0.705225	0.0641712	0.225244	0.0727023	0.274204	0.157531
C3orf14	0.0564682	0.179717	0.132805	0.18648	0.117543	0.168365	0.162298	0.619226	0.100304	0.0433237	0.133392	0.19966	0.0952371
THOC7	0.472467	0.823999	0.666236	0.486167	0.69686	0.548932	0.671933	1.46085	0.494999	0.886574	0.592883	0.679262	0.549725
MAGI1	0.102334	0.332591	0.272392	0.0472475	0.455809	0.936877	0.50356	0.775222	0.532603	0.584585	0.143366	0.0255835	1.05197
SLC25A26	0.247935	0.192772	0.327136	0.176008	0.28443	0.278836	0.205381	0.594901	0.139439	0.227138	0.148285	0.313284	0.141798
TMF1	0.576345	0.677761	0.721943	0.550364	0.42768	0.784721	0.609584	1.24304	0.789891	0.635122	0.313298	0.266932	0.503338
ARL6IP5	1.63602	3.45707	2.27206	1.88472	1.54978	1.9644	2.89784	2.6585	1.06053	1.27315	1.42923	1.90899	2.30323
FRMD4B	0.076696	0.721086	0.116935	1.48448	0.0621629	1.20182	0.696989	6.84119	0.356226	0.145132	0.103906	0.546775	0.238189
FOXP1	0.36415	0.550831	0.411873	0.872995	0.604294	1.24168	0.548348	0.746968	2.60555	0.403506	1.21798	0.230597	0.359069
GBE1	0.715762	0.773422	0.759134	1.23808	0.287605	0.397466	1.24738	0.315749	0.62793	1.39747	0.910145	0.550126	0.293859
CHMP2B	0.582478	0.676292	0.830421	0.479201	0.837703	0.529513	0.552608	0.372998	0.6623	0.950752	0.571595	0.853426	1.01022
MTRNR2L12	29.937	13.6936	12.516	18.9131	21.0398	26.2145	19.032	15.5073	24.2293	15.8815	23.7057	40.602	28.8855
CLDND1	1.04365	1.60085	0.8096	0.656394	1.88732	0.957736	0.861302	0.594669	1.11724	1.19737	1.51412	0.735993	1.8007
ST3GAL6	1.0855	0.659345	0.112961	0.527861	1.1747	0.969141	0.136198	0.0392474	0.594191	0.117123	0.0832694	1.77968	0.229542
CMSS1	0.472805	0.267417	0.618853	0.216531	0.411813	0.154039	0.364214	0.894339	0.181904	0.428144	0.501824	0.626295	0.410108
RPL24	38.7382	29.0654	41.4121	17.587	22.7117	17.2044	37.3471	18.1799	18.2056	39.1479	18.8476	33.9404	9.04028
BBX	0.710755	0.977078	0.670776	0.693793	0.8856	1.33893	0.707806	0.811271	0.962742	0.836678	0.795011	0.850916	0.904831
IFT57	0.354397	0.558077	0.775138	0.108394	0.475598	0.452508	0.285102	2.10078	0.298201	0.408544	0.518721	0.271325	0.402524
DZIP3	0.226099	0.147503	0.0679242	0.135381	0.177941	0.299308	0.235631	0.959874	0.177103	0.1432	0.143658	0.213705	0.368144
TAGLN3	0.0097308	0.936728	0.017211	0.00501168	0.00447429	0.465659	0.329823	0.0457031	0.0210778	0.115698	0	0	0.0263172
CCDC80	0.554283	0.808258	0.0538979	0.108992	0.188327	0.635488	0.348688	0.121876	0.566023	0.326234	1.11765	0.678384	0.0484484
BOC	0.143845	0.771646	0.264199	0.0683021	0.0670936	1.75144	1.69368	0.054242	0.241214	0.352102	0.102294	0.596676	0.10871
CFAP44	0.0941831	0.0766653	0.0458526	0.0913818	0.0526117	0.3384	0.058487	1.30214	0.0699796	0.105984	0.046455	0.123807	0.0521957
ATP6V1A	0.22574	0.469383	0.799805	0.412864	0.297798	0.423761	0.496244	2.38588	0.461501	0.811569	0.331034	0.694687	0.382854
GRAMD1C	0.0476738	0.335488	0.220791	0.0226671	0.0280636	0.566316	0.266407	0.870672	0.0992009	0.106101	0.0297612	0.0743414	0
CCDC191	0.111779	0.0915784	0.101591	0.0855301	0.0201822	0.238376	0.0708929	0.458388	0.115266	0.109022	0.178408	0.0518447	0.168835
ZBTB20	2.99413	9.79902	1.3635	1.10572	2.22718	15.0194	5.39133	2.20111	2.98201	2.49606	3.59679	1.56787	1.86855
LSAMP	0.0855429	0.236416	0.0665285	0.0180995	0.35103	0.36092	0.601443	0.79043	0.0610984	0.102353	0.301277	0.154884	0.0664622
B4GALT4	0.210902	1.13918	0.201011	0.152889	0.218569	0.829907	0.561312	0.268677	0.0884068	0.280425	0.292697	0.191001	0.147086
TIMMDC1	0.423049	0.693469	0.870249	0.280207	0.372039	0.630027	0.743884	1.19386	0.278295	0.639372	0.36861	0.684163	0.685358
COX17	4.41607	4.79849	11.721	2.30615	3.54992	2.04904	7.77191	6.91326	3.65838	16.0399	3.26536	3.28396	2.20631
MAATS1	0.111945	0.0525617	0.175579	0.0122092	0.0534137	0.198109	0.0750182	0.617579	0.0267697	0.156838	0.079794	0.049245	0.023131
GSK3B	0.1656	0.270462	0.271423	0.275945	0.24527	0.306186	0.266181	0.518923	0.589952	0.214079	0.231032	0.308554	0.289053
FSTL1	0.818727	0.304001	0.28289	0.100842	0.963019	0.465994	0.80905	0.03288	0.545366	0.514395	1.74577	0.447989	0.67165
NDUFB4	4.29461	4.57009	4.62896	2.62497	3.92743	2.54094	4.40694	2.55048	3.39677	4.40122	4.99626	4.44475	3.04769
GOLGB1	0.92271	0.893615	1.01117	1.14762	0.609227	1.94675	0.727677	1.27675	1.3439	0.699185	1.0852	1.30159	1.20757
FAM162A	3.1167	3.32407	4.15132	3.5244	2.51762	1.29921	5.40724	1.11691	1.36213	8.72402	2.90334	3.2833	1.1614
SLC41A3	0.316794	0.486236	0.22221	0.0930023	0.191192	0.35488	0.210715	0.131159	0.297751	0.241127	0.339525	0.244977	0.11184
ALDH1L1	0.152075	0.351207	0.00845844	0.0328005	0.0633533	0.402188	0.128897	0.133428	0.0435593	0.0201036	0.112515	0.211956	0.0165004
PODXL2	0.0280705	0.257659	0.0130834	0.0113362	0.0739665	0.237184	0.291328	2.14306	0.0205159	0.213283	0.0855721	0.0780862	0.265988
ABTB1	0.132918	0.109244	0.17189	0.242822	0.15358	0.187412	0.140788	0.589127	0.241324	0.136289	0.417421	0.0525836	0.164559
RUVBL1	0.0972714	0.149039	0.115833	0.0827827	0.133915	0.0604976	0.0824511	0.689055	0.109307	0.0391725	0.105199	0.0611082	0.297529
RPN1	0.424281	0.5932	0.691449	0.822841	0.682115	0.462615	0.513706	1.02588	1.16646	0.492495	0.483896	0.287765	1.01528
CNBP	1.90567	2.4751	2.47793	1.60514	2.85024	1.70509	2.11528	3.08671	1.83827	2.25931	2.09768	2.4213	1.89141
H1FX	1.2999	1.91869	1.85179	1.84957	2.13296	1.65971	1.73843	3.76857	1.70945	1.51694	3.00551	1.74612	1.13604
IFT122	0.162795	0.0809827	0.0629339	0.090688	0.126261	0.174481	0.0568733	0.517086	0.127946	0.116257	0.0676784	0.0418133	0.275315
ATP2C1	0.348939	0.611401	0.256585	0.596747	0.341626	0.766694	0.560424	0.95914	0.541985	0.681226	0.228686	0.255817	0.876497
NEK11	0.0748245	0.0526806	0.045575	0.0213471	0.0194321	0.100192	0.0351249	0.96188	0.0618125	0.0671435	0.0259783	0.0172139	0.0438184
TF	2.53772	0.256097	0.109836	0.239156	0.274228	0.69978	4.31719	0.0529318	0.301108	8.01928	0.240276	0.842505	0.181937
RYK	0.368009	0.571222	0.421422	0.260932	0.28837	1.13696	0.579875	0.540958	0.636772	0.549829	0.643412	0.179575	0.303777
ANAPC13	0.633677	1.0748	0.767787	0.271061	0.549145	0.737432	0.765373	2.04284	0.430531	0.627021	0.565484	0.429366	0.316768
ARMC8	0.237255	0.24793	0.232924	0.276306	0.27686	0.399966	0.208117	0.7216	0.289957	0.231132	0.23693	0.240488	0.318934
PIK3CB	0.16934	0.224999	0.231119	0.283739	0.129061	0.387263	0.144154	0.53719	0.341195	0.281361	0.165864	0.171051	0.155873
MRPS22	0.230141	0.377941	0.284266	0.193851	0.464216	0.15521	0.241473	0.542831	0.346925	0.312647	0.309713	0.358886	0.247269
RBP1	3.158	5.39443	1.75871	0.526962	0.438409	2.97822	2.94281	0.200634	1.20586	4.31857	0.778431	0.392054	0.865303
SLC25A36	0.953888	0.970999	1.09827	0.817001	1.018	1.45111	0.99655	1.08458	1.08992	1.16596	0.971893	1.02288	1.17839
RNF7	1.85844	2.33945	2.48674	1.20519	2.25463	1.23359	2.14766	1.46712	1.35102	2.7032	1.74843	1.84683	1.83427
ATP1B3	1.6006	0.834834	0.458733	1.96616	1.42094	0.713995	0.373991	0.29966	1.84436	0.409265	1.28339	1.01481	4.12581
TFDP2	0.398083	0.334394	0.418125	0.248892	0.407	0.563217	0.415162	3.09556	0.352656	0.292159	0.182992	0.433753	0.971789
PLS1	0.0343429	1.1842	0.0831976	0.0567153	0.0320517	0.812109	0.117928	3.00932	0.0272933	0.0924773	0.0193554	0.00217756	0.0433631
U2SURP	0.884449	0.749696	0.781645	1.08835	1.28135	1.21177	0.728351	0.974733	1.25496	0.534027	1.73861	1.36865	1.63798
TM4SF18	0.252889	0.423593	0.0149024	0.0682142	0.0225164	0.354272	0.137375	0.00735032	2.16567	0.0959797	0.0277731	0.0318295	0.0228024
TM4SF1	16.405	3.19196	0.287625	0.994195	1.24961	0.924363	4.5374	0.0693527	25.7808	1.31687	3.00957	0.0968911	0.239431
WWTR1	0.490634	0.942368	0.163871	0.0930638	0.736672	0.507332	0.528927	0.0194493	2.65142	0.34592	0.513591	0.0845911	0.944179
RNF13	0.522478	1.17057	0.625464	1.58007	1.1574	0.872338	1.01591	0.542216	0.742322	0.685327	0.371753	0.626784	1.92321
SERP1	2.70408	3.92237	4.95681	3.64359	2.62537	2.18418	4.67422	3.30341	3.69845	5.4589	2.54184	2.27398	1.09046
EIF2A	0.651701	0.778432	0.81289	0.662246	0.766323	0.763171	0.829403	0.913479	0.916417	0.895063	0.825924	0.569603	0.557052
SELENOT	1.1166	1.4314	1.33948	1.23159	1.69544	0.863071	1.25005	1.81784	1.22105	1.52902	1.68477	0.982278	1.72093
DHX36	0.793614	0.829458	0.756635	0.807516	1.08106	1.49567	0.740879	1.11619	0.941124	0.853903	0.98702	1.10738	0.94125
PLCH1	0.0284991	0.114463	0.0222371	0	0.083491	0.263919	0.0414945	0.575984	0.0575836	0.0529806	0.400252	0.00284988	0.0614726
KCNAB1	0.0409389	0.0172781	0.0666419	0.272531	0.0274847	0.0339209	0.154454	0.560588	0.0119008	0.22435	0	0.0173324	0.0486152
SSR3	2.18159	2.21679	3.29433	2.21356	2.06591	1.73063	2.72184	0.757078	2.54272	1.81616	2.1722	1.68124	2.40805
CCNL1	2.08896	1.38457	1.9089	1.93772	2.01279	3.7961	2.26962	0.959175	2.62155	2.63309	2.00354	3.00997	1.54417
VEPH1	0.452312	1.24406	0.164785	0.076801	0.0664092	1.54368	1.6135	0.43479	0.0643546	0.150937	0.0737597	0.00359539	0.0951358
MLF1	0.468787	0.726043	0.8073	0.208257	1.00693	0.444161	0.394471	3.4257	0.28033	1.12455	0.553296	0.182405	0.850447
OTOL1	0.0190172	3.38046	0.014148	0.0159794	0.02097	2.02875	1.52862	0.0791035	0.0146791	0.00814765	0.00233516	0.0241809	0.0391541
SERPINI1	0.276372	0.306335	0.0537585	0.0209844	0.0200289	0.173659	0.26591	0.652366	0.0688148	0.0495693	0.253457	0.723685	0.0705807
SEC62	5.151	3.91749	4.7233	3.06403	4.48358	2.60996	4.06627	3.91638	4.63296	5.77928	3.42059	4.05878	3.81196
SKIL	0.543877	0.742767	0.429862	1.36956	0.414691	1.02791	0.603325	0.964794	0.585944	0.50248	0.287026	0.307472	0.665319
RPL22L1	4.70712	2.05036	3.95107	2.36819	3.73878	1.14147	2.26029	2.02402	1.99709	3.48063	2.41973	1.9345	0.797914
NAALADL2	0.0522889	0.0902008	0.189576	0.0208036	0.148339	0.208002	0.130221	0.611274	0.0747796	0.0396561	0.0479809	0.0617973	0.289397
TBL1XR1	1.07122	0.763212	0.867403	0.977297	0.52565	1.30402	0.862633	2.0087	1.06465	1.20375	0.852981	0.47747	0.720181
ZMAT3	0.545479	0.686966	0.694778	0.43672	0.816154	0.90085	0.24448	0.327226	0.457127	0.297108	0.396627	0.455168	0.47765
NDUFB5	0.834747	0.963289	1.15079	0.876879	1.37359	0.653328	1.06077	1.89485	1.01717	0.839113	1.12775	2.19155	1.78318
PEX5L	0.110514	0.330895	0.0086614	0.0319564	0.217575	0.748553	0.0484713	1.04968	0.0453289	0.0079004	0.256718	0.120001	2.36832
TTC14	0.644629	0.682151	0.24856	0.620036	0.819047	2.05074	0.395645	3.67416	0.605686	0.323766	0.946326	0.292028	1.08071
SOX2	0.0526563	3.16634	0.0304397	0.0624666	2.91306	2.44195	0.645433	1.84501	0.0782153	0.0307868	0.0243483	0.0834671	1.45786
AP2M1	1.01448	1.44836	1.30323	1.0154	1.148	1.06143	1.13259	2.44079	1.15208	1.06325	1.59515	1.82358	1.4638
PSMD2	0.432758	0.639795	0.46251	0.363097	0.58687	0.573183	0.384003	1.18906	0.701408	0.498928	0.343412	0.824955	0.610785
FAM131A	0.207851	0.167701	0.197736	0.100371	0.175308	0.251641	0.119571	0.535311	0.185091	0.190791	0.159954	0.203566	0.280573
POLR2H	0.71937	0.590196	0.872665	0.412122	0.664841	0.626788	0.666732	0.904776	0.539332	0.747072	0.88467	0.472558	0.411724
MAGEF1	0.378297	0.849429	0.339663	0.112591	0.262722	0.548754	0.36175	1.28087	0.208405	0.260832	0.31534	0.389691	0.350173
MAP3K13	1.32791	2.32719	2.03872	0.722654	1.27092	1.64825	1.49455	2.57717	0.899295	1.78471	0.931	0.802185	0.494281
TRA2B	1.62479	1.67035	1.48007	2.83664	2.20992	2.5707	1.38683	1.51641	1.78221	1.56142	1.75508	1.9867	1.04435
DNAJB11	0.256188	0.591423	0.563787	0.336019	0.493285	0.676459	0.319604	0.975584	0.326916	0.488004	0.176577	0.198155	0.297803
EIF4A2	5.11373	4.1969	6.55158	3.18052	4.36207	4.84211	4.75932	7.00559	4.52578	5.5736	3.34909	7.23738	2.79995
RTP4	0.0339724	0.273614	0.0380639	0.0365292	0.0220958	0.175809	0.246857	0.048373	0.131714	0.0528692	0.0633678	0.0613689	0
BCL6	0.804812	0.912141	0.485737	0.532089	1.14199	1.68227	0.785625	0.383507	0.223466	0.659289	1.35438	0.623722	0.639192
HES1	2.06275	3.29987	2.62454	0.25654	3.68773	3.6245	1.05212	0.14009	2.9767	1.73589	4.42849	2.09574	2.30862
APOD	170.809	1.78004	3.40051	16.428	9.64226	11.3844	4.12975	2.01947	16.1232	2.80484	22.7552	3.8639	12.2874
TCTEX1D2	0.27913	0.455103	0.144641	0.0679881	0.167146	0.406237	0.314145	1.57692	0.114774	0.165851	0.131974	0.112535	0.134046
DLG1	0.290004	0.294444	0.334867	0.224839	0.318728	0.623305	0.188905	1.28055	0.42404	0.304331	0.418957	0.168057	0.290506
FYTTD1	0.39936	0.663768	0.646453	0.568827	0.856684	0.515807	0.469343	0.455831	0.852026	0.794298	0.306042	0.605585	0.853684
LRCH3	0.234132	0.206676	0.1307	0.230102	0.428358	0.621384	0.152825	0.751746	0.439967	0.081703	0.289807	0.196515	0.768582
IQCG	0.0973258	0.157017	0.0980172	0.127159	0.525015	0.203113	0.0760236	2.12292	0.0922723	0.0994948	0.146825	0.119695	0.168281
RPL35A	27.8658	23.0525	28.8447	19.6619	20.6014	15.4288	29.3493	12.1113	19.6204	27.6941	19.2959	24.8717	9.23838
ATP5ME	6.05648	5.86998	6.68638	4.94994	7.76742	3.60722	7.22138	7.79314	5.64326	10.5246	6.63031	9.12898	6.14086
FGFRL1	0.214188	0.852015	0.143853	0.0764939	0.207182	0.666828	0.362533	0.0230001	0.0749095	0.210244	0.0275605	0.160378	0.138784
MAEA	0.168458	0.231703	0.291964	0.205696	0.254906	0.274557	0.190824	0.523183	0.190931	0.246868	0.216461	0.223776	0.261498
C4orf48	2.46632	3.9677	1.22409	1.40711	2.4068	2.06427	1.90551	0.285046	0.514088	1.70952	0.87957	0.983859	2.03776
MXD4	0.450157	0.369431	0.295241	0.55637	0.375829	0.493893	0.243976	0.576596	1.33821	0.205202	0.58751	1.15232	0.993073
ADD1	0.614644	0.565334	0.528365	0.527044	1.46708	1.04987	0.574996	0.4901	1.79936	0.630459	1.05156	0.481374	1.37139
HTT	0.167778	0.151393	0.202028	0.247868	0.219667	0.405309	0.167461	0.821801	0.295634	0.281415	0.159877	0.194275	0.397847
RGS12	0.0762768	0.095471	0.0412641	0.16284	0.216581	0.271161	0.0681536	1.28053	0.163413	0.051679	0.038917	0.166174	0.402062
LRPAP1	1.1655	3.24789	3.73439	0.753541	1.38965	1.97842	3.48169	1.72195	0.893767	2.71993	1.14336	2.53579	0.915813
MRFAP1	2.23123	2.30853	2.58653	1.12394	2.8315	1.85975	2.09943	4.65981	1.51663	2.56934	1.9263	3.63031	2.92757
KIAA0232	0.331185	0.357385	0.356036	0.289332	0.57026	0.495518	0.288588	0.905715	0.308069	0.302993	0.216455	0.3702	0.820709
TBC1D14	0.125878	0.17589	0.316368	0.297334	0.207947	0.148087	0.171604	0.664689	0.18289	0.128706	0.200092	0.165221	0.617782
AFAP1	0.120248	0.0892466	0.218152	0.0454676	0.11203	0.158646	0.275344	0.535564	0.232372	0.281535	0.157851	0.159446	0.164441
WDR1	0.28894	1.29215	0.523067	0.596287	0.601008	0.808684	0.991794	0.445244	0.948513	0.623644	0.702079	0.774516	0.9651
BOD1L1	0.558946	1.03138	0.552583	0.932507	0.822633	1.76061	0.525728	0.90285	1.04212	0.430761	0.762674	0.512226	1.25448
QDPR	0.275465	0.93038	0.240677	0.131493	0.349339	0.533071	0.428972	3.22598	0.138843	0.312204	0.196171	0.554958	0.48313
LAP3	0.435276	1.12945	0.206344	0.800311	0.282097	0.903509	0.958594	0.754761	0.995409	0.197865	0.387609	0.374683	0.449209
MED28	0.516558	0.892286	0.699197	0.492164	0.713396	0.631231	0.763709	0.619223	0.778355	0.833188	0.425231	0.659086	0.279499
SOD3	0.465489	0.211225	3.31286	0.130371	0.589241	0.338517	4.47519	0.0358397	0.156294	0.975477	1.8763	0.506383	0.219071
SLC34A2	0.00766813	1.6591	0.0104726	0.0115196	0.0140045	0.50244	0.0228834	0.0179706	0	0.0181273	0	0	0.0135076
SMIM20	0.341467	0.763883	1.02446	0.32632	0.401948	0.576811	0.52558	0.305301	0.180095	0.575655	0.329262	0.532731	0.501899
RBPJ	1.35866	0.938282	1.33925	2.73465	1.08998	1.39997	0.842004	0.80962	0.840305	1.48667	1.08983	1.36117	1.6775
STIM2	0.356576	0.321418	0.117045	0.290486	0.144896	0.575308	0.1756	0.665265	0.422292	0.430167	0.180691	0.201552	0.378777
PCDH7	0.067891	0.0298388	1.30138	0.0640214	0.304738	0.127668	0.226216	1.08699	0.0581884	0.0974432	0.0494382	1.89456	0.673855
PGM2	0.0540122	0.13682	0.106297	0.221508	0.0703955	0.0869529	0.150612	0.83925	0.165574	0.0922505	0.144994	0.164372	0.170571
RPL9	22.1138	18.4058	22.5716	19.8535	15.2484	15.1926	22.8993	18.3457	15.1406	18.9157	12.7182	25.5003	10.5211
SMIM14	0.602504	0.943192	0.636889	0.429993	0.370363	0.835838	0.686951	1.28872	0.69779	0.674873	0.443801	0.55011	0.621026
UCHL1	0.983503	0.561399	0.0329233	0.135811	0.291051	0.532782	0.126923	0.0515413	0.17832	0.0361748	0.535449	0.370434	0.380458
LIMCH1	0.296713	0.324205	0.0865338	0.136096	0.545316	0.528599	0.337009	0.0971001	3.33807	0.229166	0.0735653	0.213172	3.93959
TMEM33	0.259431	0.235053	0.631646	0.405828	0.390472	0.329413	0.272991	1.10434	0.389138	0.262312	0.33237	0.234994	0.772039
ATP8A1	0.0941989	0.0415761	0.028821	0.133213	0.27374	0.196469	0.129036	0.579317	0.156991	0.15308	0.0484923	0.199887	1.60611
COMMD8	0.227733	0.269815	0.222409	0.249081	0.175933	0.210051	0.228517	0.560037	0.256622	0.214481	0.265841	0.151199	0.117328
FRYL	0.290568	0.239991	0.205558	0.4623	0.735356	0.476745	0.22985	0.526042	1.18076	0.215761	0.608039	0.525276	2.33341
OCIAD1	1.44848	1.70933	1.59705	0.904408	1.22628	1.19711	1.81279	1.31706	1.44934	1.82513	1.3016	1.40237	1.83993
OCIAD2	0.258738	0.892046	1.39668	0.159267	0.262036	0.565021	1.32716	3.04056	1.15999	2.06342	0.0757054	0.226478	0.232617
DCUN1D4	0.290448	0.281116	0.227659	0.107914	0.268025	0.594394	0.277488	0.569508	0.32044	0.378852	0.257271	0.231233	0.386519
USP46	0.19732	0.322703	0.238702	0.173378	0.221648	0.52391	0.337748	0.654527	0.300033	0.270938	0.0672775	0.387154	1.53898
CHIC2	0.30078	0.242477	0.376705	0.243848	0.535476	0.17061	0.229081	0.592851	0.640785	0.49946	0.128957	0.193116	0.480366
TMEM165	0.479768	0.651698	0.35349	0.64328	0.510309	0.970723	0.467735	1.01812	0.884538	0.31382	1.23705	0.889352	0.90386
AASDH	0.317415	0.335467	0.171788	0.177814	0.264674	0.481138	0.287815	1.11309	0.0987767	0.189713	0.300591	0.308606	0.464655
HOPX	0.648793	0.661945	0.0201756	0.201761	0.0377501	0.526449	0.0715998	7.88049	2.03529	0.0041385	0.391154	0.0604566	0.085689
IGFBP7	1.37513	9.02095	0.185462	0.382207	8.46433	4.35759	1.08658	0.280931	15.5336	4.3519	52.3797	1.04211	1.62704
YTHDC1	0.72501	0.697823	0.991036	0.81533	1.04267	1.27712	0.995786	0.792542	1.02814	1.08936	0.902308	0.723122	1.00293
G3BP2	0.611189	0.642711	1.51238	0.7594	0.882349	0.61152	0.880183	1.46723	1.01971	1.54789	0.968171	0.72476	0.634369
SHROOM3	0.0258385	0.0182686	0.249147	0.0114871	0.137194	0.0443375	0.102088	0.588955	0.0122952	0.22484	0.0339235	0.0222104	1.39003
CCNI	4.37298	7.72027	7.22861	3.03021	3.25015	5.40653	6.06706	16.3695	3.17725	5.80669	2.69469	3.69181	2.28304
CCNG2	0.232763	0.560163	0.197651	0.457845	0.240558	0.548498	1.38819	0.657275	0.292967	0.863253	0.425934	0.207052	0.277855
ANXA3	0.126485	0.929319	0.776544	0.0498667	0.333758	0.549053	2.38173	0.0345752	1.7229	2.5042	0.122625	0.0647274	1.48401
RASGEF1B	0.319699	0.283903	0.112903	1.5956	0.262234	0.329047	0.465066	0.703852	0.205687	0.222586	0.293361	0.103827	0.29701
SCD5	0.485565	1.40221	0.171512	0.164549	0.450791	0.96894	0.569485	4.64537	0.157819	0.417627	0.430328	0.797226	0.56377
SEC31A	0.649757	0.505037	0.674976	0.684695	0.761194	0.917653	0.587255	0.317567	1.07754	0.635678	1.08697	0.603033	0.694072
COPS4	0.373345	0.562497	0.445853	0.218317	0.35901	0.312498	0.404733	0.897135	0.264499	0.614297	0.345053	0.749971	0.237314
ABRAXAS1	0.179602	0.199757	0.192072	0.108084	0.100403	0.203946	0.184845	0.682656	0.131305	0.236565	0.0949002	0.161778	0.0481633
CDS1	0.490229	0.399741	0.352544	0.140613	0.0867636	0.48188	0.272548	0.694089	0.227507	0.425247	0.0608106	0.0245904	0.0344173
MAPK10	0.244198	0.371665	0.140235	0.101997	0.137842	1.15209	0.361934	0.896174	0.12835	0.262283	0.182446	0.195688	0.0878351
PTPN13	0.487817	0.564514	0.0483197	0.0814563	0.89839	0.875504	0.264508	0.162435	0.183379	0.182494	0.827982	0.148116	0.473105
KLHL8	0.111559	0.102306	0.147179	0.16474	0.183112	0.141572	0.109729	0.803032	0.0646433	0.186136	0.170891	0.111763	0.160874
SPARCL1	8.07498	18.2317	12.8275	1.59023	0.995787	10.7348	2.27483	0.614989	40.0231	0.415451	23.8509	3.6037	1.63869
SPP1	3.14763	2.52327	99.9241	73.4492	6.87959	4.96559	3.62732	0.976126	2.5685	72.6295	2.7734	29.0328	3.10804
PPM1K	0.50914	0.407954	0.25984	0.429418	0.741227	0.761759	0.390958	1.53243	0.36831	0.38024	0.422496	0.529342	0.912856
NAP1L5	0.202468	0.119762	0.0454198	0.0502992	0.224579	0.121452	0.141581	0.542035	0.0351123	0.149052	0.188936	0.54633	0.187849
ADH5	0.749139	0.926964	0.819638	0.397253	0.756344	0.820019	0.698488	0.380045	0.564095	0.710605	0.799085	1.1986	0.894177
LAMTOR3	0.52082	0.736043	0.887261	0.621903	0.733852	0.501725	0.685337	0.309372	0.517355	1.4773	0.799157	0.415154	0.401043
DNAJB14	0.547246	0.424661	0.475733	0.407814	0.502313	0.789219	0.507973	0.556381	1.04188	0.428477	0.5818	0.586511	1.06443
H2AFZ	4.39361	7.29901	8.71837	5.2156	7.42663	3.43491	4.12542	9.05191	6.15806	5.44444	9.62663	6.94648	2.91081
DDIT4L	0.0653883	1.00345	0.0745186	0.0239274	0.113086	0.532094	0.127551	0.0571571	0.0367369	0.0550635	0.438384	0.0481182	0.0301434
SLC39A8	0.272293	0.0769061	0.0144174	0.163114	0.0279625	0.0963471	0.0879504	1.19535	1.47037	0.0319473	0.150888	0.0489248	0.0588658
UBE2D3	1.90225	2.17923	2.38045	2.82739	2.88691	1.76885	1.9455	1.60472	2.90048	2.384	2.126	1.76287	1.37951
CISD2	0.541901	0.694712	1.00092	0.764419	0.53259	0.453636	0.818186	1.62257	0.569311	1.24112	0.442962	0.681148	0.391778
BDH2	1.11885	1.18276	1.81681	0.311786	0.75594	1.05157	0.98593	0.133181	0.557157	0.939727	0.969428	1.56088	0.724387
AIMP1	1.01281	0.842349	1.2586	1.13	1.08158	0.560045	1.42279	0.63497	0.988479	1.88799	0.910447	1.04852	0.884494
PAPSS1	0.320954	1.40542	0.251311	0.276589	0.46117	1.03192	0.720009	1.23451	0.503209	0.389467	0.311168	0.188522	1.51299
HADH	0.167869	0.753086	0.163109	0.226702	0.645516	0.701574	0.345438	0.336078	0.101543	0.22003	0.142061	0.408663	0.357016
RPL34	50.0771	43.6816	34.085	38.5228	25.878	25.0837	50.2948	25.2714	33.137	49.3296	27.1822	28.2371	13.9585
PLA2G12A	0.260562	0.202101	0.417651	0.13291	0.22544	0.357909	0.305314	0.614702	0.243593	0.358444	0.27983	0.323619	0.481603
ELOVL6	0.0354581	0.0870663	0.0210139	0.0197009	0.0589802	0.145482	0.0233835	0.436476	0.0505375	0.00132164	0.0752596	0.0605182	0.0882854
FAM241A	0.0898179	0.22295	0.301223	0.075817	0.170552	0.0871703	0.109417	0.669236	1.03928	0.25362	0.512698	0.0358143	0.0367408
CAMK2D	1.54072	0.97946	0.518088	0.499115	0.735312	1.14797	3.20613	0.288262	0.603668	1.94974	0.583458	0.360902	0.424045
SNHG8	5.77445	3.16852	4.66715	3.07791	3.66821	3.01547	5.01846	2.0278	3.91934	4.80767	3.77225	7.13293	1.09888
USP53	9.39646	0.510959	1.22267	4.17019	6.10205	1.57377	1.34401	0.219629	3.91933	0.987357	2.95073	0.639254	11.2134
C4orf3	5.94589	7.10445	9.22007	4.95769	5.06729	2.87061	7.93514	3.36482	6.55428	15.6758	6.72203	4.83102	2.41435
MAD2L1	0.0691483	0.0666016	0.0556889	0.0380846	0.0612442	0.0960856	0.0499856	0.988776	0.0505819	0.10899	0.0100673	0.0638036	0.0545698
ANXA5	3.47565	3.91068	1.55824	3.43673	4.18601	1.85973	2.64839	1.94318	3.86615	2.97171	4.42934	7.31471	2.12313
BBS7	0.147108	0.154615	0.164988	0.116289	0.239845	0.112863	0.129895	0.434595	0.146572	0.284543	0.226546	0.128557	0.0659577
KIAA1109	0.826541	0.51816	0.435951	0.796846	0.595025	1.08864	0.561183	0.817553	1.56991	0.723305	4.75734	0.697024	1.29197
SPRY1	0.389939	0.683497	0.0758609	0.454589	0.211682	0.576844	0.266284	0.328313	3.57176	0.163133	0.638576	0.269738	0.0639805
INTU	0.680988	0.365591	0.411028	0.177149	0.283749	1.11569	0.318211	2.60657	0.311004	0.320662	0.377471	0.302063	0.880872
HSPA4L	0.180896	0.371508	0.863306	0.0452978	0.324078	0.58481	0.36536	1.2554	0.133854	0.472519	0.365453	0.201003	0.174596
PGRMC2	0.627894	0.368945	1.70307	0.316496	0.582914	0.408725	0.524448	0.679154	0.572596	0.660901	0.671024	0.58044	0.47737
JADE1	0.921375	0.472167	0.589239	0.31724	0.390953	0.897769	1.32631	0.48933	0.564727	0.307973	0.878094	0.773546	0.404518
NDUFC1	3.99672	4.68948	6.2337	1.93152	4.31952	2.70461	5.1729	4.82839	3.10786	6.56222	3.75003	5.43251	4.04008
SCOC	1.24243	2.10215	1.24967	0.712645	1.33772	1.54277	1.49602	4.80252	0.904559	1.74869	0.879049	1.28152	1.79512
LSM6	0.605352	0.851079	0.659328	0.528533	0.646141	0.37428	0.690573	0.492799	0.681926	0.820874	0.718797	0.253807	0.309811
LRBA	0.204814	0.33643	0.369292	0.281706	0.167559	0.669178	0.260134	1.79603	0.25915	0.257533	0.155941	0.176339	0.381739
RPS3A	26.5577	28.3782	19.9688	22.7359	19.337	20.6471	26.6221	18.4677	16.3392	17.9328	14.1958	22.9768	10.5752
FBXW7	0.186929	0.112161	0.200432	0.156782	0.557117	0.244659	0.17473	2.3999	0.22738	0.259332	0.116776	0.200208	0.365244
ARFIP1	0.230144	0.31676	0.229796	0.307449	0.291868	0.24288	0.331364	0.617588	0.338036	0.345942	0.394074	0.366164	0.686683
TRIM2	0.582017	1.28371	0.648085	0.249792	0.692363	1.54144	0.786195	0.440286	0.294722	0.828083	0.368972	2.12445	0.876324
RNF175	0.0629953	0.127115	0.0081639	0.0294765	0.0225256	0.139234	0.0107671	0	0	0.013773	0	0.00580563	0
SFRP2	0.27944	0.444139	0.00178228	0.0102751	0.80886	0.28372	0.00580787	0.00487148	0	0	0	0	0
MAP9	0.364969	0.359042	0.268875	0.0706269	0.206435	0.500946	0.359211	1.35996	0.0859977	0.272123	0.608701	0.375786	0.565587
PPID	0.159375	0.285195	0.237387	0.203516	0.300615	0.232439	0.134292	0.959925	0.125452	0.255583	0.153818	0.138378	0.162568
MSMO1	0.398184	1.86413	1.54862	0.421853	1.61167	1.00685	1.0831	15.7416	0.242304	1.36319	0.248523	0.305918	2.06813
CPE	7.09791	0.168708	0.240567	1.15947	6.78816	0.648958	0.99068	8.95708	3.13144	0.539248	22.8109	1.26141	3.87564
SPOCK3	0.00323345	0.00623818	0.00032491	0.0111854	0.15914	0	0.00288872	0.910202	0.529192	0	0	0.167146	0.0125028
CLCN3	0.725748	0.491805	0.248923	0.319117	0.874827	0.675081	0.645023	2.48431	0.383893	0.385243	0.60214	0.671368	1.88043
HMGB2	0.754028	0.892111	0.704566	1.39121	1.26151	0.921817	0.89997	1.35581	1.25277	1.33392	0.810865	0.546632	0.560299
SCRG1	0.175475	0.840697	0.0290873	0.120968	0.168782	0.644455	0.592609	0.106337	0.065714	0.0289001	0.0654429	0.0675526	0.109586
TENM3	0.097052	0.313107	0.00820763	0.0346703	0.249405	0.518433	0.0582236	0.0600786	0.046537	0.113837	0	0	0.445828
ING2	0.335868	0.303438	0.344871	0.187647	0.241732	0.198581	0.253339	0.495002	0.369724	0.218004	0.32627	0.182547	0.342797
SLC25A4	0.872342	2.87098	2.40158	0.25327	0.986182	2.06307	1.72166	1.90456	0.46704	1.41838	2.02342	1.86112	1.55559
ANKRD37	1.37229	6.86434	5.32572	1.6178	0.919099	2.908	12.5981	4.18028	1.5291	8.72138	4.24371	0.891036	0.10558
UFSP2	0.342262	0.620764	0.459232	0.344266	0.483675	0.630657	0.394846	1.02754	0.410756	0.50787	0.64589	0.451284	0.278786
C4orf47	0.0700697	0.0952178	0.111435	0.0533727	0.0307598	0.0557835	0.0368876	0.734418	0.0346833	0.0490526	0.0788179	0.0097837	0.00643654
PDLIM3	0.0568115	0.674197	0.816382	0.0492823	0.157192	1.00723	0.543711	1.37514	0.0900832	0.566783	0.182109	0.0378793	0.0456577
SORBS2	0.134636	5.66884	0.461863	0.177281	0.141082	12.7373	1.90283	1.20345	3.92282	0.461823	0.296309	0.172132	0.207689
CYP4V2	0.155579	0.189792	0.1778	0.140891	0.102105	0.313914	0.209908	0.040175	0.162064	0.0595461	0.263696	0.153393	0.258239
PDCD6	0.76268	1.45781	0.959718	0.593506	0.794353	0.947527	0.848007	0.651556	0.784524	0.751584	1.08184	1.05902	1.09833
SLC12A7	0.11554	0.837888	0.409237	0.20267	0.122122	1.38637	0.184399	1.08239	0.646194	0.208681	1.33016	0.163896	0.0325912
MRPL36	0.675706	0.943995	0.963889	0.340012	0.757696	0.480669	0.928101	0.749508	0.370362	0.984785	0.885082	0.686664	0.487855
NDUFS6	1.25877	1.83243	2.07488	0.957942	1.69773	1.41546	1.75854	2.77979	1.13951	1.80296	1.63146	2.94575	2.2754
IRX2	0.672892	0.251291	0.0758047	0.0420602	0.0568865	0.301184	0.201516	6.33337	0.0371269	0.748828	0.546905	0.00807678	0.0765618
C5orf38	0.363022	0.233419	0.110513	0.0497859	0.0342002	0.184474	0.277299	1.95316	0.0205651	0.625811	0.244072	0	0.0276628
C5orf49	0.0330973	0.0664915	0.0384963	0.00314094	0.0364838	0.0476373	0.0413295	3.03871	0.00916081	0.0746303	0	0.00221407	0.0348636
MIR4458HG	1.42192	0.899651	1.31809	0.380201	0.868919	0.673136	1.02475	1.45226	0.862744	1.16047	1.28548	0.881075	0.629177
SNHG18	0.56218	0.687876	0.377416	0.0571333	0.191802	0.488569	1.03674	2.44631	0.0755713	0.834174	0.498582	0.324833	0.168759
FAM173B	0.0258106	0.0880069	0.0456121	0.00199344	0.0172737	0.123782	0.032859	0.44275	0.00212585	0.0587241	0.0347675	0.00074068	0.0167924
CCT5	0.457624	0.603159	0.483371	0.363085	0.63789	0.342358	0.435371	2.20234	0.609381	0.38476	0.601181	0.470582	0.748373
2023-03-06	1.1683	0.611254	1.08071	0.787892	1.24266	1.09161	0.693544	0.672205	1.46731	0.784161	0.92664	0.75814	1.39629
DAP	0.541825	0.824754	0.321156	0.663905	0.434976	0.506105	0.584567	0.0724235	1.23885	0.835597	0.554732	0.336289	0.277659
CTNND2	0.0035961	0.0121906	0.0078124	0.00490267	0.063912	0.00895369	0.00448544	0.885932	0.0101736	0.072557	0.0522694	0.284394	0.100595
ANKH	0.529196	0.568716	0.504868	0.484759	0.267113	0.69952	0.909188	0.315066	0.445662	1.00307	0.276264	0.193343	0.925255
RETREG1	0.217518	1.04219	1.79749	0.104567	0.785706	0.659149	1.27426	0.382148	0.0641027	0.269476	0.112603	0.260397	0.625177
MYO10	0.0474449	0.404049	0.177926	0.0825907	0.285556	0.403739	0.0761078	0.0227765	0.76887	0.0391194	0.00508526	0.848531	0.0394211
ZFR	0.435686	0.651156	0.393041	0.493767	0.618308	0.958106	0.46606	0.808683	0.668264	0.426286	0.521101	0.414183	0.886725
SUB1	3.22077	6.78494	3.38169	2.78892	3.71697	3.454	5.75414	3.48061	3.25802	4.73809	2.73103	3.36733	3.22775
SPEF2	0.15555	0.0993321	0.0739525	0.0488896	0.0740314	0.245859	0.0849526	1.73937	0.123457	0.0279695	0.0944537	0.0804751	0.0810027
SLC1A3	2.96845	1.77614	0.221311	5.86199	0.259315	2.60386	0.464203	0.22446	0.428421	0.0562928	2.35962	0.0527684	0.25189
NIPBL	0.445093	0.497946	0.616537	1.05177	0.622907	1.05303	0.491996	0.540559	0.882848	0.645872	0.791887	0.349298	0.891738
RPL37	34.0059	23.7083	28.4972	33.1449	24.7869	16.675	27.7254	10.7065	23.7049	25.6313	22.8162	23.5249	9.64741
SELENOP	8.38688	3.27011	4.36323	10.8581	5.78418	2.37433	2.23287	0.485843	3.68473	0.495974	4.24623	2.19595	8.78472
HMGCS1	0.247136	0.673008	0.721854	0.302147	0.812772	1.15002	0.402724	4.18258	0.203845	1.25512	0.267022	0.188669	0.830847
ISL1	0.00883389	0.438451	0.00257926	0.00809346	0	0.657866	0.0332327	0.228122	0.00018705	0.00266211	0	0	0
ITGA2	0.0221044	0.84688	0.218716	0.028175	0.416486	0.220107	0.405354	0.00853669	0.745737	0.0779516	0.0152039	0.0017977	0.39921
NDUFS4	0.933406	0.949203	1.45982	0.554201	1.15768	0.723782	1.17576	1.44858	0.635895	0.881148	0.607094	1.72515	1.2795
GPBP1	1.1324	1.47407	1.04493	1.07128	1.47792	2.31828	1.07215	1.76827	1.23905	1.14928	1.49413	0.832723	1.25017
PART1	0.151284	0.135252	0.261271	0.0409677	0.0205264	0.124038	0.85996	0.00556444	0.283511	0.361394	0.105888	0.00327515	0.0451872
NDUFAF2	0.806958	0.38522	1.0142	0.272883	0.601139	0.333373	0.696415	0.257854	0.415488	0.951102	0.586066	1.01265	0.47472
SREK1	0.640414	0.435161	0.456346	0.629887	0.665567	1.40809	0.475143	0.737735	1.08125	0.498286	0.510838	0.570469	0.818191
MRPS36	0.818985	0.980889	1.08232	0.772981	1.27108	0.543155	0.973284	1.11273	0.668593	1.11944	1.4176	1.08642	1.27108
AK6	0.672258	1.23498	0.625272	0.568598	1.02378	0.512158	0.929794	0.428174	0.639639	1.02703	0.730997	0.493013	0.414735
TAF9	0.427247	0.354649	0.583055	0.48809	0.449205	0.278476	0.512215	0.79214	0.396127	0.635761	0.453053	0.440446	0.307093
MAP1B	0.939456	1.38848	0.162148	0.4315	0.49112	1.63322	0.263497	3.25294	1.47433	0.241307	4.2548	1.05583	2.91977
TNPO1	0.442777	0.61634	0.216926	0.552006	0.420972	0.893373	0.381047	0.615964	0.593171	0.397485	0.471289	0.494012	0.627745
BTF3	7.84688	7.7413	7.14468	5.25646	7.04962	4.53489	8.19571	6.44402	6.38912	7.53385	6.92919	6.51748	4.20285
ENC1	0.0217804	0.0286919	0.0100533	0.029796	0.0154898	0.0303303	0.0443364	2.80945	0.0288298	0	0.0148638	0.0490936	0.0363804
HEXB	0.561822	0.896724	0.580213	0.752417	0.501788	0.440718	1.10658	0.368336	0.668436	0.948432	0.265076	0.401754	0.299188
NSA2	2.50076	2.20983	2.40379	2.91654	1.81209	2.0299	3.62953	1.14672	2.00468	2.62235	1.891	2.75109	2.17699
HMGCR	0.138806	0.169167	0.226765	0.20737	0.477606	0.139533	0.156839	1.26458	0.103812	0.184336	0.0806325	0.190125	1.07558
IQGAP2	0.239797	0.0233755	1.08416	0.653311	0.0544386	0.141408	0.245532	0.674333	0.0839162	0.292848	0.0355075	0.0477307	0.101157
CRHBP	0.0997927	0.0216209	0.00458861	0.0358934	0.0112187	0.0784425	0.0175875	1.82641	0.00193997	2.44809	0.0231107	0.00200824	0.00607485
TBCA	4.69954	5.42365	4.07944	3.43638	5.40227	2.37474	5.25291	3.62436	4.56861	8.01648	3.96779	4.20806	4.22708
SCAMP1	0.348495	0.403241	0.341035	0.337776	0.533723	0.494629	0.344175	1.68025	0.510177	0.534938	0.494007	0.646127	0.712375
JMY	0.236518	0.276245	0.346491	0.173184	0.337365	0.557547	0.232915	0.7814	0.22878	0.338557	0.21026	0.213699	0.527141
ZFYVE16	0.39953	0.26143	0.293189	1.02818	0.532397	0.670018	0.303864	0.443349	0.636459	0.594361	1.16723	1.97511	0.767372
RPS23	39.5494	32.4464	28.0081	31.5119	22.3754	22.8175	33.2441	10.6642	34.3999	29.5337	21.9672	29.6751	11.0293
TMEM167A	0.558012	0.785703	0.66635	1.25287	1.01948	0.618176	1.24225	0.977538	0.863382	0.571519	0.717537	0.404986	0.952755
COX7C	10.6222	9.6092	17.9341	6.41568	10.9899	7.0529	16.2054	8.60365	6.46021	18.2169	6.46758	21.319	9.60839
CETN3	0.708478	0.420017	0.515138	0.409068	0.475979	0.403042	0.689057	0.830421	0.621143	0.507649	1.10535	0.459124	0.375359
ADGRV1	0.181148	0.110944	0.0949072	0.0399211	0.125837	0.473596	0.080554	1.49815	0.0579618	0.164936	0.0527608	0.0218559	0.0396819
ARRDC3	0.729454	0.546387	1.01603	1.74417	1.64464	0.669301	0.797049	0.716079	0.761345	1.18404	0.72733	1.94211	1.09307
NR2F1	5.2162	0.372173	0.190591	0.813133	8.08881	0.74657	0.245376	0.111531	1.44913	2.1645	3.6825	0.21545	1.99643
CAST	1.0514	1.51597	2.6958	1.70562	1.16884	1.15162	1.62769	2.13762	1.83549	2.28083	1.80413	1.4463	1.67147
LNPEP	0.319003	0.132503	0.467128	0.642476	0.262177	0.467022	0.251859	0.647267	0.719073	0.20055	0.530959	0.31574	0.658669
FAM174A	0.216235	0.335715	0.235445	0.126249	0.205006	0.1568	0.326028	1.64586	0.264929	0.198946	0.296493	0.226842	0.340992
FBXL17	0.126095	0.172084	0.202374	0.192333	0.149148	0.277841	0.1771	1.212	0.292038	0.182275	0.0714993	0.187545	0.574004
LINC01023	0.154706	0.421013	0.327621	0.0930362	0.470964	0.251223	0.24322	0.182508	0.0523611	0.578978	0.189154	0.165248	0.277551
TMEM232	0.0232117	0.0419428	0.0196786	0.0165779	0.0262092	0.0930449	0.0211843	1.09186	0.0119415	0.0380755	0.0364207	0.0136283	0.0568657
STARD4	0.249512	0.455336	0.350725	0.506558	0.365954	0.472904	0.265265	0.842067	0.411997	0.727877	0.199221	0.26645	0.166817
EPB41L4A-AS1	2.2587	1.39641	4.81478	0.573014	1.11986	1.36437	1.94066	1.31188	0.652263	2.84335	1.10682	3.2112	0.261019
APC	0.14432	1.03467	0.142278	0.315833	0.299051	0.795737	0.230958	0.936404	0.484109	0.107429	0.262046	0.352224	0.442789
SRP19	0.566073	1.16808	0.525953	0.593468	0.819409	0.898148	0.514576	0.813102	0.956395	0.480688	0.560358	0.34748	0.856894
REEP5	0.994664	3.62817	1.75262	1.0696	1.24067	1.9913	1.99287	2.03151	1.38915	1.69176	1.83742	1.68602	1.42786
TRIM36	0.0521081	0.0805908	0.00541725	0.15108	0.0320787	0.0891343	0.00587886	3.75564	0.0156739	0	0.09849	0.0072101	0.0112201
TMED7	0.650286	0.764762	0.693732	0.661142	1.11713	0.46274	0.719453	0.50951	0.966205	1.14843	0.969584	0.43968	1.05939
ATG12	0.73391	0.517907	0.598899	0.839701	1.00963	0.613697	0.559833	0.781805	1.04381	0.765996	1.1379	0.834178	0.499573
AP3S1	0.38391	0.338273	0.260893	0.581283	0.749561	0.264742	0.439588	4.38583	1.52737	0.357762	0.951895	1.45349	0.485085
SNX2	0.563768	0.714406	0.809094	1.3407	0.696961	0.606089	0.716004	1.16517	0.498138	0.706275	0.615771	1.24096	0.403955
PPIC	0.146739	0.601597	0.317323	0.0482381	0.170799	0.377158	0.544462	0.0255539	0.726704	0.435847	0.0507333	0.13349	0.205008
GRAMD2B	0.477176	0.384615	0.469739	0.113515	0.728362	0.524854	0.788537	0.0666667	0.270243	0.343422	1.24632	0.687715	0.764825
MEGF10	0.0605158	0.516766	0.020507	0.0627554	0.57492	0.673984	0.371306	0.0173706	0.0378314	0	0.0714616	0.511364	0.0901095
SLC12A2	3.39935	0.510036	6.79665	0.862275	1.11297	1.20583	0.86869	0.39637	2.3204	0.852599	2.27739	0.936366	6.95919
HINT1	6.93824	7.60594	6.91575	5.17245	5.25136	4.58907	8.90714	2.1667	5.39128	10.6316	4.83323	8.70603	4.41028
PDLIM4	0.730104	1.66986	0.386103	0.0703971	2.12891	0.694921	0.412422	0.0527333	0.427544	0.109462	0.261283	0.671915	0.273264
KIF3A	0.270846	0.273923	0.380989	0.135206	0.222501	0.513306	0.255765	1.4658	0.205147	0.301046	0.241439	0.252825	0.404302
UQCRQ	4.18542	5.40139	4.85422	2.71768	4.73578	2.53867	5.01305	12.0307	3.40015	5.53058	4.27511	4.3059	4.33448
AFF4	1.11153	0.740291	0.937105	0.973866	1.01918	1.19778	0.69663	0.771234	1.13278	1.28801	1.2236	1.27347	0.974834
HSPA4	0.375925	0.670629	0.454922	0.379004	0.594051	0.529492	0.411112	0.939752	0.371719	0.360722	0.323111	0.575423	0.827965
VDAC1	1.22728	3.17701	4.07467	2.09967	1.5001	1.73433	3.1128	1.01575	1.41589	3.35912	1.2274	2.18203	1.4695
SKP1	9.84667	47.116	10.2955	4.59447	9.72108	29.5713	21.4818	33.1757	5.85287	16.2895	8.4017	10.5985	6.59152
PPP2CA	0.464942	0.84792	0.928457	0.639786	1.13555	0.467914	0.703291	0.431991	0.864362	1.23027	0.72806	0.476595	0.651018
UBE2B	2.4121	2.71498	5.43323	2.09682	3.16413	2.21956	3.05596	2.27265	2.69311	4.50641	2.13714	2.38269	1.24822
CDKN2AIPNL	0.0932541	0.25625	0.178904	0.117419	0.195189	0.242843	0.183323	0.836596	0.0968824	0.130356	0.0518962	0.182521	0.0921116
CAMLG	1.41445	1.22981	2.30659	0.657027	1.12951	0.915285	1.59016	0.939872	0.845791	1.54727	1.35243	2.09938	0.885188
DDX46	0.43651	0.508379	0.568553	0.695831	0.777	1.02816	0.425973	0.566077	0.763647	0.174294	0.728682	0.679941	1.04403
C5orf24	0.36903	0.277506	0.421245	0.471622	0.855622	0.260306	0.298586	1.34645	0.988615	0.256802	0.997537	0.369159	0.973101
TXNDC15	0.345361	0.717398	0.326216	0.242038	0.513107	0.463222	0.440301	1.06546	0.329804	0.212806	0.2776	0.38981	0.561854
H2AFY	0.419118	0.915908	0.825537	1.65692	0.649041	0.734446	0.545477	1.78128	0.814453	0.537805	0.640865	0.565487	1.13794
CXCL14	0.289339	3.65229	0.149283	0.134181	0.733941	1.89566	1.10568	39.8421	0.130902	0.0958511	0.113251	0.209291	1.04643
SPOCK1	0.0547689	2.42792	0.0268505	0.0466524	0.0331225	1.23049	0.319355	1.84061	0.0743727	0.012696	0.0425316	0.0381061	0.0630411
NME5	0.185164	0.206388	0.119202	0.0267372	0.0341115	0.179467	0.15481	1.6299	0.0444913	0.117654	0.0708753	0.0825148	0.0615156
REEP2	0.128474	0.157316	0.118229	0.0533127	0.0758464	0.204798	0.0958105	1.1747	0.0360613	0.0457839	0.0188607	0.0159034	0.138995
EGR1	8.57993	7.25393	6.33925	13.3564	11.545	7.67909	6.24607	1.16442	5.138	18.2347	12.9909	5.52377	2.63361
ETF1	0.531655	0.693991	0.859913	0.800196	0.812787	0.55574	0.744982	0.381295	0.677836	0.985135	0.844517	0.655281	0.509614
CTNNA1	0.637147	1.6611	0.82367	0.681275	1.60374	1.22667	0.855344	0.442963	1.5088	1.63685	0.901133	0.892657	1.61344
UBE2D2	0.892482	1.66413	1.24817	1.1879	1.24893	0.977585	1.32331	1.59843	1.19216	1.64151	1.43204	1.16132	0.915771
CXXC5	0.528475	0.36695	0.552317	0.262239	0.949062	0.43165	0.602763	1.46773	0.201443	0.879077	0.339735	0.945392	0.938601
PURA	0.840562	0.717386	0.846335	0.685276	1.40408	1.04473	0.64555	0.846895	1.21679	0.668994	1.23417	1.09419	1.68996
CYSTM1	1.92702	4.47192	3.53879	0.82014	3.74478	2.29697	2.72935	1.41399	2.47315	4.57297	2.31273	3.90054	0.546435
PFDN1	0.636092	0.75292	0.738377	0.674482	0.772668	0.771841	0.831815	1.36869	0.950097	0.89799	0.84956	1.40192	1.07428
NDUFA2	1.67209	1.71125	2.20637	1.21039	1.32269	1.27656	2.02503	3.63167	1.61171	1.62829	1.81121	2.3424	1.39893
IK	0.567713	0.610141	0.752701	0.719639	0.843789	0.631721	0.653094	1.36659	0.757522	0.486727	0.807195	0.823625	0.922319
TAF7	0.826169	1.29117	1.30216	0.688202	1.31187	1.21164	0.948373	1.18551	0.729871	1.14771	0.640025	1.10332	1.17672
HDAC3	0.137697	0.313552	0.302913	0.191441	0.220793	0.337383	0.226523	0.537887	0.190591	0.301871	0.250349	0.222356	0.13659
NDFIP1	1.29026	2.86351	1.58516	0.964262	1.76331	1.88491	1.96316	6.86425	0.98737	1.83212	1.30253	1.50196	1.50323
TCERG1	0.235703	0.195396	0.232311	0.316224	0.356706	0.443203	0.243332	1.99979	0.407338	0.280824	0.26384	0.369556	0.313337
PPP2R2B	0.123454	2.21744	0.0162047	0.0993058	0.748291	2.7085	0.595632	0.465271	0.0436014	0.0111681	0.0383267	0.0373819	0.948766
DPYSL3	0.336279	0.518282	0.0390395	0.0347735	0.248414	0.668129	0.443958	0.0653898	0.162856	0.0462309	0.110143	0.0430592	0.123134
TCOF1	0.0592345	0.0587347	0.109575	0.216219	0.0883196	0.145463	0.0640085	0.378618	0.173726	0.080336	0.146943	0.124864	0.17126
CD74	0.846333	0.873857	1.17175	43.4137	0.623112	1.07188	1.12886	0.26877	3.26632	1.1013	0.492254	0.324009	1.53574
RPS14	22.6462	23.6349	17.0379	22.9456	18.3583	17.0884	26.8119	21.5368	16.3618	17.7693	14.5787	22.2801	14.022
GPX3	2.05265	0.857049	19.4805	1.26707	1.60172	2.40394	5.46501	0.705911	1.13415	31.9871	0.673952	0.720863	0.658208
ANXA6	0.488029	1.08188	0.800986	0.200308	0.344067	1.05409	1.24247	0.417914	0.44794	0.823338	0.717317	0.61073	0.474592
SPARC	2.39599	3.73856	0.224249	0.987108	10.0491	2.78006	3.93135	1.62162	5.5089	1.3071	4.95413	2.22741	37.4266
ATOX1	2.85043	2.26007	1.35403	1.77327	2.18371	1.33252	2.58879	3.97419	2.84508	3.76347	1.78795	3.65561	2.12245
G3BP1	0.666215	0.732009	0.559295	0.874236	0.956034	1.1544	0.480761	0.980122	1.51351	0.373936	1.09981	0.426902	0.823928
EBF1	0.880159	0.784142	0.0192839	0.152673	0.0675566	1.08047	0.0977081	0.519113	0.757465	0.00899781	2.05041	0.033438	0.101615
RNF145	0.531408	0.702553	0.713218	0.989325	0.912565	0.682032	0.423453	0.866081	0.661665	0.755149	0.486672	0.61992	0.643793
WWC1	0.0265924	0.592912	0.876121	0.0562399	0.0220476	0.698375	0.378116	1.04258	0.0209308	0.397421	0.0470985	0.0318177	0.105747
NPM1	6.69058	6.54511	7.96424	4.40617	5.16096	5.45862	9.53586	3.12464	3.22356	7.7301	3.97033	10.4379	3.66416
FBXW11	0.635158	0.527355	0.690946	0.629382	1.00488	0.517997	0.554122	0.84646	0.792568	0.542427	0.636776	0.651197	0.907123
DUSP1	2.29312	2.88628	2.75603	3.83297	3.39514	2.23635	2.0014	0.684664	5.20875	2.83539	1.98538	4.41343	1.17695
ATP6V0E1	5.42337	7.77907	5.2556	3.06574	4.08843	4.4028	6.07236	2.20668	2.55339	6.96355	3.54038	4.36515	1.95771
CREBRF	0.929219	0.515755	1.34458	1.1701	1.21294	0.947683	0.830182	0.468988	1.73897	1.2231	0.837376	0.637006	0.926681
BOD1	0.452519	0.75637	0.504921	0.186643	0.518656	0.565289	0.416907	0.302	0.461691	0.414115	0.272829	0.527323	0.506764
CPEB4	0.89188	0.841713	2.93607	1.45753	0.834934	1.38338	0.923794	1.61491	1.73092	2.27868	1.12462	2.00719	0.537357
KIAA1191	0.486948	0.787487	0.713581	0.346981	0.639739	0.671742	0.655882	0.548915	0.66347	0.89114	0.441415	0.333357	0.522236
HIGD2A	1.11817	1.77192	1.38574	1.56225	1.71589	1.08972	2.09329	0.486933	0.888887	1.52647	1.28213	1.71494	1.0454
CLTB	1.11576	1.20369	0.963175	0.393437	1.24276	0.681997	0.978981	2.15684	0.697605	1.47136	0.810415	1.74449	1.213
PRELID1	1.08134	1.48353	1.57689	0.911558	1.40792	0.855434	1.20007	0.950652	1.05044	1.02204	0.871155	1.45233	0.972636
LMAN2	0.552502	1.08052	0.57712	0.662614	0.735437	0.666876	0.84341	0.793717	0.723865	0.491157	0.619817	0.6706	0.924315
TMED9	0.68972	2.15664	1.40164	0.841856	1.2907	1.55539	1.26461	1.75124	0.742488	0.538956	0.891245	1.15151	0.768285
CANX	1.89958	3.11698	2.08346	2.80112	3.10312	2.4711	2.85513	2.36572	3.08571	2.86761	1.60724	1.63878	4.75715
SQSTM1	3.56641	3.03756	4.99569	3.41434	4.27415	2.48925	6.94283	1.85197	3.72128	10.7424	5.64252	6.71017	1.71898
MRNIP	0.342151	0.307093	0.388969	0.125692	0.223051	0.356392	0.279689	0.737951	0.192415	0.288027	0.343237	0.337317	0.235281
RACK1	9.9418	9.72765	10.031	7.71606	8.56902	7.77143	10.3741	7.09205	7.42144	7.26457	7.7703	13.1606	4.12653
GMDS	1.21716	0.0999525	0.0609998	0.213238	0.0918427	0.164205	0.0859531	0.363265	0.417807	0.0761427	0.541699	0.0492596	0.16938
SERPINB1	0.557328	4.6618	1.2134	1.41494	0.340699	0.664541	1.04273	0.811657	1.14635	1.88259	0.541034	1.0278	0.211169
SERPINB6	0.727235	1.70826	1.38915	1.25104	1.38354	1.46331	1.0622	2.33442	2.91375	1.09313	1.18022	2.44166	1.5639
NQO2	0.394448	0.728103	0.383934	0.336805	0.305321	0.777439	0.411863	0.356513	0.189766	0.17758	0.532374	0.898262	0.274349
TUBB2B	0.253555	3.16962	0.0221996	0.0506187	1.06474	1.89641	0.273562	0.0756307	0.0372874	0.068748	0.263945	0.137546	1.25551
PXDC1	0.553341	0.718797	0.350433	0.263565	0.499169	0.490325	0.481011	0.167803	0.872029	0.998629	0.31731	0.428573	0.294014
FAM50B	0.110929	0.174869	0.143801	0.0539749	0.272039	0.189943	0.103617	0.409876	0.0786005	0.0986902	0.224525	0.199043	0.367112
PRPF4B	1.39144	1.01648	1.32088	1.45239	2.07091	1.70207	1.14257	1.44362	1.89128	1.21253	1.52808	1.47893	1.98244
NRN1	0.279566	0.02271	0.0105114	0.0336558	1.64517	0.0350003	0.0141096	3.39508	1.87302	0.0190518	0.177768	0.0310834	0.191198
BMP6	0.0595157	0.430445	0.00745564	0.0198482	0.0361152	0.404219	0.0199328	0.014966	0.216014	0.0373207	0	0.0107974	0.138248
GCNT2	0.029636	0.024153	0.795892	0.158803	0.026809	0.122726	0.116046	0.641476	0.158771	0.00232321	0.18876	0.0550979	0.0970268
TMEM14C	1.5772	3.37373	1.80614	1.34109	1.26464	1.98623	1.89516	1.91517	1.03333	1.80518	1.68688	1.88586	1.53749
TMEM14B	0.971076	3.21233	1.70013	0.8733	1.23642	1.76674	1.82762	1.41374	0.817197	1.52208	1.47048	1.48881	1.28364
ELOVL2	0.369417	0.106495	0.0066279	0.0448616	0.537735	0.169185	0.0138918	0.0117264	0.0939555	0.0174212	0.0356603	0.236578	0.0557522
GMPR	0.584305	1.61299	0.165412	0.169605	0.0635995	1.24766	0.609726	0.798222	0.136325	0.0605157	0.103422	0.155155	0.114492
RBM24	0.0214879	0.0598039	0.00777466	0.00167094	0.018852	0.0196523	0.0100654	3.12682	0.00863477	0.0210421	0.0314642	0.0292552	0.0463998
AL022068.1	0.00825667	0.286857	0.0337294	0.0100037	0.069515	0.268855	0.0613739	1.45166	0.00381866	0.0518561	0	0.0367534	0.07623
ID4	0.228126	6.28383	2.45507	0.146452	3.07758	4.76688	1.60614	4.21181	0.190392	1.35577	0.731287	1.28154	2.5133
SOX4	0.645614	2.18659	0.560903	0.243013	3.06919	2.2914	1.10291	0.0227876	0.332642	0.336481	1.89577	1.83574	2.23097
C6orf62	0.989509	0.555165	0.597434	2.45865	0.915	1.17854	0.657035	0.699952	2.10253	0.628878	1.2075	0.434703	1.51843
RIPOR2	0.584601	0.366232	0.0168309	0.305327	0.0585852	0.392766	0.164793	0.71294	1.01246	0.0276511	0.303325	0.151871	0.0765731
CARMIL1	0.106006	0.645849	0.0917627	0.0654247	0.0198838	1.24518	0.223505	0.482593	0.120371	0.135806	0	0.1125	0.110434
HIST1H1C	1.29872	0.164183	1.17439	0.556135	0.565764	0.214081	0.504881	0.884594	0.197463	0.291169	1.27196	3.50436	0.524608
HIST1H4C	1.65065	2.78252	1.58463	1.4115	2.86564	1.41895	1.27927	5.33368	1.29304	1.00078	2.04465	2.95446	1.84118
ZSCAN16-AS1	1.474	1.4277	1.03014	0.666551	1.23497	0.892317	1.35685	2.87597	0.551286	1.48003	0.886988	0.98914	1.20296
HLA-A	3.22896	3.60837	3.59109	6.44662	3.96862	2.55796	2.35855	1.03797	12.7271	3.209	3.51387	3.2765	0.688473
ZNRD1	0.383687	0.617857	0.506759	0.307125	0.432316	0.353094	0.436269	0.598392	0.466265	0.680287	0.77325	0.269832	0.175787
HLA-E	2.61645	2.08629	1.72972	5.53623	2.15977	1.77172	2.52736	6.0529	16.2584	1.70974	2.78035	1.44244	2.88288
GNL1	0.344331	0.41688	0.480677	0.196294	0.423333	0.433499	0.419654	1.31134	0.421702	0.456724	0.498515	0.397568	0.305273
PPP1R10	0.753784	0.684676	0.816861	1.40008	1.10098	1.7073	0.626324	0.644873	0.896765	0.531333	1.89371	0.93321	1.30086
C6orf136	0.129093	0.168398	0.234399	0.0927112	0.301369	0.152516	0.209961	0.494537	0.0884037	0.212075	0.08527	0.116334	0.124792
IER3	2.40936	2.79141	2.1304	5.98301	2.94514	1.50144	3.04072	0.198135	1.39547	5.53995	1.22539	2.50567	1.7868
DDR1	0.0923451	1.77329	0.617034	0.0847713	0.452235	1.44083	0.598227	0.27237	0.1018	0.820277	0.0199264	0.224937	0.57879
HLA-C	3.85069	8.01412	5.13283	6.77881	4.17471	4.17744	5.43813	4.31426	12.6324	4.3943	4.90066	2.00459	0.686847
HLA-B	4.49147	7.82096	6.49752	14.2782	6.82761	4.69992	4.78831	4.62332	23.5999	6.65104	7.17774	2.20635	1.26311
BAG6	0.334116	0.294973	0.445105	0.422123	0.451869	0.335193	0.232222	0.610471	0.740941	0.380922	0.349072	0.424141	0.515388
CSNK2B	1.0867	1.22798	1.22071	0.833478	0.845692	0.819146	1.24498	1.0475	1.27066	1.58097	1.00934	0.928574	0.638003
DDAH2	0.905428	1.6107	0.937337	0.793127	0.566238	1.09817	0.917943	0.148126	0.81601	0.999599	0.79142	0.883004	0.518563
CLIC1	2.15729	4.51071	2.9474	3.84707	1.67815	1.74718	2.80254	0.197473	4.2278	2.86446	3.69591	2.3216	0.433063
LSM2	0.654555	0.964426	0.356213	0.395025	0.877437	0.662851	0.741283	0.485005	0.547357	0.702183	0.341129	0.762302	0.567204
HSPA1A	14.1295	20.0141	6.07727	6.00484	18.1797	14.7346	5.55391	38.4143	3.03133	5.40061	8.27345	12.489	2.39216
HSPA1B	8.81899	9.47726	2.35218	2.62668	9.77668	6.75703	3.01601	13.2322	1.28063	3.13351	3.13716	4.78597	0.840529
DXO	0.12993	0.146455	0.126575	0.0365303	0.177525	0.251326	0.0908453	0.49432	0.0354348	0.110824	0.0278805	0.0740353	0.127137
AGPAT1	0.185248	0.251372	0.245615	0.142052	0.374235	0.227431	0.213825	0.577734	0.312979	0.237452	0.188826	0.333192	0.524845
RNF5	0.359227	0.433715	0.589306	0.258268	0.646109	0.375074	0.3948	0.768319	0.208105	0.584065	0.747978	0.34974	0.785701
HLA-DRA	0.418126	0.123802	0.409704	38.1697	0.322301	0.493981	0.371667	1.54215	1.09357	0.403605	0.564816	0.0365712	0.663745
HLA-DQB1	0.0468697	0.0444876	0.193827	6.12888	0.0493562	0.0779871	0.0353837	4.096	0.280468	0.08146	0.0558034	0.0125306	0.112317
PSMB9	0.467354	0.344116	0.248471	0.62086	0.343459	0.235424	0.35318	0.211682	1.19448	0.198813	0.296791	0.19908	0.151911
BRD2	1.12328	1.29097	1.85481	1.51977	1.90583	2.56753	1.06157	1.30064	1.48243	1.4886	2.45012	1.59358	1.53695
HLA-DPB1	0.794324	0.515688	0.738895	12.2918	0.639205	0.505756	0.779222	0.0420999	0.783141	0.491083	0.598761	0.777256	0.599809
COL11A2	0.487691	2.9346	0.719481	0.193164	0.198992	5.0826	1.48794	0.131572	0.25137	0.211533	0.168267	0.103168	0.424931
HSD17B8	0.214679	0.364018	0.351182	0.0909788	0.180331	0.28006	0.394879	0.672534	0.114299	0.270361	0.0955532	0.431436	0.377489
RING1	0.437347	0.480144	0.288914	0.207352	0.396881	0.478501	0.352047	0.916967	0.355768	0.354858	0.398813	0.422384	0.436985
RPS18	29.5554	22.5567	28.2492	31.5612	24.0804	18.6912	28.199	27.9283	22.8561	18.9284	19.0575	29.8657	12.9372
WDR46	0.179332	0.180541	0.13278	0.175992	0.215209	0.137179	0.171485	0.472383	0.233304	0.0864363	0.247745	0.243169	0.104276
PFDN6	0.32401	0.421382	0.485962	0.248387	0.415725	0.364346	0.402859	0.690739	0.186127	0.403909	0.327064	0.334796	0.384148
RGL2	0.241199	0.192637	0.173935	0.253089	0.220562	0.38936	0.171811	0.679817	0.512559	0.278195	0.280664	0.191477	0.104462
DAXX	0.0997059	0.122244	0.14163	0.0857356	0.190817	0.147043	0.102742	0.550893	0.239251	0.177101	0.12377	0.0871012	0.136276
PHF1	0.592807	0.720741	1.30226	0.373907	0.618785	0.904837	0.766359	0.995955	0.511461	1.30471	0.618748	0.829559	0.19246
CUTA	1.81978	3.79687	3.31647	0.885659	1.40955	2.63939	4.16925	4.81364	0.890953	3.71851	1.36723	2.12703	1.7297
UQCC2	0.960456	0.868533	1.04817	0.511627	1.2306	0.626641	1.0112	1.19516	0.363896	1.86528	0.768394	1.18166	0.794699
HMGA1	0.305165	1.64505	0.579906	0.336168	2.36425	0.41221	0.71588	0.485166	0.383951	1.03013	0.106773	0.731927	0.199115
RPS10	5.11828	5.31478	3.67871	6.27834	4.45327	3.43296	5.06542	2.33809	4.35301	4.66195	4.07589	3.64386	3.64558
AL451165.2	0.672617	0.585406	0.61701	0.210641	0.778059	0.367253	0.544205	0.77015	0.227692	1.20394	0.482193	0.717808	0.248257
RPL10A	7.9171	8.14038	7.8664	7.43689	6.93624	7.14672	9.07044	7.57618	4.89524	5.43542	5.58982	9.64892	4.83326
FKBP5	1.04327	0.827385	0.0420876	3.11398	0.706623	1.51664	0.392652	0.0669053	1.83149	0.043354	1.4012	2.69357	0.702771
SRSF3	2.72845	3.77549	3.7949	2.5115	3.50435	4.53997	3.13221	2.56381	2.25275	3.49349	4.09237	4.06585	3.08985
CDKN1A	1.17425	0.862808	2.81858	1.34537	1.16652	0.42091	0.889423	0.0175239	1.94131	1.60655	1.97222	0.522829	0.609149
MTCH1	2.33823	1.49124	5.17661	1.31304	1.88944	1.7957	1.96486	2.21336	1.52523	1.50216	1.91949	1.84306	1.48655
RNF8	0.322776	0.362018	0.295524	0.0761845	0.223445	0.358306	0.230585	0.529235	0.19392	0.220204	0.145148	0.141012	0.692922
CCDC167	0.0985078	0.408637	0.184386	0.178485	0.194169	0.339183	0.229937	0.654013	0.124469	0.126162	0.224216	0.23139	0.234884
MDGA1	0.051347	0.0228761	0.00318225	0.00257505	0.00841642	0.0329533	0.0135393	0.630101	0.00586885	0	0.0354732	0.0417735	0
GLO1	0.768351	1.53843	1.34077	0.611899	0.985218	1.34124	0.978329	1.74826	1.18374	1.08874	0.808345	1.24009	1.19018
MRPS10	0.300975	0.394718	0.36967	0.295438	0.361166	0.364437	0.333348	0.799239	0.395354	0.368308	0.41131	0.314345	0.262982
MEA1	0.455572	0.825216	0.813208	0.408638	0.426932	0.478253	0.738324	0.530731	0.359958	0.795031	0.616123	0.545408	0.488514
KLHDC3	0.284168	0.313969	0.4477	0.197639	0.262686	0.341109	0.221313	1.00772	0.230397	0.197341	0.331946	0.213804	0.192145
DNPH1	0.693583	0.802911	1.01371	0.37065	0.851238	0.747237	1.00386	2.43496	0.182513	0.78982	0.295678	0.630716	1.53531
ZNF318	0.0769059	0.0613883	0.039121	0.0820955	0.0879902	0.115197	0.0531618	0.730758	0.167924	0.067159	0.0861519	0.100595	0.260892
TJAP1	0.0952201	0.080044	0.121986	0.117953	0.132201	0.0992887	0.0989986	2.62772	0.180547	0.0663219	0.20488	0.0650122	0.335686
YIPF3	0.619743	1.00604	0.815921	0.492926	0.710055	0.895076	0.737851	1.68221	0.767664	0.568543	0.458084	0.796786	0.792457
RSPH9	0.0330674	0.0936616	0.0732817	0.012058	0.0119042	0.0307076	0.0585102	0.697213	0.00869114	0.105751	0.0336612	0.0383021	0
MRPS18A	0.169932	0.47114	0.372251	0.114474	0.150564	0.318243	0.309378	0.343163	0.0961598	0.353504	0.235886	0.249638	0.171328
VEGFA	1.73283	1.79727	2.83822	1.46125	3.3318	1.50742	2.47276	0.250384	0.378413	6.63781	2.07589	2.43294	0.28018
MRPL14	0.709666	1.20251	1.20216	0.633137	0.857882	0.564869	1.2819	1.84456	1.4429	1.24654	0.650945	0.957487	0.365881
TMEM63B	0.116616	0.153345	0.114231	0.198342	0.163984	0.168205	0.145377	0.520661	0.559576	0.152071	0.201919	0.069222	0.267403
HSP90AB1	9.39601	9.96416	8.51856	5.47812	10.2209	7.44293	7.98499	15.6122	6.32806	7.53828	7.50544	8.72244	5.546
ENPP4	0.324413	0.36046	0.271991	0.325701	0.211466	0.3442	0.422259	1.15602	0.595629	0.458958	0.219696	0.109087	0.23513
ENPP5	0.211087	0.925163	0.270772	0.0916381	0.0495676	0.836685	0.503969	0.409141	0.0348388	0.61139	0.0772125	0.110293	0.138588
RCAN2	0.131844	0.542149	0.0160334	0.0552458	0.0663329	0.405814	0.360704	0.025943	0.164358	0.247008	1.17271	0.128315	0.0287455
PLA2G7	0.0796814	0.232332	0.0353047	0.0549486	0.0142516	0.216322	0.449212	0.0845023	0	0.114638	0	0	0
C6orf141	0.0800703	0.871047	0.0170105	0.0145441	0.0116132	0.964417	0.205008	0.00853348	0.224005	0.0468994	0	0.0035676	0
EFHC1	0.243073	0.291617	0.19415	0.111925	0.306101	0.793088	0.156562	3.6064	0.0817833	0.120568	0.498368	0.275503	0.277199
TMEM14A	0.346448	1.13363	0.208421	0.127574	0.544883	0.583836	0.425353	0.124851	0.321923	0.420462	0.381128	0.474389	0.68717
GSTA4	0.341934	0.396968	0.230001	0.130033	0.269133	0.370304	0.358525	0.209744	0.200557	0.299085	0.22348	1.2868	0.346622
FBXO9	0.477775	0.393334	0.256365	0.318728	0.413313	0.577333	0.429386	0.5988	0.496124	0.351786	0.69116	0.804357	0.729998
BMP5	0.268883	0.192391	0.00556806	0.0356832	0.0381264	0.214773	0.0280818	0.0101405	0.0796682	0.0171541	0.0839636	0	0.0314343
DST	1.69685	1.88283	0.457911	1.234	2.49205	5.27256	1.67179	4.22191	1.05389	0.523547	1.93202	1.22299	7.01626
PTP4A1	0.607315	1.38852	0.403939	0.335919	1.30647	0.916117	1.09745	0.343357	0.320495	1.5281	0.272425	0.24987	0.0567836
COL9A1	1.69554	0.24097	0.0626536	0.293969	0.146646	1.61012	5.27015	0.0776068	0.216578	0.0519517	0.203549	0.0103189	0.290097
EEF1A1	63.0168	87.2548	41.8884	47.1555	48.5417	65.9503	63.383	44.053	45.1434	48.4215	32.8652	48.5424	32.3155
CD109	0.026723	0.323329	0.0076652	0.0934	0.00806406	0.357405	0.0171563	0.00907466	0.827632	0.00888514	0	0.0165763	0.0254374
COX7A2	6.00687	6.30591	8.16407	4.1709	9.19113	3.11128	7.31582	6.83973	5.52906	8.30123	8.05676	6.37433	6.18772
SENP6	0.60713	0.473944	0.571613	0.602667	0.710298	1.02189	0.535443	0.709995	0.832182	0.573094	0.612698	0.615999	1.29839
MYO6	2.29893	1.74809	0.985312	0.520796	0.658021	3.5071	1.66719	13.616	1.60492	1.20134	2.06214	0.351778	0.947567
PHIP	0.764756	0.550349	0.689531	0.92939	0.771569	1.32926	0.544862	1.47418	1.33418	0.850045	0.845529	0.779181	0.679683
HMGN3	2.49816	3.78213	2.45164	1.27309	1.85854	3.05717	4.4013	4.10313	1.29866	3.44127	1.6179	2.65093	1.92578
ELOVL4	0.0178596	0.106911	0.131179	0.0168958	0.109263	0.0322968	0.0655493	1.3187	0.0360496	0.0292013	0.142758	0.0187162	0.0161732
BCKDHB	0.196425	0.375142	0.0893623	0.131292	0.198969	0.527087	1.14201	0.164688	0.208535	0.197893	0.215436	0.131049	0.420379
ME1	0.0826694	0.159122	0.0130192	0.0918125	0.152697	0.177827	0.144508	0.52316	0.094096	0.0198169	0.042449	0.117304	1.62433
ZNF292	0.789006	1.69673	2.35494	1.02291	0.759714	3.20294	1.22731	0.787791	0.963554	2.05093	0.615129	0.568561	1.02545
AKIRIN2	1.41962	0.732456	0.477776	0.782731	0.758729	0.352836	0.516363	0.91751	0.603022	0.871796	0.519201	0.295636	0.476536
RRAGD	0.253636	0.78042	0.873958	0.311191	0.499684	0.506413	0.684108	0.831222	0.190598	1.40059	0.169745	0.832187	0.341035
PNISR	2.88015	2.49012	2.40182	1.98621	3.42581	6.95601	2.12078	3.40389	2.15153	2.17214	2.51057	2.10672	2.97901
CCNC	0.315379	0.650689	0.593979	0.404199	0.27803	0.529901	0.551113	0.477924	0.337216	0.624782	0.239137	0.279856	0.432367
POPDC3	0.0753235	0.00451665	0.00048529	0.00802559	0.233676	0.00578315	0.00906727	0.559994	0.034558	0.027266	0	0.327138	0.260714
CD24	0.118589	7.33236	0.104155	0.111604	0.0882456	4.33369	1.76333	0.220673	0.042531	1.42489	0.0514634	0.151237	0.0362174
OSTM1	0.333998	0.28871	0.25411	0.320265	0.389976	0.243475	0.262004	0.576375	0.352724	0.514009	0.25672	0.588552	0.547632
SNX3	3.37871	2.5809	2.1871	2.8537	3.36968	1.4349	2.57506	2.7063	3.94719	2.96063	3.87213	2.53837	2.18515
FOXO3	1.27282	0.987454	0.716618	1.13572	0.902702	1.0624	0.515506	0.344358	1.3389	0.466488	0.563669	0.53455	1.10053
CD164	1.77401	2.78973	1.71083	2.12098	1.30118	1.97433	3.12818	0.414603	1.07693	2.35387	1.16221	1.16912	1.2192
PPIL6	0.0317782	0.10783	0.135922	0.00885054	0.0733938	0.0770788	0.0716517	1.44825	0.0190949	0.0739049	0.0226419	0.0212745	0.0625746
AK9	0.180495	0.220875	0.151185	0.0971076	0.160132	0.470636	0.162236	1.21068	0.137392	0.104415	0.310322	0.167105	0.116588
CDC40	0.272498	0.377665	0.245611	0.378244	0.430633	0.60363	0.255967	0.734815	0.522458	0.264784	0.476639	0.254749	0.455805
AMD1	5.01185	10.1844	2.65143	2.06513	5.92337	9.28351	5.77256	1.72451	1.60886	3.29778	2.44166	9.45819	1.93257
RPF2	1.02307	0.664614	0.934963	0.452307	1.14289	0.311593	0.980556	0.176593	0.788828	1.11209	0.900773	1.17625	0.33631
REV3L	0.215262	0.13673	0.173296	0.315609	0.268866	0.362027	0.179942	0.560446	0.441443	0.184075	0.882616	0.658781	0.358285
FAM229B	0.513472	0.439243	0.626254	0.0980743	0.624919	0.40602	0.47238	2.25782	0.316749	0.503262	0.386838	0.777773	0.942968
MARCKS	1.29502	1.44387	1.39913	5.65724	4.31594	1.11518	0.86909	1.8186	3.12022	1.60387	2.97852	0.218335	1.99562
HDAC2	0.277084	0.402616	0.334295	0.364435	0.512772	0.30713	0.384183	0.657453	0.70318	0.527515	0.480817	0.307168	0.607516
DSE	1.40484	0.560177	0.214188	1.12409	0.273648	0.874445	0.376934	0.173814	0.384825	0.400718	0.893926	0.379154	0.319632
TSPYL1	0.785054	1.31165	1.79569	0.665676	0.877669	1.26417	1.08218	2.27652	0.713256	1.56933	1.38109	0.89257	0.85362
KPNA5	0.450681	0.235509	0.169966	0.230495	0.243873	0.473542	0.250294	0.635122	0.202976	0.262895	0.277726	0.239572	0.204404
GOPC	0.327633	0.296875	0.189151	0.269276	0.33302	0.337388	0.268503	0.98227	0.303079	0.278065	0.438246	0.337512	0.744647
CEP85L	0.146792	0.0514608	0.0824942	0.216099	0.712292	0.0733471	0.0306695	0.823052	0.208533	0.0302726	0.146169	0.321488	0.34488
HSF2	0.192585	0.186172	0.288629	0.103473	0.315029	0.227688	0.169352	0.460823	0.145541	0.327848	0.17576	0.293997	0.230025
SERINC1	1.8788	0.848133	1.49532	2.11705	2.12533	0.897257	1.24037	2.04151	2.97668	2.14563	1.92714	2.04526	3.75502
PKIB	0.212926	0.0654232	0.746134	0.190008	0.230232	0.088176	0.118928	4.2233	0.0162457	0.0970148	0.0384652	0.931051	0.016343
SMPDL3A	0.160001	0.0676238	0.0900376	0.166987	0.0933271	0.0485659	0.0773753	1.14784	0.145226	0.149528	0.17827	0.119193	0.106745
TRDN	0.0114285	0.235601	0.00474468	0.0184228	0.154548	0.235779	1.45594	0.00498532	0.00333616	0.380548	0.0214236	0.00359539	0.029693
NKAIN2	0.0615969	0.00819108	0.00210826	0.0153915	0.186808	0.0405558	0.0269668	0.585651	0.0198007	0.0142884	0	0.0226586	0.839425
TPD52L1	0.282417	3.79043	3.38683	0.166793	0.93193	3.71137	1.82589	0.173646	1.63224	1.39798	0.784033	1.07373	0.41385
HDDC2	0.550172	0.798004	0.710572	0.195461	0.974063	0.702762	0.768225	0.282583	0.233105	0.753608	1.03036	1.89831	0.200885
HEY2	0.0380962	0.407674	0.0385455	0.0179933	0.782106	0.401491	0.109908	0.532646	0.0942123	0.083308	0.874489	0.317688	0.0161934
NCOA7	0.515627	1.48362	0.483062	0.839948	0.515114	1.27834	0.960205	0.293148	1.39638	0.517955	0.840032	0.68333	0.15213
RSPO3	0.119983	0.0146818	3.27649	0.0555768	0.040401	0.127083	0.0877616	1.42741	0.118084	0.119608	0.197887	0.0381277	0.0585612
EPB41L2	0.660309	0.592793	0.160913	1.91141	1.49257	0.895295	0.829302	0.157529	0.685593	0.137478	0.971301	0.8659	2.87406
CTGF	4.77604	2.09648	2.82292	0.134796	0.968735	0.789153	1.19031	0.525485	5.0681	3.98621	1.24469	0.0746822	0.129827
RPS12	43.7941	47.772	24.537	36.932	30.6664	28.7044	44.3934	21.5479	31.7618	32.9488	22.4942	33.2091	11.275
EYA4	0.0320462	0.543387	0.141792	0.0297454	0.0139031	1.13224	0.538719	0.990447	0.0340656	0.349819	0.0133857	0.00875891	0.0750892
TBPL1	0.260236	0.619837	0.34253	0.21831	0.440664	0.287775	0.260035	0.34042	0.590739	0.25937	0.557066	0.122866	0.264261
AHI1	1.40229	0.938419	0.744545	0.384788	1.12554	2.28639	0.709121	4.71659	0.700731	1.0856	0.762601	0.84542	0.994015
BCLAF1	0.868736	0.625562	0.885361	1.10042	1.26197	1.81191	0.616318	1.00017	1.37914	0.687524	1.01565	0.896166	1.42754
MAP3K5	0.337247	0.0103734	0.0474318	0.399574	0.114899	0.0839475	0.0624582	0.645607	0.0849294	0.233296	0.463875	0.17754	0.0500344
HEBP2	0.734692	1.99948	0.978673	0.513193	0.558812	0.974047	1.73497	4.42709	1.29296	1.30454	0.774628	1.13481	0.35348
NHSL1	0.112496	0.267764	0.118887	0.122178	0.0240853	0.350376	0.0799414	0.853517	0.124458	0.147912	0.158932	0.250586	0.0440774
CCDC28A	0.336082	0.338067	0.924009	0.48143	0.241351	0.309567	0.618637	0.211224	0.314885	0.999615	0.38088	0.333055	0.255646
TXLNB	0.0416782	0.108485	0.347005	0.102406	0.00062045	0.127618	0.102986	0.700227	0.00856877	0.0258145	0	0.00561806	0.02361
ADGRG6	0.0310964	0.225585	0.135983	0.444019	0.513077	0.390131	1.12638	0.0335916	0.151557	0.179862	0.0502059	0.00991838	0.562393
AIG1	0.905948	0.924643	0.927385	0.496074	0.540532	0.669004	1.03621	1.29539	0.710476	0.978305	0.791306	0.575061	0.518503
PHACTR2	0.508543	0.125499	0.348831	0.213757	0.206871	0.158559	0.361842	0.641569	0.370689	0.473378	0.479724	0.0975665	0.445084
SF3B5	1.16304	1.30024	1.5742	1.25116	1.5153	0.930054	1.54681	1.61121	1.12417	1.27331	1.20531	1.93559	1.31719
UTRN	0.637128	0.42855	0.294554	0.986345	0.684705	1.36473	0.792912	0.714371	3.68385	0.575131	1.65651	0.790775	5.1836
SHPRH	0.299674	0.22936	0.244507	0.378715	0.414517	0.691083	0.237799	0.595196	0.382004	0.18533	0.297942	0.402832	0.381358
RAB32	0.301347	0.199638	1.29057	0.645634	0.31908	0.195667	0.28339	0.465485	0.43907	0.56237	0.282152	0.40387	0.409325
GINM1	0.678417	0.495386	0.634418	0.49178	0.748016	0.39276	0.774654	0.304646	1.08499	0.727864	0.898484	0.763121	0.519832
AKAP12	1.57891	2.00524	0.213028	0.237797	2.67312	1.04204	0.58463	0.111038	4.13867	0.827055	1.42817	6.09365	0.270303
SYNJ2	0.123641	0.145289	0.142122	0.0510563	0.0142033	0.379051	0.139252	0.571537	0.157842	0.169771	0.0785489	0.0416376	0.0650593
GTF2H5	0.771682	1.46467	1.30565	0.582925	1.05766	1.00987	1.58712	0.845039	0.705907	1.89618	0.99861	1.41582	1.14829
DYNLT1	0.804769	2.75486	1.51006	0.677913	0.403044	1.47393	1.89258	1.97103	0.776818	1.97541	1.01982	0.31625	0.733977
EZR	0.294871	2.39171	1.98661	0.795184	0.33169	1.74984	1.22909	1.01731	0.435059	1.00672	0.51695	0.508694	0.370395
SOD2	3.21622	2.78599	2.21169	3.30842	1.04529	1.60494	2.55677	0.670879	3.46947	3.74077	6.42563	1.36979	0.79498
WTAP	1.90319	1.60513	1.66096	1.77388	1.54549	1.06855	1.19644	0.820998	2.57596	2.71673	3.52189	1.07956	0.676006
ACAT2	0.161704	0.342387	0.282628	0.205812	0.345443	0.313736	0.251634	1.98204	0.0484938	0.128435	0.258103	0.34411	0.62944
MRPL18	0.541341	1.18633	0.661407	0.389801	0.739125	0.68088	0.729236	1.04296	0.39505	0.517884	0.862443	0.66251	0.404574
PACRG	0.0220727	0.0858402	0.0201854	0.0042675	0.0623232	0.0568233	0.0298103	2.52784	0.00967854	0.056288	0.0307588	0.0246546	0.253936
QKI	1.41365	0.633809	0.659884	2.97113	5.16209	1.19651	0.628854	0.178673	2.84536	0.797328	1.69146	1.47093	19.2019
SFT2D1	0.671128	0.925432	0.77914	1.05952	0.998317	0.632698	0.885439	0.203079	0.473997	1.1059	0.887382	0.589306	1.28167
MPC1	0.584226	1.10622	0.637401	0.424109	1.29625	0.703091	0.759254	1.89657	0.47699	0.627319	0.655213	0.901093	1.90614
RNASET2	0.361217	1.29455	0.496514	8.751	0.267506	1.06797	0.881995	0.0878577	0.157245	0.36183	0.180366	0.452088	0.30745
AFDN	0.224627	0.918023	0.429786	0.226071	0.0382478	1.42012	0.472375	1.05475	1.67562	0.712162	0.0489997	0.164735	0.0604136
DLL1	0.0469338	0.00454176	0.0187579	0.0206045	0.00676774	0.0103557	0.0122965	1.07578	0.170309	0	0.136195	0	0
SUN1	0.44043	0.804473	1.48168	0.270138	0.826267	0.861266	0.65417	0.86434	1.07206	1.69896	0.652549	0.736356	0.642345
C7orf50	0.470469	1.04774	0.457944	0.482979	0.902447	0.883237	0.771504	2.46507	0.392338	0.619774	0.815891	0.949247	1.12834
ZFAND2A	0.505497	0.693755	0.412471	0.300782	0.616962	0.44267	0.286388	1.53244	0.436195	0.306291	0.366785	0.311673	0.467313
PSMG3	0.19809	0.828788	0.26567	0.142389	0.387415	0.718005	0.277702	1.18708	0.207929	0.387167	0.132152	0.181701	0.177125
ACTB	10.9818	26.8917	14.5129	33.102	17.9504	12.4869	28.072	3.86752	24.5439	20.8468	19.8793	8.28866	12.8272
FSCN1	0.358455	0.367848	0.268931	1.16791	0.169504	0.295719	0.0380162	0.0433615	0.926985	0.302064	0.0694328	0.0488114	1.72167
RNF216	0.236609	0.274255	0.186411	0.26485	0.231026	0.501075	0.157328	0.458599	0.291054	0.166035	0.153284	0.168574	0.388072
EIF2AK1	0.248886	0.335329	0.498628	0.281411	0.25758	0.307282	0.31919	0.630607	0.282651	0.322547	0.130218	0.375825	0.564808
RAC1	2.05295	3.19006	2.83939	4.13783	3.09366	1.83642	2.67749	0.890906	4.99374	3.44415	3.1333	2.78496	2.72888
KDELR2	1.01058	1.32184	1.13498	1.4673	1.12674	0.892516	1.18082	0.835761	1.79331	1.10824	1.37826	0.48725	0.643538
ZDHHC4	0.288325	0.624604	0.387726	0.230664	0.244157	0.643513	0.504188	1.08914	0.139019	0.383765	0.344758	0.418571	0.279518
RPA3	0.499788	0.806414	0.924131	0.427009	0.379027	0.500613	0.767271	1.67277	0.369364	0.962936	0.594675	0.660911	0.652466
GLCCI1	0.0528906	0.270602	0.0394134	0.170565	0.0377013	0.569052	0.113209	1.27566	0.132774	0.140766	0.0739682	0.0248579	0.0655439
NDUFA4	7.36774	9.04632	10.97	4.75697	15.7911	5.49682	11.4137	16.8993	5.05288	9.99119	6.49092	13.8301	16.1445
PHF14	0.334224	0.382947	0.143868	0.326409	0.519702	0.707025	0.313884	0.443765	0.505153	0.143253	0.440592	0.350387	0.927459
TMEM106B	0.529956	0.548706	0.859648	0.461109	0.982267	0.493561	0.735483	0.6889	0.820145	0.533046	0.784273	0.415943	1.27035
ARL4A	0.524065	1.64404	0.553031	0.708138	0.631786	1.44459	0.455846	1.63848	2.48666	0.446552	0.229414	0.327808	0.288
TSPAN13	0.158601	3.8114	0.480746	0.077619	0.351991	1.58426	1.39727	3.58044	0.505494	1.05102	0.0943985	0.022379	0.0880245
AGR2	0.074247	14.82	0.0601723	0.14572	0.0678146	7.88728	3.63594	0.3013	0.027827	1.88309	0.0934607	0.0906374	0.234383
AGR3	0.0389898	5.68074	0.0278358	0.0532494	0.0416473	3.17461	0.837049	0.102318	0.0262854	0.357566	0.0385554	0.0556407	0
ITGB8	0.250302	0.756235	0.382536	0.187613	6.49817	1.0688	0.55935	0.0275382	0.127956	0.379822	0.150617	0.264356	4.55231
DNAH11	0.0088462	0.00464864	0.304733	0.047036	0.00431885	0.0540588	0.00581248	0.98192	0.135844	0.12952	0.137828	0.00663033	0
TOMM7	14.4663	8.61544	8.06548	6.64672	10.043	6.78332	12.8607	5.90378	6.02879	10.8614	6.54135	13.8369	6.83334
MALSU1	0.485437	0.611068	0.720183	0.217489	1.04701	0.343982	0.565785	0.813977	0.365369	0.656117	0.803668	0.541445	0.546318
TRA2A	0.915174	0.905811	1.10421	0.964816	1.7675	1.82863	0.679835	0.963859	0.835102	1.39736	1.06613	0.684261	0.782766
CCDC126	0.192394	0.171039	0.178331	0.0712085	0.178108	0.104021	0.243358	0.576213	0.0974384	0.23843	0.129144	0.108489	0.149788
GSDME	0.0697652	0.219841	0.0463028	0.300489	0.0705251	0.137328	0.10758	0.741493	0.0251394	0.0262543	0.159998	0.0231601	0.0449613
OSBPL3	0.0336878	0.251565	0.0199081	0.315537	0.0184312	0.63016	0.0306298	1.05744	0.121907	0.0662106	0.151637	0	0.0219568
CYCS	1.39631	3.25881	4.88191	1.45521	3.60399	2.17053	2.79018	4.51703	1.20569	3.94565	2.19834	2.85049	1.72176
HNRNPA2B1	4.01638	4.75043	3.02518	6.03142	4.96729	6.41992	3.51779	5.88224	4.43624	3.06057	4.75941	4.36332	4.85986
CBX3	1.38253	1.73684	1.81064	1.82576	1.60591	1.56303	1.66353	1.62664	2.05837	1.64456	1.14362	1.92123	1.44935
AC004540.2	0.0111086	0.173347	0.0236484	0.00626277	0	0.106626	0.63061	1.59998	0	0.0197515	0.00486511	0.0110998	0.04151
SKAP2	0.256482	0.101484	0.0996012	1.62953	0.0590089	0.151536	0.280843	0.395178	0.418424	0.194641	0.0684415	0.0546294	0.236226
PRR15	0.0255035	1.77484	0.0166129	0.0159631	0.00512424	1.20453	0.231857	0.870094	0.00122043	0.0568754	0.0513784	0.0224662	0.00815838
LSM5	0.698455	1.0166	0.50045	0.89688	0.750707	0.657648	0.946803	1.16658	0.8563	0.550827	0.838828	0.593543	0.960112
FKBP9	0.183798	0.48477	0.378159	0.0898793	0.196205	0.498825	0.366354	0.0418628	0.86951	0.289379	0.217149	0.824648	0.260492
2023-09-07	1.13901	2.53391	1.16219	0.964741	3.8892	1.83437	1.4257	1.13301	0.832207	1.74834	2.73047	1.85195	1.20937
EEPD1	0.00977057	0.190437	0.0233854	0.0459253	0.0404582	0.224102	0.0283041	0.867602	0.240642	0.0205715	0.0805068	0	0.012031
INHBA	0.0467824	0.728894	0.00575355	0.122217	0.00090032	0.737931	0.0635174	0.0250735	0	0.00589486	0.0312438	0.012396	0.0348574
STK17A	0.508685	0.674884	0.63863	0.499357	2.15051	0.286334	0.924369	0.125002	0.412152	0.610752	0.302169	0.107306	0.244749
BLVRA	0.297677	0.633786	0.400933	0.135675	0.184666	0.345002	0.354047	0.6101	0.196566	0.512648	0.266269	0.442436	0.384747
DBNL	0.219106	0.252819	0.205398	0.475579	0.212709	0.33564	0.160492	0.481407	0.381697	0.210594	0.271374	0.339951	0.32732
CAMK2B	0.0350273	0.00777158	0.026369	0.0155289	0.0811657	0.00624963	0.0103879	1.66273	0.0165861	0.0698688	0.0309166	0.00931398	1.13557
NUDCD3	0.245711	0.284895	0.296748	0.239501	0.350566	0.446883	0.304634	0.911687	0.479561	0.252439	0.279306	0.436179	0.442859
DDX56	0.135758	0.178931	0.164566	0.0844759	0.252388	0.299455	0.128078	0.731406	0.203059	0.130782	0.116452	0.149491	0.208639
TMED4	0.665001	1.15518	0.969444	0.568488	0.982413	0.786353	1.00753	2.60965	0.394735	0.603464	1.15721	0.780125	1.10809
ZMIZ2	0.150217	0.131208	0.181216	0.164278	0.152892	0.32186	0.122818	0.774256	0.204895	0.1589	0.135971	0.106486	0.251595
PPIA	4.51375	6.49133	7.47679	6.36178	5.3154	4.9886	6.10801	9.33693	5.93938	4.25909	5.29599	8.6431	8.18674
H2AFV	1.0291	1.22399	1.50104	1.00448	1.39096	1.23062	1.02552	1.01596	1.20565	1.08508	1.15466	1.55381	0.941292
IGFBP3	2.94153	3.37837	0.113361	0.202172	0.138646	0.987814	0.210358	0.0808093	0.966989	0.118813	0.564188	0.699969	0.0402957
UPP1	0.503284	0.70571	0.725593	0.402849	0.569813	0.262347	0.929242	0.111169	0.854313	1.2861	0.775004	0.280355	0.258814
ABCA13	0.217133	0.540555	0.00600187	0.0388081	0.0537541	0.840319	0.0445505	0.0278875	0.0509356	0.00057574	0.108872	0.0017977	0.400123
SEC61G	6.94515	9.59111	9.99752	8.21665	6.53354	2.2096	11.2223	2.38817	11.225	14.7604	9.64881	2.74091	1.9607
EGFR	0.539866	0.273275	0.282353	0.0923197	0.0644163	0.224597	0.316564	0.021402	0.539791	0.283078	0.894967	0.0945907	0.0894864
NIPSNAP2	0.386404	0.825582	0.429422	0.64319	0.694014	0.656053	0.66408	0.493182	0.638893	0.458604	0.528924	0.720867	0.93079
CCT6A	0.430008	0.767546	0.941563	0.69626	0.702281	0.625408	0.475741	1.25339	0.932786	0.39361	0.811751	0.552772	0.748507
CHCHD2	4.8869	9.07506	9.54388	3.37137	4.99645	5.46221	6.64811	9.73233	4.48913	6.31944	6.56575	6.3803	4.54937
SBDS	2.63476	1.58078	2.24899	0.90829	3.47351	1.01454	1.97115	0.976324	1.62846	2.49931	1.9556	2.61525	3.90926
ABHD11	0.0730369	0.555792	0.240491	0.139727	0.0878166	0.525359	0.314467	0.692797	0.0447799	0.406326	0.106432	0.150899	0.0533917
CLDN3	0.0575665	3.93552	2.7178	0.0634164	0.0839745	2.29166	3.68333	1.67174	0.0587539	3.81662	0.104688	0.0454771	0.0285895
CLDN4	0.118497	7.25136	7.26127	0.12913	0.14492	4.82831	7.67257	0.210884	0.0930519	6.3999	0.111014	0.156038	0.0710863
RFC2	0.113308	0.155085	0.213409	0.0749497	0.206009	0.100588	0.123903	1.69162	0.077531	0.156211	0.198656	0.100526	0.0853766
GTF2I	2.12418	2.018	1.63635	1.44025	1.60737	3.41517	1.59617	3.40927	2.35925	1.53562	1.28853	1.08917	3.60305
RCC1L	0.195612	0.233116	0.253732	0.074446	0.23202	0.171867	0.185091	0.598651	0.179785	0.133939	0.162943	0.210369	0.278382
HIP1	0.0844913	0.256983	0.0458262	0.0704299	0.271845	0.297395	0.0608884	0.0939596	0.32219	0.00904384	0.470555	0.0685273	0.293351
RHBDD2	0.349641	0.904369	0.583765	0.166367	0.574222	0.661908	0.702915	1.70939	0.198849	0.564682	0.533373	0.262253	0.845783
MDH2	0.547353	0.934551	1.12814	0.664023	1.73721	0.687684	1.11767	2.03746	0.458508	0.780223	0.865155	1.92544	2.02315
SRRM3	0.0516494	0.00616197	0.0339363	0.00628811	0.0684094	0.0359955	0.00167732	0.788167	0	0.00323457	0.040948	0.0624165	0
HSPB1	9.40454	7.0504	4.23088	3.05978	8.09381	3.54162	2.69722	7.21864	2.46048	2.42315	4.00035	4.37463	1.1565
CCDC146	0.0836085	0.0513339	0.0264776	0.0834377	0.0896387	0.137308	0.0615457	1.37679	0.0337382	0.0534732	0.0283787	0.0567754	0.165038
RSBN1L	0.443754	0.504301	0.374892	0.396625	0.560145	0.625922	0.456706	0.784199	0.468333	0.255733	0.310687	0.488402	0.594794
PHTF2	0.0907488	0.0823344	0.148647	0.279283	0.191842	0.176331	0.117117	3.02588	0.0928881	0.12232	0.304078	0.127161	0.143144
SEMA3E	0.361946	0.0832427	0.0607355	0.182728	0.082144	0.358063	0.340319	1.37216	0.205154	0.065868	0.129045	0.656416	0.155743
SRI	1.48002	2.0607	1.7847	0.916087	1.72168	1.26029	1.64063	9.47648	1.3276	1.79899	1.65358	1.0572	1.47593
CFAP69	0.0604489	0.0209165	0.066729	0.0181523	0.0336609	0.0882344	0.0191052	0.681219	0.0236002	0.0799439	0.11765	0.0149702	0.0867689
AKAP9	1.64006	1.08214	1.8883	1.30736	1.24634	2.70717	1.10146	4.7948	1.52756	0.973342	1.20555	1.40855	2.24645
GATAD1	0.632001	0.57134	0.470796	0.647015	0.641408	1.32184	0.559506	0.384467	0.742605	0.525602	0.590784	0.349628	1.0342
FAM133B	0.903667	0.812648	1.31868	1.18623	1.34214	1.20536	0.881487	0.877888	1.00402	1.16271	1.30229	0.934862	1.19449
CASD1	0.143903	0.141836	0.162863	0.160624	0.277237	0.185768	0.194569	0.921122	0.374087	0.126938	0.389292	0.27586	0.539395
SGCE	0.410355	0.146534	0.428781	0.0707294	0.872739	0.26753	0.287272	0.559972	0.176734	0.321848	0.458633	0.330159	1.51397
PEG10	0.166291	0.597574	0.772814	0.0461408	1.73219	0.340564	0.618552	0.973716	0.0763811	0.669337	0.198219	0.468757	1.95575
PON2	0.412468	0.873753	0.22349	0.159366	1.51472	0.600114	0.521464	0.607546	1.62673	0.211956	0.500539	0.940642	2.43466
SLC25A13	0.203917	1.01933	0.191465	0.191823	0.323937	1.58916	0.517331	0.224834	0.269757	0.277129	0.121835	0.387409	0.34398
SEM1	3.38238	3.68267	3.19608	2.37662	3.84093	1.93596	3.50952	2.40545	3.77482	5.45885	4.74442	2.47099	1.93648
DLX5	0.0227301	1.55208	0.0145209	0.0447936	0.00768923	1.49826	0.681544	0.105608	0.0120454	0.276511	0.0834503	0.00777663	0.053084
SDHAF3	0.240474	0.631362	0.499235	0.182774	0.421186	0.394174	0.535156	0.932982	0.174586	0.44353	0.45086	0.255948	0.243305
TAC1	0.846154	0.0209082	0.0216164	0.0486316	0.0130726	0.0603241	0.0387883	4.39679	0.0342536	0.149138	0.0194236	0.00796515	0.0937472
ASNS	0.111523	0.157889	0.16959	0.0362495	0.38914	0.24519	0.115289	0.777035	0.111528	0.113529	0.0483992	0.050122	0.0130849
BRI3	2.06837	3.67029	3.97207	4.47647	2.26005	2.59361	3.7832	1.83374	3.86798	5.37063	3.38222	5.59542	1.75066
NPTX2	0.00325628	0.16809	0.00541506	0.00364839	0.0250236	0.155937	0.00460601	2.0069	0.0158676	0	0.0680488	0	0.0118824
ARPC1A	0.63777	1.04023	1.38165	0.526547	0.911848	0.630809	0.973276	1.65613	1.18244	1.13675	1.6164	2.0935	1.08204
BUD31	0.996674	1.31464	1.81921	0.760305	1.40758	0.832617	1.19701	1.13233	0.761757	1.44479	1.01446	1.48886	0.973984
AZGP1	0.233905	0.0971282	0.0740093	0.0899796	2.14574	0.13753	3.37998	0.00138763	0.0804244	0.808018	0.0150258	0.361121	6.54239
COPS6	0.900691	1.09838	1.19926	0.442524	1.04265	0.967197	1.06511	2.21601	0.563562	0.948503	1.17323	1.59712	1.07363
LAMTOR4	2.45028	3.09925	2.56993	2.27996	2.8249	1.80866	3.26105	2.90134	1.58796	3.41468	2.76076	3.8116	2.54892
TSC22D4	0.537477	1.11754	0.475744	0.305607	2.60192	1.05682	1.43106	0.254448	0.198516	0.581751	0.449732	1.19154	9.07376
ZNHIT1	1.22248	1.52063	2.39472	0.963854	1.30113	1.10052	1.54478	2.04148	1.37654	1.52358	1.68854	1.80384	1.71936
FIS1	1.69392	3.4134	2.88852	1.02014	2.61626	2.39534	2.6874	3.98065	1.23346	2.69104	1.57989	4.38231	5.71915
IFT22	0.34036	0.446068	0.363284	0.121539	0.155374	0.34103	0.318804	1.36634	0.182313	0.419644	0.149048	0.250765	0.108251
CUX1	0.276757	0.812683	0.301123	0.509626	1.09555	1.15196	0.323778	0.497667	0.691809	0.311971	0.561353	0.247278	2.66375
ORAI2	0.102298	0.178351	0.0826889	0.135773	0.0827453	0.206926	0.0611703	0.712138	0.210835	0.0938071	0.156515	0.0222675	0.0333341
LRWD1	0.0466521	0.128033	0.0928253	0.0328866	0.110589	0.130804	0.0587491	0.449986	0.0396406	0.0819668	0.0790288	0.0402722	0.0684104
KMT2E-AS1	0.816989	0.978373	0.811662	0.48921	1.2508	1.06127	0.506496	1.1019	0.278619	1.10511	0.743205	0.713991	0.461284
KMT2E	1.10115	1.15151	0.980891	1.23794	1.81298	1.74203	0.90227	1.46076	1.84777	1.33958	1.7143	0.808054	1.35316
SYPL1	0.848934	1.32942	1.51889	0.73746	1.21336	0.70924	1.5834	0.108923	2.43919	1.668	0.943024	1.29913	1.11787
NAMPT	1.16417	0.869602	1.08344	6.67686	1.76692	0.534661	1.29703	0.389362	2.57014	1.79008	3.63025	1.09448	0.583748
HBP1	0.727294	0.422816	1.23888	0.668279	0.776166	0.794338	0.624663	0.353472	0.820267	0.893591	0.835625	0.921958	0.62118
DLD	0.193825	0.193522	0.30511	0.236078	0.428753	0.180815	0.180105	0.439368	0.271403	0.296616	0.252656	0.321594	0.492911
PNPLA8	0.502212	0.838257	0.74441	0.746225	0.784967	0.639345	0.420466	0.8257	0.790589	0.601016	0.814457	0.532817	0.78695
DNAJB9	1.18871	0.959671	2.00027	1.23613	1.36777	0.602535	1.82073	1.63973	1.7193	1.9079	1.44287	0.630078	0.442471
LRRN3	0.0139592	0.0135535	0.00010175	0	0.0311228	0.0180665	0.00762045	0.663091	0.00037021	0.00169295	0.0233727	0.0117561	0.0450104
DOCK4	0.0379148	0.0347682	0.0560973	1.42344	0.0808682	0.11079	0.0115865	0.641845	0.290386	0.0042805	0.111004	0.00945572	0.0513633
ZNF277	0.0858201	0.164317	0.177296	0.212301	0.139437	0.229836	0.202293	0.460453	0.210119	0.100422	0.240432	0.156334	0.125126
IFRD1	1.81043	1.19977	2.85239	1.03311	1.88644	2.73013	1.51416	0.730009	1.24687	3.79858	1.20578	1.36339	0.975457
TES	0.0670238	0.857507	0.313372	0.308763	0.225957	0.618388	0.51437	0.366434	0.375731	0.791025	0.104322	0.131176	0.413865
FAM3C	0.492496	4.88992	2.10163	0.43811	1.08735	2.94791	3.33637	1.36123	0.494311	1.64753	0.680621	0.517005	0.912763
PTPRZ1	0.11787	1.09145	2.64217	0.158324	2.94625	1.77941	0.483725	3.39724	0.181904	0.765735	0.0770357	1.28094	0.328966
IQUB	0.0418849	0.0814341	0.0984719	0.0166382	0.0209137	0.12622	0.0107338	1.27976	0.00023879	0.100684	0.0266375	0.00251798	0
NDUFA5	1.50179	2.57405	3.0051	0.799773	1.8578	1.69042	2.33507	3.91504	1.17999	3.16305	1.64164	2.06488	1.64241
WASL	0.499101	1.46088	0.621814	0.224634	0.660966	1.023	0.558526	0.605061	0.742205	0.592262	0.392126	0.646058	0.917835
GPR37	0.0608187	0.578189	0.0181278	0.0118742	0.182621	0.403827	0.133917	0.015263	0.00078313	0.00079679	0.00703751	0.360939	0
ARF5	0.298166	0.994127	0.491831	0.380632	0.548226	0.570827	0.494273	3.44693	0.37936	0.512772	0.55672	0.710624	0.592606
HILPDA	3.17188	1.414	1.10264	1.00261	0.481756	0.689794	2.08221	0.190343	0.246662	1.9335	1.55422	1.81223	0.07759
KCP	0.00658117	0.0183957	0.00313777	0.0346102	0.00112924	0.0121538	0.0149279	0.483747	0	0.00359002	0.00795272	0.00371634	0
ATP6V1F	1.88751	2.59676	2.94637	2.06769	1.5205	1.67842	2.31736	12.3345	1.49144	1.95271	1.21889	2.99309	1.43617
STRIP2	0.0429723	0.0279352	0.00506338	0.0114779	0.0437279	0.0300022	0.00923166	0.516378	0.0153016	0	0	0.0814011	0.0190546
UBE2H	0.613529	1.60523	1.14464	0.458425	0.699292	1.24661	0.674346	0.582958	0.858972	1.5368	0.469981	0.580812	0.853912
MKLN1	0.957885	0.390418	0.365548	0.806949	0.81754	1.19307	0.82285	0.724062	0.995071	0.501319	1.35562	0.597126	1.09564
CHCHD3	0.228992	0.414563	0.320638	0.193381	0.460103	0.290918	0.372242	0.522545	0.15925	0.294343	0.356102	0.565781	0.461669
BPGM	0.151514	0.331187	0.315335	0.118605	0.353311	0.354122	0.293427	0.807764	0.209082	0.327968	0.156018	0.140223	0.371124
CALD1	0.991818	0.905656	0.702982	0.234929	0.973367	1.35791	1.26102	0.0999689	2.58361	0.719251	11.7056	1.67222	1.50949
STMP1	0.76067	1.68996	0.979585	0.889358	0.687721	1.26319	1.03814	0.745313	0.739358	1.05577	0.625344	0.627824	1.16205
MTPN	0.75375	1.3026	1.03035	1.09549	0.885045	0.979725	0.71182	2.47692	1.41854	0.966507	0.946354	0.98345	2.11328
PTN	43.9104	8.38099	0.922802	5.23285	20.9209	7.11489	5.20532	0.87014	4.93267	0.520731	8.82986	1.44755	4.56921
FMC1	0.795257	0.637383	0.647073	0.350322	0.634847	0.501225	0.663058	1.40731	0.422828	0.600579	1.03061	0.702232	1.33234
HIPK2	0.375106	0.7478	0.958225	0.398532	0.44197	1.15228	0.789425	1.87237	0.806877	1.05121	0.555211	0.543946	0.439562
NDUFB2	2.59352	2.88281	2.99139	1.927	3.44152	1.9696	3.14979	5.44071	1.77101	2.72404	2.92132	4.17701	4.02829
GSTK1	0.483479	1.55897	1.39458	0.633705	0.725025	1.28279	1.37094	0.328943	0.736602	0.712068	0.670881	0.7884	1.24047
PDIA4	0.527785	1.69132	0.446201	0.492613	0.639732	0.977153	0.890209	0.646873	0.657287	1.60159	0.40634	0.177354	0.823586
ATP6V0E2	0.271554	2.17693	0.992258	0.223044	0.621443	1.6898	1.48217	1.67079	0.116507	0.541043	0.288033	0.983063	1.16646
RARRES2	2.77205	0.102479	17.9538	0.551653	5.58958	0.841022	3.19997	0.155979	0.560028	10.7813	3.26669	5.453	0.793462
REPIN1	0.265059	0.457601	0.556013	0.203716	0.493527	0.424622	0.31435	0.799763	0.355349	0.594785	0.223223	0.39658	0.437822
ATG9B	0.00513868	0.00763571	0.0112032	0.0198387	0.0044863	0.0123203	0.00020569	0.502918	0.00707288	0	0	0.00088588	0.021133
FASTK	0.252183	0.259707	0.233137	0.219827	0.312834	0.371936	0.231927	0.557055	0.221711	0.128209	0.214765	0.217854	0.513312
NUB1	0.492372	0.312479	0.70865	0.622879	0.522378	0.511169	0.516009	0.77282	0.755359	0.383987	0.474069	0.383012	0.626878
RHEB	2.73283	4.12845	2.89138	1.49643	4.32152	2.21641	2.52413	1.29291	1.66193	3.79336	1.75294	1.87321	3.87202
INSIG1	1.02472	5.27428	2.90108	1.70878	1.79859	2.22728	3.61362	1.61071	0.506617	6.02316	0.588701	1.63073	1.06056
DNAJB6	1.54966	1.76995	4.38698	1.50262	2.41027	1.94564	1.52012	4.73258	1.58751	2.05478	1.02028	0.989408	1.60942
PTPRN2	0.269954	0.372907	0.167303	0.176546	0.106781	0.401736	0.185399	0.669277	0.268369	0.0356778	0.264352	0.27668	0.212644
WDR60	0.250993	0.208804	0.24927	0.222413	0.245369	0.483883	0.142597	0.857891	0.861575	0.114961	0.279314	0.273324	0.278516
SLC25A6	1.84178	1.28713	2.40149	2.22804	3.28573	1.10888	1.782	1.11501	1.72701	1.3427	2.69581	3.75499	1.82317
CD99	0.66349	1.65369	0.661412	2.27986	1.03752	0.703503	0.345694	0.0833148	1.37259	0.389302	1.34404	2.84787	0.526171
TMSB4X	14.0516	19.6221	2.30975	70.9533	12.3992	14.526	10.4916	1.21826	50.3901	27.0468	21.4096	6.51435	24.5223
OFD1	0.311702	0.585941	0.515056	0.420744	0.452467	1.51182	0.407957	0.969765	0.538783	0.388963	0.223397	0.255659	0.635519
GPM6B	2.78342	0.603291	0.191941	0.525716	17.7284	1.02911	0.382183	0.21193	0.583364	0.233566	0.595987	2.6661	19.3515
ASB9	0.0144545	0.197209	0.167093	0.0170804	0.00854025	0.0939687	0.0872697	0.00364696	0.0789182	1.36185	0.0400949	0.180306	0
RBBP7	0.624962	0.85487	0.676347	0.452114	0.815154	0.75429	0.748697	1.28096	0.517259	0.512779	0.669855	0.848114	1.08915
SCML1	0.454449	0.3195	0.231817	0.246186	0.658966	0.580475	0.249817	0.884334	0.422744	0.207158	0.498603	0.312567	0.237124
PDHA1	0.303849	0.499163	0.406847	0.268268	0.486986	0.422125	0.443488	0.833453	0.280125	0.413866	0.436298	0.842326	0.514296
EIF1AX	1.75137	2.72173	2.10023	1.85461	2.4853	1.70432	1.95349	3.61398	2.32993	2.09079	1.71042	1.41405	1.98939
SMPX	0.583006	1.0076	0.0410945	0.136461	0.0692119	0.819976	0.104566	18.7033	0.12117	0.105016	0.0330593	0.0744439	0.0937355
SMS	3.46697	5.59837	1.5169	1.34407	1.27183	2.1526	4.96271	1.42678	0.919992	3.1345	1.02234	1.06589	0.533599
PRDX4	0.944442	1.65188	1.11494	0.415631	0.807396	0.920562	1.54961	1.72301	0.615693	1.00597	0.974268	1.52747	0.877465
SAT1	26.7112	12.3979	8.43799	20.9138	7.82902	10.4855	7.57585	1.53148	12.7864	15.1609	5.85348	14.5666	7.18192
APOO	0.217166	0.32482	0.187515	0.106426	0.21635	0.213682	0.235551	0.790582	0.0665774	0.0801588	0.141659	0.420248	0.53301
EIF2S3	0.589132	0.703445	0.763505	0.953145	1.01837	0.973663	0.822477	1.09529	0.82241	0.832779	0.650221	0.514592	0.489731
PDK3	0.148252	0.231142	0.540544	0.335111	0.121114	0.370741	0.335623	0.70658	0.139166	0.350236	0.117222	0.321422	0.288852
TMEM47	0.546012	0.747313	0.431257	0.124381	0.487561	0.505882	0.405201	0.0653043	0.232533	0.476707	0.807527	0.0455116	0.0970372
DYNLT3	1.30117	1.2169	1.55925	1.00096	1.33503	0.685055	0.927218	0.471266	0.888865	1.63618	1.7968	1.14441	0.551123
RPGR	0.125699	0.106833	0.133058	0.0559489	0.154359	0.195077	0.070281	1.23968	1.36592	0.0877754	0.164062	0.0570331	0.0778316
TSPAN7	0.526069	0.360488	0.131353	0.0663719	0.216275	0.294122	0.201979	0.0194049	0.575729	0.270515	0.27201	0.0756861	0.539131
MID1IP1	0.529284	0.890714	0.297001	0.22516	1.05202	0.882223	0.905822	0.546721	0.171985	0.15335	0.484655	0.595941	0.485412
ATP6AP2	1.41708	1.58284	1.12207	1.72564	2.2848	0.961462	1.49103	3.5027	1.1017	1.3451	1.14107	1.54489	1.66643
DDX3X	1.97469	1.77083	2.27804	3.97402	2.89256	3.56686	1.80123	1.13669	3.36906	2.68578	3.44704	1.63555	2.18724
MAOA	0.0526599	0.357989	0.0245595	0.019656	0.0405263	0.218392	0.0758602	0.240217	0.851176	0.151756	0.180677	0.0714309	0.0181032
EFHC2	0.121735	0.00795415	0.0102924	0	0.0093811	0.0163564	0.0120296	0.908123	0.0133881	0	0	0.0401485	0.0385974
RGN	0.149074	0.539987	0.158994	0.0273248	0.193213	0.376559	0.385026	0.0858712	0.0496824	0.1726	0.0799046	0.0240152	0.209522
NDUFB11	2.38434	2.40256	2.6379	1.65444	2.14338	1.17967	2.57306	2.99922	1.54949	2.55401	2.5652	2.41298	1.65722
UBA1	0.301177	0.637461	0.802469	0.390635	0.669508	0.701136	0.399602	1.80201	0.619574	0.572081	0.510402	0.67504	0.549906
USP11	0.522703	0.648604	0.279436	0.228934	0.72538	0.458926	0.419395	0.889002	0.310258	0.397627	0.562351	0.53453	0.510997
TIMP1	12.2333	7.92785	2.01319	3.98048	7.68053	2.72478	13.4692	3.85001	3.55456	3.23611	23.2345	5.03497	1.09864
UXT	1.17752	2.49043	1.47287	1.15437	0.994695	1.50578	1.84637	1.56059	1.04548	1.29137	1.40046	1.15553	0.738488
EBP	0.135201	0.250594	0.392518	0.220913	0.245991	0.25832	0.25192	0.841481	0.137462	0.213424	0.0489028	0.159598	0.288322
RBM3	0.869463	1.02999	0.890635	1.69981	1.06099	1.33123	0.904018	0.405523	2.38431	0.599287	1.47257	1.1263	1.33683
WDR13	0.400783	0.678973	0.397463	0.281139	0.472089	1.01911	0.3807	1.20482	0.600125	0.417353	0.418722	0.465006	0.855062
PCSK1N	1.10503	1.7592	1.3627	0.153908	0.517085	1.1982	0.420028	2.25668	0.308541	0.800625	0.0464555	0.259982	0.362179
TIMM17B	0.217462	0.503778	0.660338	0.34645	0.461666	0.301136	0.531265	1.14866	0.164564	0.546208	0.549064	0.345309	0.461065
MAGIX	0.0555736	0.127576	0.125007	0.0286501	0.0176967	0.10384	0.11122	0.548055	0.0289323	0.0439549	0.0571848	0.0254524	0.00207189
PLP2	0.475615	0.928237	0.578157	0.444263	0.336116	0.381655	0.65637	0.0228206	0.470551	0.538868	0.402726	0.541729	0.157384
SYP	0.0413329	0.0597837	0.0215799	0.0478509	0.15885	0.130182	0.026138	0.431578	0.0733759	0.00163195	0.173407	0.0978776	0.136435
TSPYL2	0.928227	0.753921	0.525481	0.382353	1.15035	1.18978	0.76611	0.298533	0.44244	0.57533	1.20543	1.61303	1.28901
SMC1A	0.228358	0.202239	0.234338	0.441645	0.513786	0.366343	0.199281	0.490726	0.68761	0.21591	0.516774	0.242756	0.789958
RIBC1	0.0337428	0.0475467	0.0347027	0.00137891	0.00724409	0.034124	0.0247457	0.541772	0	0.0692862	0.00220075	0.00995594	0.012405
HSD17B10	0.42632	0.655274	0.375391	0.22034	0.390002	0.490965	0.439429	0.73653	0.276291	0.299182	0.270016	0.667594	0.773105
MAGED2	1.08768	1.42352	0.796752	0.419406	0.934693	1.21293	1.10746	0.44451	0.919602	0.620659	1.61689	1.41077	1.28863
FAM104B	0.184241	0.22424	0.181965	0.127785	0.234706	0.125236	0.23402	0.472257	0.181402	0.20369	0.264309	0.212723	0.29707
MAGEH1	0.477498	0.517722	0.206317	0.096171	0.718399	0.324878	0.301915	0.267107	0.284873	0.125042	0.370832	0.526526	0.671389
NBDY	0.719027	1.07579	0.676754	0.863545	0.782615	0.715656	0.882873	1.13408	1.22491	0.814466	0.744902	0.58914	0.647437
FAAH2	0.0138382	0.159933	0.13071	0.00497536	0.0110076	0.0905989	0.21091	0.672271	0	0.145353	0	0.0101141	0.00894632
YIPF6	0.48898	0.673398	0.832365	0.367832	0.657002	0.621379	0.593933	0.854606	0.566508	0.598654	0.580182	0.540232	0.792835
PDZD11	0.237502	0.46749	0.231823	0.159044	0.209645	0.363524	0.286835	0.274983	0.263938	0.282991	0.31371	0.297011	0.242008
RPS4X	24.0083	31.9796	18.6335	19.4352	19.6029	20.7843	36.1052	20.0017	17.0587	23.0031	13.0905	30.2592	7.79293
XIST	4.83835	1.05428	2.45802	6.24226	5.87848	9.82505	3.03882	3.11709	8.61711	3.4239	4.8629	1.7151	6.27685
JPX	0.966054	0.615555	0.729649	0.85196	1.23373	1.24506	0.781593	0.815359	1.18997	0.492525	1.02259	0.661054	1.38886
ATRX	1.05833	0.809981	1.03628	1.42261	1.12362	1.8541	0.84771	0.99916	2.29186	0.931217	1.09251	1.4377	2.15764
COX7B	3.89752	3.36989	5.80306	3.47427	5.91206	1.70251	4.32688	1.93443	3.34403	4.81533	5.07455	5.2789	4.48051
PGK1	2.589	3.7564	4.35538	6.07628	1.74074	1.74763	3.31326	4.67783	2.38728	5.76679	3.88566	2.60241	1.39318
SH3BGRL	1.40278	2.14845	1.3156	2.60948	1.28969	1.73992	1.54818	0.118847	1.57509	1.08265	3.17227	2.09574	2.80385
NAP1L3	0.232733	0.0911078	0.0132032	0.0350702	0.0957838	0.0949732	0.0807358	0.661949	0.123153	0.0214161	0.138823	0.0429116	0.233836
TSPAN6	0.455199	1.16747	0.597207	0.0511608	0.398201	0.682324	0.931734	0.0522786	0.20835	0.732454	0.304826	0.317195	0.417944
RPL36A	6.04303	2.63846	4.85904	10.6351	3.59903	2.94775	5.13098	1.98359	7.07375	3.39913	4.01039	4.37267	4.76014
HNRNPH2	0.429262	0.752709	0.739027	0.700371	0.731063	0.601609	0.561434	1.02928	0.636222	1.01532	0.711518	0.639435	0.609136
ARMCX3	0.822214	0.977047	1.40121	0.806803	0.91358	0.924663	0.876313	0.835424	0.938617	1.27431	1.3588	0.823981	0.789709
TCEAL2	1.55349	2.8718	0.617668	0.238526	0.15791	1.90584	2.34882	3.51687	0.370812	2.13304	0.269716	1.60514	0.0844212
TCEAL6	0.716204	0.610492	0.122806	0.0875141	0.0369462	0.347613	0.463368	0.0455082	0.0791705	0.375172	0.13493	0.412827	0
BEX5	1.68632	1.97867	0.759793	0.276464	0.424642	0.632362	1.92062	1.29335	1.1154	2.26625	0.162516	0.565227	0.0785066
BEX1	0.69482	2.50663	0.107417	0.122827	0.737369	1.68984	1.50697	7.53259	0.155302	0.252557	0.121591	0.124503	0.674728
BEX4	2.05533	3.392	1.46236	0.939396	1.87641	2.79444	2.40344	2.56882	0.856059	2.10871	1.19917	1.73461	0.907931
TCEAL8	1.11675	1.4496	0.885175	0.883627	1.17097	0.934656	1.5005	1.63736	1.37608	1.3873	1.43979	1.26425	0.923437
BEX2	2.08164	3.62776	2.45479	0.321101	1.58253	2.8192	3.0801	7.36092	0.304026	3.30615	0.66387	1.78552	0.176056
TCEAL7	1.5949	1.05552	0.249158	0.114239	1.12047	0.5223	0.719085	0.458032	0.0911669	1.05871	1.19751	1.2893	0.178324
TCEAL9	2.85391	5.00304	2.13003	0.877936	4.00672	2.86967	3.78726	1.91232	1.99015	3.52253	2.72829	2.58879	0.900088
BEX3	3.85592	6.39612	2.65707	1.08171	4.40205	4.34096	6.29273	6.35084	2.2759	4.93312	3.62137	6.14028	2.37553
TCEAL4	1.56139	2.27674	1.66298	1.12425	1.81263	2.14567	2.29612	3.51684	1.45115	2.0485	1.06138	3.70801	1.94765
TCEAL3	0.952038	1.59475	1.43495	0.6806	0.99736	1.03916	1.40046	2.08569	0.658356	1.67235	0.529316	2.25045	0.695409
TCEAL1	0.248796	0.311518	0.164385	0.1897	0.364462	0.338263	0.340982	0.543624	0.267984	0.175141	0.334969	0.45602	0.410839
PLP1	0.306501	0.978054	0.094433	0.384849	14.5106	0.779273	0.26079	0.0619739	0.372323	0.125893	0.286992	1.22198	37.1634
ACSL4	0.261525	0.420797	0.621595	0.656951	0.221993	0.310513	0.333879	1.67237	0.486708	0.457138	0.319098	0.427754	0.102652
PAK3	0.138959	0.106566	0.254329	0.0914913	0.0490596	0.444112	0.601409	4.03074	0.0868887	0.278618	0.0381645	0.0534924	0.206588
PGRMC1	1.63977	4.44932	1.85003	0.566343	2.7249	2.66465	3.47795	1.16688	1.50525	2.67623	1.25575	2.26171	3.36398
UBE2A	0.508324	0.727038	0.533885	0.671323	0.742131	0.402185	0.55836	0.597489	0.680834	0.505579	0.756727	1.10187	0.491832
2023-09-06	0.0803381	0.202733	0.0759154	0.179576	0.00334041	0.204268	0.131679	0.910936	0.0203074	0.11057	0.230772	0.0199097	0
RPL39	107.231	45.4828	63.5983	83.7536	61.6577	18.438	70.0804	19.5831	61.608	96.539	57.5698	22.5239	12.5663
NDUFA1	5.699	5.32637	7.87952	3.64501	6.57423	3.16378	6.63958	4.24792	3.68472	7.12369	4.6106	7.60444	5.17361
MCTS1	0.44453	0.51618	0.571762	0.616428	0.456775	0.393144	0.710981	0.659516	0.769863	0.805343	0.46636	0.520073	0.423941
C1GALT1C1	0.126269	0.254059	0.162852	0.0864758	0.140234	0.131905	0.259939	0.471319	0.243747	0.146033	0.412716	0.172038	0.20105
THOC2	0.580298	0.429394	0.460358	0.673385	0.635541	1.0876	0.474925	0.672063	0.926521	0.371788	1.09794	0.577502	0.754432
FHL1	0.239854	0.848875	0.459555	0.0587169	0.12159	0.800725	0.133529	0.153545	0.333019	0.138827	0.388926	0.0934151	0.00182136
HTATSF1	0.293153	0.316437	0.237573	0.254745	0.252054	0.357441	0.261897	0.942726	0.333577	0.289321	0.332678	0.441162	0.544205
RBMX	2.21467	1.98513	1.44137	1.99794	3.24908	2.11203	2.77163	1.79383	2.33217	2.77807	3.53176	1.29466	1.70573
FGF13	0.061187	0.0120984	0.298312	0.0346769	0.0229917	0.022312	0.0216728	0.764165	0.0371587	0.166505	0	0.0241894	0.0783253
AL078639.1	0.155163	0.111828	0.0117543	0.0221747	0.40876	0.0719784	0.0160629	1.82624	0.0115614	0.0147181	0.0529291	0.0523889	0.0195034
LDOC1	0.140481	0.195889	0.28677	0.049308	0.0473233	0.194638	0.335564	0.535781	0.0841485	0.139386	0.0494156	0.16238	0.306729
HMGB3	0.0650769	0.361682	0.0630849	0.0529332	0.0503936	0.264493	0.103915	0.0724323	0.0650996	0.0537919	0.0174407	0.0626656	1.06512
CETN2	0.702209	0.879598	0.644268	0.233835	0.371845	0.660258	0.516693	12.7072	0.345256	0.743984	0.456317	0.444069	0.286021
BCAP31	0.767921	1.50149	1.14573	1.01768	0.64324	0.790005	1.05301	2.46187	1.664	0.660234	0.633752	1.28568	0.98026
SSR4	1.9577	4.09527	2.46712	2.07236	2.06982	2.68612	4.75081	5.22478	1.52719	2.13011	1.42532	2.11662	1.96274
MECP2	0.755125	0.549926	1.02171	0.779427	1.07935	0.987196	0.960511	0.599324	1.03408	0.860109	1.09679	1.03132	1.04977
FLNA	0.780964	0.925568	0.498103	0.988999	1.52095	0.727127	0.971402	0.0761652	1.45729	1.11616	2.28918	1.35715	1.10544
EMD	0.303912	0.408083	0.473703	0.384666	0.582771	0.401006	0.451627	0.656056	0.410562	0.616193	0.27381	0.354393	0.235367
RPL10	38.4322	47.1067	42.0616	43.2961	31.3121	30.4335	51.2706	10.1014	36.2261	34.051	32.279	42.2693	15.045
ATP6AP1	0.230902	0.634338	0.726351	0.806326	0.83908	0.453715	0.565094	1.03511	0.560847	0.566031	0.466137	0.8949	0.986247
GDI1	0.379999	0.495293	0.488073	0.473593	0.760402	0.612096	0.284693	1.05018	0.569306	0.430176	0.621828	0.735572	1.21309
FAM50A	0.624687	0.731755	0.919093	0.521633	0.729978	0.821271	0.7047	0.909246	0.439149	0.71794	0.761399	1.02158	0.626419
FUNDC2	2.53128	1.76076	2.24612	0.654701	2.84551	1.00321	2.37418	1.44633	0.790624	2.19272	1.3868	3.67658	0.899203
VBP1	0.523925	0.817896	0.614494	0.393571	0.873704	0.423393	0.518433	1.78344	0.552588	0.460405	0.656593	0.990839	0.743383
AC100810.1	0.421846	0.749682	0.581394	0.565458	0.40869	0.657773	0.702762	1.25787	0.182615	0.519279	0.419642	1.08107	0.394716
KBTBD11	0.149626	0.502362	0.0349738	0.0573059	0.0301001	0.566925	0.17036	1.54189	0.278148	0.0321068	0.0467153	0.0871085	0.163516
MFHAS1	0.0266322	0.00882353	0.104378	0.177537	0.052196	0.0206969	0.0314878	0.601789	0.183124	0.0345077	0.0936119	0.0587756	0.0322466
FDFT1	0.451847	1.45566	1.07659	0.359798	0.514038	1.03095	1.19493	2.58186	0.420175	1.37837	0.680728	1.13216	0.618935
CTSB	1.11643	1.93143	0.797929	8.52096	1.1338	1.11272	0.939404	0.107738	1.13634	1.74668	1.25452	1.83257	0.840739
TUSC3	0.281949	0.549108	0.0673436	0.0566249	0.0612544	0.36865	0.479893	0.641379	0.156756	0.398483	0.124118	0.273606	0.0518283
MICU3	0.132941	0.504031	0.10327	0.0878037	0.240617	0.880187	0.213893	0.424347	0.143754	0.265301	0.607817	0.17455	0.138727
ZDHHC2	0.160596	1.74574	0.434924	0.277872	0.162643	1.45068	0.71633	0.665787	0.240588	0.613787	0.287731	0.122648	0.596267
MTUS1	0.742065	1.8052	0.986955	0.666896	0.262187	3.57637	1.22847	0.671425	5.46717	0.993659	1.42726	0.743471	0.593814
PCM1	0.901147	0.768547	0.773573	1.12247	1.08796	1.69351	0.817399	1.79269	1.26772	0.638186	1.01933	1.13577	1.95294
ASAH1	1.29543	2.17568	2.11841	4.50746	1.72471	1.58855	3.15337	1.83803	1.05425	2.94658	3.03982	5.69023	1.64263
PSD3	0.385944	0.125734	0.0214618	0.210016	0.215885	0.226802	0.0390794	0.804477	0.124336	0.0340052	0.269513	0.223247	0.0261688
SH2D4A	0.0289534	0.222771	0.0244855	0.0247962	0.0112785	0.224242	0.0665561	0.170117	0.00314552	0.00755135	0.00486511	0.0684282	0
CSGALNACT1	0.134075	0.183472	0.00604939	0.414704	0.187344	0.280007	0.0327914	0.307934	0.21213	0.00962709	0.0467957	0.125909	0.31097
ATP6V1B2	0.853331	0.317748	0.305208	1.99227	1.18925	0.348923	0.441205	1.41089	0.397743	0.339286	0.779933	0.939887	0.743684
DMTN	0.0489808	0.841892	0.183282	0.0246295	0.039627	0.901855	0.165411	0.34547	0.0808597	0.0802488	0	0.11217	0.0880119
PEBP4	0.169971	1.05867	0.0778321	0.0729558	0.0423766	0.688155	0.37387	0.0286346	0.0325097	0.173519	0.145165	0.0236371	0.0206938
ENTPD4	0.152526	0.0962237	0.0886191	0.161876	0.0924708	0.256408	0.0770423	0.577226	0.274549	0.183441	0.314635	0.0624029	0.211487
SLC25A37	0.942365	0.227277	0.303391	1.18119	0.597968	0.715115	0.31246	0.750855	0.789643	0.58203	0.85983	0.332431	1.05786
NEFM	0.0250436	0.0150256	0.00350111	0.0093329	0.0189779	0.0169945	0	0.670697	0.017493	0.00676098	0.117209	0.0120543	0
DOCK5	0.0745842	0.317354	0.03838	0.43433	0.171878	0.737996	0.0733204	0.0133069	0.0485679	0.0413012	0.105939	0	0.240466
BNIP3L	2.48865	2.27467	3.34752	2.85068	1.26829	1.40292	2.12888	1.60471	2.17979	4.0084	3.07704	1.84998	0.763706
DPYSL2	1.52535	6.70325	0.524714	4.00513	2.52437	5.23303	4.22009	2.85125	3.54775	1.53405	7.62978	1.04977	6.17728
CLU	124.015	8.31671	3.14953	14.3293	20.4262	12.2003	13.5306	1.88676	15.5415	15.3511	12.8445	18.0033	19.0489
SARAF	2.61145	6.501	3.56709	3.4567	2.98614	4.2712	3.95052	11.9057	2.24334	4.28565	1.94121	3.18848	3.1089
AC044849.1	0.102856	0.125201	0.105168	0.0605503	0.0576752	0.165921	0.0651715	0.586101	0.0101321	0.0801292	0.0556406	0.105295	0.0114646
WRN	0.253903	0.1888	0.173393	0.284368	0.331532	0.676465	0.194416	0.85439	0.404297	0.0987487	0.406924	0.152399	0.372713
RAB11FIP1	0.258251	1.2299	0.901227	0.392319	0.467841	1.10186	0.528328	1.28041	0.114185	0.9659	0.0554361	0.561563	0.344488
NSD3	0.766487	0.618885	0.739237	0.598684	0.842101	1.1321	0.621722	1.14955	0.818437	0.661809	0.676996	0.911782	0.94649
FGFR1	1.85185	1.81185	0.18709	0.280401	1.42517	1.24632	0.757415	0.0730811	0.660721	1.21914	0.532494	1.07826	0.523652
ADAM9	0.323827	0.635721	1.581	0.809438	0.378173	0.448817	1.00293	0.242814	0.384367	1.74442	0.384797	0.228928	0.315234
SFRP1	0.0301892	0.020009	0.0055355	0.0105664	0.034483	0.00587831	3.25744	0.00242814	0.0160136	0.0174472	0.0535393	0.00688889	0.0222875
GOLGA7	0.427251	0.367562	0.751531	0.442011	0.751181	0.260718	0.734194	0.417112	0.806978	0.739317	0.286878	0.443547	0.702464
AP3M2	0.108562	0.116648	0.127631	0.0824408	0.231589	0.132926	0.0752685	1.57973	0.131426	0.121998	0.22187	0.239142	0.142098
VDAC3	0.634816	0.65401	0.872482	0.542326	1.08206	0.560671	0.619153	3.87956	0.518323	0.598561	0.995487	0.664629	0.976371
CEBPD	13.0936	10.3951	6.18672	7.34343	9.33621	4.79513	14.3843	0.284077	5.12578	5.94844	20.0886	5.72426	4.65393
UBE2V2	0.645593	0.869062	1.02013	0.78873	0.952986	0.579306	0.883311	0.81611	0.677984	1.2355	0.90085	0.575155	0.745095
PCMTD1	0.802465	1.52625	0.928076	0.860065	0.564779	1.58115	0.929409	1.04765	0.975892	0.778987	0.74198	0.816921	0.806211
ATP6V1H	0.326865	0.252907	0.406434	0.261717	0.217473	0.439178	0.287178	0.681347	0.287568	0.451909	0.233958	0.307604	0.290314
TCEA1	1.29871	1.71487	1.38416	1.32667	1.70019	1.30234	1.35426	1.1004	1.2332	1.62643	1.66327	1.44097	1.57204
LYPLA1	0.138961	0.207767	0.39109	0.495991	0.230686	0.165348	0.241707	0.334369	0.699993	0.175026	0.334831	0.22241	0.49471
RPS20	4.90412	2.47068	4.41082	6.31914	2.79169	2.22086	3.8548	1.80946	5.2205	5.88494	3.17861	2.18326	2.04763
SDCBP	3.58581	4.40188	1.82113	7.05338	1.91683	2.26878	1.97083	1.41593	6.42823	2.7447	3.18519	7.30297	0.646321
CA8	0.0142487	0.37094	0.00786056	0.0111337	0.00788665	0.294009	0.0783173	0.00568575	0.00767687	0.00504974	0	0.479283	0
RAB2A	1.16357	2.00409	1.32039	1.07668	1.49801	1.15101	1.59825	2.77206	1.36007	1.698	1.39994	1.2427	2.55581
ASPH	0.615804	0.49509	0.509622	0.461234	0.817268	0.852078	0.825242	0.285341	1.16364	0.972623	0.966948	1.10769	0.973499
SGK3	0.330671	0.277336	0.409629	0.421813	0.358936	0.411168	0.304298	0.746514	0.245455	0.625276	0.215409	1.00844	1.00492
CSPP1	0.126047	0.0794535	0.112189	0.105063	0.150866	0.181214	0.0690709	0.559152	0.191789	0.0529899	0.0862416	0.197982	0.154702
ARFGEF1	0.202303	0.388043	0.247111	0.389947	0.207016	0.773916	0.277726	0.792931	0.383935	0.245921	0.358089	0.240356	0.398311
CPA6	0.0119981	0.62217	0.00107526	0.00525307	0.00171042	0.808413	0.123124	0.0243169	0	0	0	0.014447	0
EYA1	0.414907	0.86727	0.0238345	0.0600611	0.0398297	1.62658	0.411264	1.05504	0.131897	0.244423	0.136153	0.0355602	0.0680408
MSC-AS1	0.18907	0.0801165	0.00804226	0.0333559	0.0161458	0.148894	0.0139491	0.738289	0.0368383	0.0120484	0.372099	0.0652802	0.0182858
RPL7	8.75856	8.806	8.14729	6.54246	6.13695	7.02851	9.40281	5.31446	5.60664	9.67248	5.15765	6.80053	4.38682
STAU2	0.16574	0.166952	0.192356	0.244689	0.141734	0.227979	0.20602	1.02142	0.459038	0.23411	0.295347	0.189253	0.158992
ELOC	2.05413	1.72792	2.27834	2.08228	2.28255	0.924772	1.96291	1.05847	2.53919	2.75266	2.64331	1.6451	1.19848
PEX2	0.53602	0.738812	0.591417	0.311048	0.563765	0.697234	0.691535	0.199901	0.320446	0.713014	0.245067	0.557099	0.576436
PKIA	0.0666015	0.0885556	0.0128708	0.0271512	0.151938	0.0717352	0.0533484	3.74067	0.24277	0.086754	0.0243376	0.0044529	0.565059
ZC2HC1A	0.272193	0.4426	0.100028	0.163276	0.277417	0.47649	0.273618	0.762182	0.188397	0.126059	0.261518	0.231468	0.38421
HEY1	0.124946	1.80072	0.0232934	0.0474895	0.861034	1.41757	0.207526	0.159103	0.264781	0.0411917	0.198462	0.0747991	0.21219
MRPS28	0.294492	0.838266	0.259435	0.335129	0.42783	0.641277	0.434693	0.75494	0.438661	0.325238	0.287795	0.390977	0.482483
TPD52	0.134326	0.677849	1.19701	0.550466	0.338823	0.355005	1.01442	0.219482	0.66013	1.62776	0.0238988	0.0278894	0.514478
FABP5	0.503171	0.395772	0.101138	1.46391	1.5804	0.0949872	1.28855	0.00611258	0.117363	0.0862476	0.060863	0.370285	1.09623
IMPA1	0.206114	0.286496	0.261187	0.217871	0.494344	0.202014	0.298897	0.682142	0.405524	0.374323	0.466914	0.19664	0.461225
CHMP4C	0.00520805	0.903669	0.235526	0.0197961	0.0343641	0.706352	0.380129	0.340882	0.0248742	0.336367	0.0163181	0.0193105	0.0224355
C8orf59	3.6015	2.74781	3.1847	1.78007	2.65737	1.37846	5.54364	1.51932	2.11759	6.46637	3.51967	1.01937	0.345251
CA2	0.497546	0.267794	1.67878	0.638765	0.489834	0.555354	7.48255	0.562963	0.657834	5.53008	0.202658	0.472054	0.404791
PIP4P2	0.477941	0.931491	0.29167	0.302371	0.532453	0.562952	0.585192	0.232228	0.208539	0.681482	0.648437	0.978499	0.242543
OTUD6B-AS1	1.61482	1.75404	1.67478	0.839952	1.52361	1.66777	1.33794	1.58295	0.916783	1.36896	1.69887	1.6658	0.78989
TMEM67	0.145168	0.0841786	0.151839	0.0511587	0.230166	0.263714	0.0631439	0.643805	0.152995	0.142348	0.148448	0.0458421	0.0780319
GEM	1.86855	1.17757	0.0655179	0.495218	1.48747	0.590996	0.928574	0.0307493	0.155889	0.279304	4.59394	0.286156	0.177739
UQCRB	10.5011	9.34161	8.89741	6.51983	9.45748	6.77074	14.8146	10.4077	5.32151	13.9843	5.26443	12.8651	5.60694
SDC2	0.851431	0.526244	0.153651	0.140698	0.215117	0.349302	1.14429	0.0790988	0.163561	0.474658	0.70972	0.339497	0.117161
CPQ	0.895539	0.931726	0.331337	0.64964	0.646653	0.689745	0.895423	0.141644	0.706172	0.49951	0.69429	1.86949	0.503807
RPL30	50.5966	42.7231	37.5396	38.567	33.7579	22.9435	46.5579	21.3753	35.1418	45.1152	31.1205	27.9492	13.4705
COX6C	6.33584	4.28011	7.99171	3.70523	5.9376	2.89653	6.13852	6.31785	4.82041	6.06223	6.4955	9.34382	8.30966
POLR2K	1.84114	2.49812	2.81056	0.887884	1.86798	1.413	2.04467	2.05819	1.27204	3.6623	1.59285	1.58269	0.841579
SPAG1	0.125266	0.350319	0.096473	0.0485589	0.0370201	0.475192	0.127275	1.27739	0.180802	0.148841	0.0920572	0.0789761	0.0209896
RNF19A	0.437222	0.59814	0.481516	0.639079	0.349322	1.16301	0.339135	0.781449	1.32483	0.37099	0.399542	0.237956	0.273916
PABPC1	6.08637	2.59328	3.57626	17.2407	5.67387	3.85209	4.85198	2.35842	6.77311	4.53452	5.95535	2.57179	5.04802
ZNF706	1.2652	2.53942	1.26334	1.56177	2.49263	1.90152	1.9616	1.36848	1.47194	1.55224	1.82164	1.26074	5.77118
CTHRC1	0.820148	2.36317	0.0201896	0.0906295	0.072853	1.47839	0.38599	0.0708851	0.379194	0.0501413	0.309028	0.0523133	0.166223
RIMS2	0.00899621	0.0116485	0.00377101	0.00845512	1.06748	0.0668181	0.237148	0.502475	0.0884203	0.00918653	0.0285825	0.0062714	0.490354
LRP12	0.0641146	0.0664053	0.049882	0.0358276	0.17495	0.121631	0.0709613	0.421718	0.0621895	0.102108	0.196911	0.0410898	0.065854
OXR1	0.39687	0.34698	0.436448	0.524198	0.89966	0.447585	0.423149	0.658472	1.01663	0.342118	0.480064	0.298781	3.03622
EIF3E	2.06365	4.22069	2.81845	2.11636	1.64749	3.46417	3.95596	5.5224	1.92157	3.19821	1.74662	2.70446	1.41003
EIF3H	1.28353	1.71584	1.60101	1.41044	1.17116	1.36009	1.50936	1.44171	1.15744	1.3515	0.982061	2.22676	0.99258
RAD21	0.576134	0.684303	0.969274	0.824206	1.19955	0.754289	0.633292	1.02793	1.24899	1.1613	1.19561	0.707896	1.43987
MAL2	0.04685	1.33332	0.796658	0.0488542	0.0158557	0.442564	0.88974	0.618979	0.0159083	0.993546	0.0423306	0	0
ENPP2	0.151869	1.01613	0.112458	0.0645346	0.482452	0.715999	0.14061	0.725191	0.249327	0.662923	0.157167	0.901699	0.349196
C8orf76	0.111614	0.366084	0.217485	0.133222	0.138203	0.250116	0.178729	0.270022	0.108918	0.127702	0.136721	0.106827	0.0636572
FBXO32	0.544752	4.76991	0.423897	0.164064	0.527498	3.97804	4.17436	2.176	0.130049	0.338543	0.424701	1.92713	0.286052
TATDN1	0.736009	0.774914	0.847665	0.410821	0.698119	0.366075	1.12951	0.302708	0.537951	0.97755	0.565487	0.650789	0.351386
NDUFB9	2.3281	2.05061	2.48933	1.65269	2.96692	1.23439	2.82559	2.58656	1.95807	2.68141	2.95992	2.04677	2.55014
MTSS1	0.70871	0.0831696	0.0284532	1.20652	0.0664756	0.146036	0.152829	0.491019	0.682797	0.108077	0.269482	0.801917	0.113958
SQLE	0.161115	0.497803	0.506504	0.183521	0.332781	0.491073	0.21748	3.01958	0.116878	0.270725	0.111429	0.0903125	0.470548
TRIB1	0.429084	0.642915	0.232133	1.16186	0.684197	0.271329	0.220213	0.151335	0.529113	0.347912	0.804248	0.0414482	0.18676
EFR3A	0.260803	0.653318	0.144217	0.552171	0.219064	0.753317	0.362628	1.27494	0.406029	0.492999	0.377196	0.182899	0.14273
LRRC6	0.0405363	0.0389365	0.0490777	0.0402335	0.0385086	0.104164	0.0181696	0.829423	0.0473245	0.0163933	0.0199954	0.011879	0.0593733
PHF20L1	0.405551	0.377287	0.301591	0.686595	0.52613	0.672537	0.310049	1.13586	0.652162	0.283208	0.581499	0.433007	0.746694
NDRG1	4.1495	3.11393	1.99595	1.18734	3.72938	2.49556	2.45723	0.118048	3.89947	6.77148	1.18294	0.380535	9.71312
KHDRBS3	0.13806	0.538151	0.165306	1.20024	0.580131	0.323959	0.161261	0.153401	0.326783	0.188445	0.333546	0.321683	0.0833834
LY6H	0.0638861	0.631076	0.00231769	0.0103604	0	0.460797	0.126041	0.242489	0.0143407	0.00058064	0	0.019923	0.0341342
RHPN1	0.0641078	0.150216	0.185584	0.0281604	0.161321	0.326832	0.170948	1.32552	0.0933701	0.193432	0.0403449	0.0606459	0.167854
GSDMD	0.28672	0.401808	0.427984	0.242987	0.219266	0.423749	0.328261	0.0726828	0.590267	0.260365	0.353971	0.423494	0.259464
EEF1D	6.71764	4.76813	8.19613	4.40083	5.87022	3.81534	5.16308	1.57858	4.35196	5.15174	4.32549	5.57435	1.63366
MAPK15	0.014703	0.035438	0.083586	0.0341652	0.00765703	0.0915627	0.0174954	1.20999	0.00456853	0.0637236	0	0	0.0543106
PUF60	0.368606	1.05538	0.817019	0.307307	1.26758	0.839518	0.772913	1.14671	0.598271	0.520439	0.532757	1.03658	1.90685
GPAA1	0.506452	1.006	0.495039	0.347664	0.702257	0.744001	0.684589	1.46313	0.420738	0.207527	0.666732	0.878176	0.901036
MAF1	0.470455	0.471819	0.490029	0.45609	0.506999	0.458158	0.402287	1.3146	0.497879	0.487211	0.572345	0.513305	0.662029
VPS28	1.31976	1.9672	1.46895	1.39701	1.25798	1.39924	1.66494	2.89446	1.30104	1.32318	1.45284	1.8535	1.93216
CYHR1	0.567497	0.875457	0.438471	0.233073	0.377359	0.847887	0.523303	1.07468	0.397894	0.213539	0.465635	0.69411	0.669468
PPP1R16A	0.145226	0.182141	0.207146	0.0745486	0.585214	0.245629	0.209133	0.677954	0.0519833	0.366801	0.138014	0.345249	0.341334
RPL8	24.5611	25.7345	28.7718	18.5016	20.4797	15.9955	28.6283	14.0222	17.1543	23.6724	18.22	24.156	8.0088
KANK1	0.141106	0.866968	0.218977	0.0668746	0.747086	1.00699	0.42522	0.278782	0.842448	0.245077	0.570715	0.200658	0.612607
PLGRKT	0.189971	0.499061	0.207378	0.277664	0.281678	0.230672	0.31817	0.256582	0.209561	0.301618	0.182632	0.285305	0.330866
DMAC1	0.607649	1.12304	0.551946	0.435261	0.650725	0.81722	0.862988	1.46126	0.452166	0.770949	0.471311	0.753462	0.958764
MPDZ	0.516073	0.266125	0.424229	0.0961	0.273212	0.88461	0.292186	1.63128	0.764232	0.298248	0.332615	0.536533	2.24484
NFIB	0.29341	1.72709	0.607844	0.170985	0.766618	2.27573	1.81604	0.607518	2.86832	1.26285	0.47322	0.602875	1.86355
ZDHHC21	0.315717	0.304838	0.224199	0.314815	0.403551	0.698441	0.302435	0.779295	0.455325	0.285446	0.264423	0.202485	0.627616
PSIP1	0.958554	0.959655	0.553648	0.495265	1.37158	1.06509	0.799329	2.56819	0.985213	0.730302	0.844456	0.985033	1.73319
PLIN2	2.83387	0.886327	3.66571	8.70676	0.445025	0.353565	1.99824	0.356362	1.556	11.5909	4.06415	0.719585	0.38609
RPS6	14.9458	14.8673	14.3008	16.9723	11.0542	13.2292	16.4025	9.47681	14.2193	9.87417	9.55071	18.8288	8.1307
IFT74	0.139354	0.145062	0.166954	0.087923	0.170734	0.207424	0.144124	0.716004	0.144211	0.116895	0.302083	0.0974677	0.323727
MOB3B	0.0610049	0.157656	0.018286	0.0593345	0.104287	0.251628	0.201354	0.881637	0.619682	0.0422236	0.396448	0.549034	0.355474
SMIM27	0.440955	0.540463	0.508063	0.308986	0.448856	0.334899	0.578388	0.667989	0.185081	0.870702	0.409464	0.531754	0.516323
NDUFB6	0.878214	0.787275	0.784286	0.470135	1.5492	0.563927	0.885703	1.06649	0.602342	0.766389	1.26358	0.815534	1.79204
DNAJA1	2.63013	4.07037	3.49078	2.64504	3.66484	2.58735	2.16687	5.08598	3.02974	2.0152	5.24127	2.16303	3.00143
BAG1	0.786905	0.808359	1.31723	0.630612	1.01191	0.649819	1.26056	0.478794	0.683785	1.83236	0.573561	1.40343	1.02058
CHMP5	1.76369	1.96131	1.4276	0.955932	1.3285	1.25966	1.80829	1.4062	1.71973	1.67936	1.38779	1.43212	1.8041
UBE2R2	0.73572	0.745897	0.977444	0.957345	1.15224	0.529459	0.673032	0.383286	1.10687	0.8969	0.363681	0.708982	0.539443
C9orf24	0.012027	0.0209312	0.0522076	0.00481494	0.0364748	0.0208341	0.0461111	2.38522	0.00089696	0.0513336	0.0505919	0.00785928	0.0168485
ENHO	0.150086	3.05751	0.0611608	0.0719924	0.409681	2.29165	1.28806	0.0935678	0.0379924	0.0672108	0.0569211	0.216517	0.573006
CNTFR	0.236706	0.127895	0.0034857	0.0200804	0.095175	0.0948575	0.218056	0.450757	0.0241471	0.0139213	0.0960763	0.371352	0.0822689
DCTN3	0.98369	1.59702	1.02095	0.440378	0.747246	1.26955	1.31978	2.39067	0.505716	0.814146	0.881287	1.28929	0.994114
VCP	0.54895	0.73574	0.871489	0.505272	0.616517	0.688589	0.521209	1.24687	0.898587	0.646527	0.718724	0.816701	0.724085
STOML2	0.648123	0.790656	0.900216	0.330758	0.714867	0.497213	0.74729	0.853279	0.532292	0.708532	0.922655	1.15889	0.707909
SPAG8	0.0916058	0.0663194	0.026951	0.0183749	0.0897976	0.0872226	0.100545	1.91271	0.0653046	0.085402	0.0383472	0.0396014	0.0246927
HINT2	0.419908	1.02281	0.778123	0.295978	0.538229	0.905267	0.949671	1.56705	0.46836	0.720819	0.340012	0.913722	1.10731
CLTA	1.681	3.34184	2.25695	1.31583	1.56463	2.04124	2.95288	8.32431	1.31544	2.91621	1.94657	3.27297	1.81913
TOMM5	0.982439	1.00443	1.51047	0.652811	1.20223	0.445985	1.42446	0.725194	0.890139	1.04737	0.972892	0.655551	0.923497
ALDH1B1	0.0558534	0.387592	0.806854	0.0660526	0.042758	0.293943	0.753876	0.021456	0.0338	0.847102	0.0168715	0.147982	0.031898
FAM27C	0.14053	0.0478165	0.374248	0.0395686	0.295412	0.10713	0.0963762	0.753423	0.111134	0.513672	0.518165	0.0676194	0.0151378
PGM5	0.0366469	0.823832	0.407668	0.162669	0.0312409	1.23377	0.589817	0.0329754	0.352309	0.164441	0.0691815	0.0695446	0.116286
APBA1	0.017641	0.0239749	0.025271	0.0718114	0.0285693	0.0167379	0.023	1.71022	0.0752731	0.0308949	0.0263815	0.0169817	0.036598
C9orf135	0.00082534	0.0595096	0.016795	0.00038076	0.00296356	0.0476225	0.0236872	1.7092	0	0.0320088	0	0	0.0185261
SMC5	0.340555	0.614152	0.389391	0.352517	0.603052	1.09213	0.512502	1.10572	0.537829	0.499484	0.39464	0.345873	0.697046
ZFAND5	2.01874	1.25438	1.91738	1.61937	3.57613	1.93858	1.56885	0.713046	4.0085	2.13961	2.36926	4.91759	2.53812
ALDH1A1	2.40216	4.2387	0.120955	0.742127	9.27402	2.93562	4.86206	0.189112	0.567396	4.19739	0.548604	1.63823	5.93382
ANXA1	1.0223	1.71242	0.175275	7.30099	5.63451	0.458006	2.45131	0.0882581	1.77997	7.40267	0.329934	0.620299	0.247525
RORB	0.712905	0.37997	0.0200769	0.0803304	0.503473	0.309154	0.282485	0.0114978	0.314301	0.0479523	0.778584	0.082636	0.186235
PCSK5	0.0544866	0.0132347	0.181372	0.0493771	0.11202	0.0356694	0.0484571	0.885635	0.0681481	0.00978349	0.372	0.0152606	0.0170112
VPS13A	0.219388	0.194771	0.250902	0.216743	0.178572	0.640071	0.19877	0.476554	0.561134	0.140929	0.319795	0.318339	0.511062
PSAT1	0.237493	0.327864	0.0676441	0.0590405	0.795926	0.279493	0.153572	0.0179961	0.0850327	0.0623208	0.031776	0.728348	0.298527
TLE4	1.38807	1.80281	0.698076	2.11106	2.13248	2.72987	0.89658	0.436654	1.31052	0.89317	1.81964	0.538552	1.22142
TLE1	0.449896	0.395724	0.379236	0.157903	1.18307	0.578499	0.196735	0.0328678	1.15801	0.276828	0.651977	0.0791589	0.441413
KIF27	0.104253	0.108551	0.0932513	0.078196	0.114864	0.253121	0.10812	0.456782	0.0846966	0.103422	0.0806156	0.0436891	0.133673
HNRNPK	2.30877	3.32135	2.82489	3.06328	3.77476	2.6701	2.75992	3.94905	4.05156	3.50505	3.38121	2.35023	3.26707
GAS1	0.65379	1.20008	0.107862	0.134865	0.107451	1.12826	3.50425	0.113558	0.135625	0.196184	0.430665	0.290726	0.210819
CTSL	1.91718	0.993991	1.74769	3.43409	1.17903	0.624092	1.5796	0.536858	0.643027	1.63579	1.72314	2.21897	1.461
SECISBP2	0.345468	0.426851	0.366766	0.37154	0.490214	0.837183	0.339378	1.14179	0.715308	0.307832	0.366254	0.564208	0.750116
GADD45G	1.09701	0.776446	0.298326	0.235168	0.523074	0.596622	0.630409	0.136571	0.858323	0.233684	0.290926	0.04343	0.737741
NINJ1	0.786414	1.35453	0.771443	1.97126	0.351056	1.04517	1.19764	1.47302	0.313998	0.711373	0.46468	2.24959	0.4085
WNK2	0.171614	0.544214	1.73949	0.115574	0.0775807	1.45321	0.560019	0.616107	0.125559	0.736934	0.126295	0.165697	0.402492
C9orf3	0.165237	1.34511	0.0410885	0.0316912	1.84932	1.61797	0.564486	0.249779	0.0604541	0.206717	0.527209	0.102099	0.824977
SLC35D2	0.116446	0.6629	0.129423	0.195189	0.230307	0.491661	0.26814	0.0278625	0.225099	0.184003	0.173371	0.386313	0.169099
HABP4	0.202015	0.855671	0.166643	0.0972232	0.351502	0.626375	0.233361	0.396512	0.199665	0.247497	0.21371	0.680123	0.167766
CTSV	0.00730558	0.682467	0.0319834	0.0192775	0.0188031	0.280863	0.158501	0.0025398	0.0103761	0.0691588	0.024525	0.0208305	0.0213029
TMOD1	0.694978	5.42546	0.0631455	0.224973	0.103677	4.39274	2.44652	0.163111	0.0840297	0.19892	0.418342	0.418925	0.130293
XPA	0.340138	0.934343	0.416219	0.328924	0.500445	1.13376	0.513634	0.544126	0.34999	0.257045	0.351872	0.48163	0.686445
ANP32B	1.08291	1.90942	1.15811	1.12797	1.00726	1.50036	1.55102	1.77105	1.58815	2.01362	0.966569	1.38871	1.57694
SEC61B	3.71159	5.51096	3.5074	3.16736	4.62361	2.91861	5.6161	2.29426	4.7894	4.08121	4.08513	2.15643	2.86556
FSD1L	0.0388614	0.170178	0.112965	0.0707411	0.107346	0.259498	0.0199891	1.10759	0.0398891	0.0241474	0.126877	0.0251046	0.0623113
KLF4	1.52134	1.36462	0.318571	1.64587	2.65903	0.864376	0.326453	0.135007	3.8487	0.502441	1.15628	0.320738	0.678838
CTNNAL1	0.438758	1.30186	0.422457	0.151053	1.87887	1.24701	0.528856	0.861902	0.709716	0.611491	0.146607	0.271711	3.69642
TMEM245	0.841777	0.86146	0.673361	0.452611	0.889277	1.21676	0.892353	0.548735	0.962983	0.874517	0.601442	0.649277	2.20571
FRRS1L	0.397554	0.379139	0.106533	0.0583949	0.0599744	0.638172	0.236456	0.95187	0.0455191	0.0985857	0.051045	0.0501884	0.120109
PTPN3	0.0165025	0.101274	0.0287427	0.0140176	0.00298413	0.261204	0.0482556	0.741944	0.011669	0.0497211	0.0157744	0	0.0261266
TXN	6.78283	4.51018	5.13806	2.59521	6.31295	1.58323	4.60042	1.69441	4.44228	5.33358	3.88714	3.30606	3.3078
UGCG	0.355672	0.191714	0.232841	1.40301	0.787544	0.199207	0.142366	0.912373	0.394688	0.19564	0.697357	0.237408	0.116803
CDC26	0.777215	0.898584	1.01704	0.396338	0.763565	0.577905	0.860339	0.703136	0.989385	0.881962	0.364198	0.647136	0.243992
BSPRY	0.0775676	2.29881	2.57538	0.120835	0.0563468	1.65575	1.21239	0.399178	0.0503947	0.538466	0.0910666	0.116103	0.0980519
HDHD3	0.186159	1.05035	0.523236	0.0827881	0.198101	0.797483	0.790505	0.296938	0.114821	0.386749	0.117621	0.222821	0.160149
ALAD	0.141378	0.482367	0.333088	0.156613	0.145579	0.760297	0.876035	0.0714362	0.154892	0.276398	0.102892	0.172041	0.534433
COL27A1	1.13047	0.283283	0.42749	0.50356	0.298145	2.27205	1.30066	0.605514	0.353098	0.45097	0.569425	0.39795	0.662733
ATP6V1G1	4.38345	5.84717	6.60851	2.788	3.95397	3.26972	5.27001	7.00516	3.04345	7.25448	6.26971	4.52505	1.84971
TNC	0.0102478	0.156301	0.00418823	0.0159297	0.0444714	0.0314025	0.32443	1.50543	0.00877613	0.0130271	0	0.11296	0.0314951
CDK5RAP2	0.356698	0.334196	0.29542	0.270621	0.235176	0.795331	0.436932	2.21328	0.174676	0.153952	0.175818	0.7785	0.438308
GSN	4.91132	25.9948	2.02584	2.27199	3.38897	14.813	5.93999	5.15987	4.36654	2.57449	4.3301	2.46006	2.43862
STOM	2.04698	1.93336	0.513704	1.15789	1.75146	0.990022	1.25863	1.81711	3.93761	1.09507	5.13965	0.943537	1.44314
NDUFA8	0.509192	0.625978	1.13018	0.341152	0.733715	0.441021	0.731025	1.544	0.888035	0.667861	0.762162	1.28989	0.901846
PDCL	0.1937	0.215339	0.219317	0.234485	0.171442	0.155377	0.215331	0.506538	0.483042	0.214942	0.21614	0.116856	0.134096
STRBP	0.0879965	0.677986	0.249689	0.127532	0.0734461	1.33947	0.289811	2.12466	0.0820141	0.445105	0.0778321	0.115937	0.0716969
PSMB7	0.613911	0.99825	0.850774	0.563717	0.653184	0.778116	0.812162	1.74717	0.637745	0.440449	0.856692	1.15582	1.30727
ARPC5L	0.376133	1.12858	0.9073	0.358622	0.473384	0.586193	0.458262	0.66252	0.935782	0.467563	0.471521	0.519079	0.58186
HSPA5	5.37654	9.09387	9.3352	2.82737	6.06197	5.18679	6.70347	10.4806	3.6564	20.4713	2.09951	2.88127	2.22327
RPL12	26.6794	19.2428	23.7167	25.6847	20.5011	11.9999	28.0651	13.7747	18.4239	28.3286	19.9211	17.4355	7.16695
PTRH1	0.102256	0.18381	0.119704	0.0636561	0.079547	0.137417	0.0768241	0.588334	0.0794314	0.0846727	0.0684446	0.155036	0.159776
CFAP157	0.00700127	0.0174833	0.0150059	0.0149126	0.0372364	0.0187018	0.0176952	2.34519	0	0.0126943	0	0.00376622	0.0247806
FAM102A	0.149663	0.713333	0.492526	0.135237	0.848605	1.01105	0.35782	0.122136	0.0940713	0.296287	0.0951181	0.444259	0.544333
PTGES2	0.203592	0.383559	0.361695	0.249175	0.307314	0.352288	0.235315	1.47393	0.138372	0.265484	0.358383	0.440885	0.401016
LCN2	0.207156	20.4248	0.720255	0.106696	0.215603	11.5591	6.80156	0.232122	0.081297	5.51213	0.672705	0.221173	0.00182136
C9orf16	0.916042	1.67336	0.712338	0.907989	1.02913	1.02669	1.40758	1.30724	0.852447	1.03768	0.596587	1.41191	1.0953
DNM1	0.201147	0.0695164	0.0240429	0.0840827	0.0663588	0.23727	0.027506	0.455234	0.032496	0.0223737	0.0618445	0.104991	0
COQ4	0.383042	0.4801	0.514959	0.219816	0.46062	0.545968	0.400033	1.74717	0.216216	0.398542	0.363972	0.3507	0.301982
SPTAN1	0.788593	0.863	0.798779	0.462411	1.36638	1.20903	0.627184	1.35386	2.20425	0.76015	1.13136	1.65423	3.66675
WDR34	0.10084	0.117075	0.246501	0.0196724	0.130062	0.13637	0.11255	0.447312	0.0662463	0.125419	0.0610217	0.137882	0.577652
SET	1.52839	2.751	2.23008	1.64409	3.01286	1.76257	2.3651	2.13497	1.96522	2.85916	2.18367	2.93774	2.48536
PHYHD1	0.0526293	0.877762	0.11279	0.0462249	0.167843	0.809819	0.339773	0.0218008	0.00889472	0.170031	0.124025	0.0877924	0.190368
SH3GLB2	0.383428	0.645333	0.579201	0.173185	0.4419	0.608413	0.444066	1.60362	0.275233	0.567816	0.222128	0.365726	0.939932
AIF1L	0.523731	1.66584	0.243113	0.206365	0.794543	1.48934	0.946517	0.465616	1.45224	0.182198	0.0570951	1.98703	2.2302
NUP214	0.142897	0.164859	0.135461	0.326452	0.202758	0.587266	0.119008	0.614558	0.352051	0.046192	0.113962	0.125524	0.29118
PRRC2B	0.530779	0.479875	0.866311	0.740765	0.690108	1.03197	0.524303	0.519388	0.944504	0.591905	0.89211	0.684958	0.776538
RPL7A	24.5146	27.1529	23.1317	17.2414	18.4137	16.5993	25.6569	41.5507	14.4512	24.1656	17.9517	23.5592	7.80039
SURF1	0.54037	0.971101	0.782041	0.323968	0.711328	0.698467	0.789996	1.35931	0.224253	0.601459	0.46113	1.1242	0.538959
SURF4	0.535007	0.5997	0.502117	0.624311	0.696454	0.524857	0.533065	0.409331	1.00372	0.562402	0.814178	0.163349	0.435253
CACFD1	0.0256034	0.0601423	0.070503	0.0300494	0.042238	0.0708142	0.063924	0.838977	0.0394395	0.0386105	0.0500109	0.0350925	0.0428255
RXRA	0.220475	0.104276	0.170029	0.508562	0.286157	0.215065	0.130224	0.909076	0.381211	0.123088	0.528079	0.379996	0.281669
C9orf116	0.0457169	0.0704041	0.0955653	0.00903252	0.00189152	0.0413915	0.0707921	3.24581	0.0340479	0.112413	0.0184896	0.00510574	0.00677003
MRPS2	0.231078	0.275695	0.293714	0.103025	0.343939	0.191436	0.305788	0.416798	0.382464	0.224438	0.24854	0.289804	0.185529
UBAC1	0.2408	0.475703	0.380698	0.248753	0.615257	0.421915	0.268109	1.30781	0.108713	0.191484	0.276955	0.409303	0.635326
AGPAT2	0.284817	0.278091	0.548271	0.298438	0.277318	0.209294	0.272152	0.687824	0.238597	0.380803	0.310783	0.578878	0.0861268
SNHG7	2.31375	1.53463	4.14196	0.742804	1.92785	1.11132	2.43821	0.670792	2.28846	3.20324	1.35035	2.50336	0.767698
TMEM141	0.493309	1.41415	1.97341	0.347571	0.48528	1.02924	1.64168	2.24266	0.360577	1.45987	0.700526	0.927075	0.60047
RABL6	0.172206	0.169892	0.370489	0.275403	0.273351	0.386297	0.160187	0.704958	0.299566	0.279736	0.173	0.325523	0.395277
PHPT1	1.83031	1.49072	3.36463	1.16564	2.01173	1.33464	2.41296	1.99653	0.989239	1.78976	1.45465	2.45745	2.11797
EDF1	2.87446	4.16001	4.45014	2.15968	2.96183	3.38603	4.12652	4.86211	2.78166	3.19862	3.0382	4.87861	3.46841
PTGDS	158.828	0.77074	4.09922	15.0358	13.2283	10.6137	4.45634	2.16132	14.3237	1.84064	16.2856	7.15835	18.8441
PAXX	0.323581	0.76449	0.367191	0.479471	0.872422	0.78372	0.447787	0.541453	0.54104	0.25099	0.572624	0.542271	0.621863
NPDC1	0.333049	1.03757	0.273513	0.0664312	0.537172	0.916546	0.403753	1.58344	2.11111	0.282081	0.325696	0.26686	0.934743
DPP7	1.07501	2.34655	1.54909	1.12079	1.44364	2.16555	1.93965	3.03559	0.802335	1.37822	0.788111	1.91578	1.78369
SSNA1	0.212046	0.469749	0.626935	0.420695	0.397274	0.359565	0.436694	0.737484	0.408136	1.11225	0.389463	1.61299	0.499781
TUBB4B	1.67162	6.97571	2.73727	1.65253	2.3441	5.32694	3.75052	10.8793	1.58286	4.11017	3.40062	2.2295	1.95286
NRARP	0.0381715	0.650035	0.141282	0.0903617	0.301996	0.470316	0.247196	0.0769195	0.207994	0.037852	0.255654	0.030538	0.241159
ARRDC1	0.0668486	0.205085	0.197666	0.161136	0.0750313	0.33206	0.135992	0.442895	0.279258	0.122896	0.039545	0.0881195	0.150825
IFITM3	41.5983	8.11323	4.97336	4.80068	11.0458	4.35513	13.9875	0.553832	16.5366	14.0549	39.998	10.0352	6.10473
PTDSS2	0.172079	0.227912	0.162909	0.0834132	0.296657	0.252658	0.120968	0.493383	0.0770553	0.105563	0.142242	0.327654	0.181849
DEAF1	0.173373	0.171333	0.208094	0.126835	0.187152	0.152406	0.155665	0.712522	0.435415	0.131221	0.195162	0.488765	0.140464
EPS8L2	0.0812906	0.262446	0.449104	0.0791408	0.0256749	0.462565	0.425181	2.5251	0.277952	0.843651	0	0.740437	0
TALDO1	0.674399	2.15534	0.812757	1.03559	1.50621	1.15673	1.54865	1.18407	0.463215	1.24889	0.822107	1.00935	2.57422
RPLP2	18.4422	11.6237	13.0909	20.3116	14.4477	7.34541	14.2476	5.64676	15.0087	15.4525	11.6527	8.50039	7.56988
CD151	0.992022	1.18379	0.912164	0.526722	1.35906	0.775004	0.997099	0.0889641	1.20635	1.24201	1.94199	0.814198	1.78482
POLR2L	2.99191	2.41756	4.54191	2.10527	2.58931	2.00496	4.97522	5.24932	2.09656	2.94153	1.94926	4.75181	4.38674
CHID1	0.487027	0.821872	0.541835	0.325731	0.504465	0.576551	1.17668	1.21842	0.201024	0.624046	0.34955	0.675431	0.665358
MOB2	0.143627	0.18273	0.485674	0.130298	0.366541	0.163794	0.165626	0.429976	0.427603	0.225769	0.236016	0.205412	0.673147
CTSD	1.32149	1.77666	2.52649	3.30724	4.60207	1.42603	2.21766	1.44812	2.01	2.26268	1.98254	3.80104	5.33921
MRPL23	0.246189	0.584214	0.442547	0.225301	0.271727	0.346738	0.505375	0.846999	0.184908	0.234342	0.298509	0.255239	0.571805
CD81	4.07976	4.16211	4.30662	4.78164	7.71691	2.67704	3.72337	2.92018	3.46311	3.3	4.64981	5.19923	7.04948
CDKN1C	5.61581	1.21633	0.622808	0.58294	1.98026	0.963651	3.19863	0.131631	1.50181	1.58424	1.79087	4.32748	13.721
NAP1L4	0.537169	0.604608	0.338202	0.528976	0.570901	0.854201	0.409496	0.917299	0.763647	0.276792	0.38495	0.71301	2.12365
CAVIN3	0.476517	0.452653	0.0421996	0.0796095	0.968799	0.327622	0.0728845	0.0190842	0.393585	0.0503097	1.07965	0.471927	2.2254
TIMM10B	0.331629	0.462095	0.504214	0.170963	0.535812	0.359267	0.360405	0.72917	0.205069	0.470915	0.394453	0.293375	0.314684
MRPL17	0.585512	0.811421	0.781762	0.434369	0.33677	0.470663	0.712189	0.550751	0.437971	1.09114	0.363792	0.544251	0.292081
CYB5R2	0.0457808	1.00744	0.0552859	0.0359521	0.628796	0.490519	0.166745	0.08629	0.0216894	0.12314	0.0344524	0.0709158	0.828347
EIF3F	1.41979	2.22832	1.53987	1.30216	1.39201	1.9337	1.77228	1.57298	1.2761	1.29139	1.16601	1.63298	1.44296
RIC3	0.333183	1.19099	0.265177	0.0771442	0.221508	2.25883	0.525999	0.996156	0.210504	0.310989	0.144754	0.233614	0.0742774
RPL27A	8.42531	7.94498	7.9013	9.27187	6.22651	7.51364	8.87919	4.61089	6.10543	5.92655	4.49314	7.19511	4.67376
TMEM9B	0.541505	0.770971	0.521286	0.447918	0.877712	0.515946	0.705642	1.18614	0.38081	0.702698	0.141887	0.29445	0.827143
NRIP3	0.0595842	0.280945	0.0683765	0.0819038	0.0122148	0.413	0.0640928	0.0180409	0.0562168	0.105812	0.0421224	0.0413235	0
MTRNR2L8	23.996	9.82756	6.5608	8.13424	13.3008	10.3517	12.3427	13.0025	10.5582	17.6646	18.16	15.1048	10.4435
RNF141	0.177431	0.359058	0.194246	0.519154	0.277985	0.268666	0.210658	0.765463	0.459063	0.323928	0.230922	0.222595	0.898994
GALNT18	0.0423286	0.00716917	0.135871	0.0223508	0.0165682	0.0204452	0.104107	0.812811	1.01432	0.130892	0.181014	0.0263878	0.0197482
USP47	0.570001	0.548305	0.83939	0.394773	0.832461	0.81722	0.483098	0.538765	0.536119	0.693612	0.610093	0.459266	0.53468
DKK3	0.895121	1.89875	0.564577	0.278157	4.09821	1.36785	0.696593	0.10945	0.266387	0.648014	1.04389	0.882862	0.95175
PARVA	0.330466	0.893359	0.32276	0.101672	0.501313	1.07517	0.257774	0.171892	0.315781	0.289513	0.564831	0.272105	1.55166
COPB1	0.478067	0.605476	0.565951	0.751755	0.70208	0.558994	0.546688	0.628457	0.882872	0.692243	0.527471	0.412132	0.571845
C11orf58	2.04865	2.50183	2.16178	1.53137	2.06335	2.13721	1.94662	3.48889	1.89861	1.93792	2.38219	2.77448	2.71679
RPS13	48.4586	39.547	35.6824	28.6952	35.5087	17.9884	40.765	16.6656	30.2335	41.9481	29.0841	21.4373	11.3561
PIK3C2A	0.496693	0.61669	0.686472	0.535751	0.944049	1.09024	0.489316	0.653201	1.52325	0.675109	0.395613	0.569657	0.734708
NUCB2	0.74729	1.39637	1.27261	0.386156	0.438579	1.03255	1.61732	1.46317	1.09411	0.777686	0.590011	0.571316	0.350482
USH1C	0.209744	12.3096	0.0889245	0.169778	0.14352	14.3643	3.44729	4.28453	0.0933876	0.308308	0.163308	0.0890802	0.221529
OTOG	0.185702	9.09299	0.0767866	0.314622	0.101527	20.2971	1.90405	0.536997	0.183999	0.150003	0.080661	0.0688538	0.408271
SAA2	0.246628	16.7556	0.18186	0.158119	0.169058	6.11854	1.56575	0.766332	0.0497132	0.085313	0.224851	0.232507	0
SAA1	1.51764	56.5148	0.573493	0.48445	0.614116	21.4243	4.8443	0.878151	0.131764	0.373621	1.03532	0.829463	0
LDHA	4.71723	8.09227	9.79508	6.5136	3.30187	3.78229	8.5911	2.8804	5.43425	12.155	4.987	7.40816	1.4329
HTATIP2	0.137548	1.42598	0.436063	0.256197	0.619854	0.758745	0.505128	0.231753	0.16299	0.359834	0.108011	0.0604879	0.236206
GAS2	0.314364	1.81537	0.110744	0.127029	0.108834	2.44962	1.0547	0.0481091	0.115792	0.270191	0.0346081	0.103538	0.35237
SVIP	2.55783	6.34299	5.05498	0.604042	4.9309	2.72916	4.65913	1.38828	1.88403	6.90575	1.24471	2.14632	9.0763
MUC15	0.0479127	1.02716	2.5307	0.048304	0.0639698	0.9196	0.868515	0.0727536	0.0631178	0.505671	0.0391992	0.0181293	0.0758835
METTL15	0.305057	0.131315	0.148753	0.207676	0.198251	0.287894	0.158057	0.552324	0.250827	0.215711	0.341193	0.186578	0.403894
MPPED2	0.380985	0.664811	0.0129861	0.0586067	0.105193	1.18061	0.465718	0.615698	0.117991	0.0108401	0.434922	0.44629	0.0819413
AL136088.1	0.18701	0.325546	0.00394343	0.00422471	0.0652529	0.0976701	0.0968971	0.230782	0.00037116	0.0178925	0.00659283	0.158047	0
IMMP1L	0.286887	0.540316	0.728265	0.209657	0.552082	0.376248	0.585684	0.708975	0.266866	0.925031	0.526139	0.458336	0.479576
RCN1	0.631464	1.47684	0.348261	0.160986	0.518769	0.968814	0.58855	0.105066	0.452523	0.520585	0.711797	0.158239	0.708957
HIPK3	0.431468	0.552827	0.499193	0.656267	0.628626	0.790522	0.634998	1.24278	1.12467	0.623204	0.440837	0.534777	1.45519
CD59	3.19787	5.25845	15.1922	1.80581	6.23336	4.23376	7.11079	5.24914	8.43101	3.03171	3.91068	6.1741	5.9495
FBXO3	0.266981	0.28859	0.304558	0.225578	0.254805	0.33324	0.222879	0.573233	0.637225	0.193257	0.456009	0.252057	0.581794
CAT	0.25828	1.33677	0.260938	0.352053	0.678426	0.898764	0.539029	1.13723	0.369249	0.877796	0.39888	0.155428	0.906456
TRIM44	0.347959	0.432797	0.382947	0.48148	0.398198	1.03022	0.364496	0.839628	0.697022	0.347872	0.563075	0.297718	0.592466
COMMD9	0.130752	0.215208	0.207489	0.26219	0.185142	0.224294	0.16611	0.644796	0.114502	0.156949	0.22707	0.291944	0.194328
C11orf74	0.266759	0.484697	0.283052	0.137996	0.216963	0.242814	0.449902	1.35702	0.294822	0.303179	0.10606	0.45948	0.274713
HSD17B12	0.81976	3.33738	0.845561	0.664683	1.02396	1.9889	0.978547	1.25261	1.02452	0.899093	0.801515	0.94349	1.42933
C11orf96	7.86738	3.44783	0.16779	0.458298	4.46183	0.138136	1.09771	0.0755611	0.585067	0.391292	68.7466	0.907094	0.839356
CD82	0.2226	0.103605	0.0423767	0.109344	0.304565	0.153594	0.0621957	1.00827	0.788777	0.0928888	0.239599	1.10409	0.0952647
SYT13	0.0265097	0.0238668	1.05026	0.0529686	0.00605318	0.067353	0.0539561	0.714631	0.0358228	0.287635	0.0538042	0.0525067	0.0379388
MAPK8IP1	0.0616481	0.506224	0.117524	0.026096	0.420498	0.475246	0.234867	3.5207	0.0240954	0.0974097	0.0922372	0.0750373	2.62198
DGKZ	0.165721	0.192319	0.235272	0.233432	0.140627	0.21888	0.128211	0.497725	0.363768	0.072634	0.188895	0.106166	0.249913
MDK	0.928496	3.03584	0.50437	0.156694	1.12706	2.01495	1.69943	0.0877046	1.38715	0.146457	0.2837	0.79321	0.433677
PACSIN3	0.212351	0.668008	0.443636	0.0413902	0.358126	0.456136	0.566347	0.0732027	0.0198642	0.449776	0.287671	0.989552	0.470136
MADD	0.0946477	0.0638724	0.0882002	0.140819	0.164143	0.122988	0.0609058	0.599177	0.0523129	0.0661699	0.131727	0.104274	0.309827
NDUFS3	0.410382	0.752289	0.752267	0.398653	0.699147	0.553723	0.628287	1.46545	0.446819	0.367028	0.486639	1.37156	1.03552
C1QTNF4	0.0559998	1.11545	0.718336	0.0258738	0.388336	0.682818	0.301575	0.394164	0.0278123	0.153904	0.0337163	0.098394	0.248633
FNBP4	0.62139	0.458317	0.596436	0.58449	0.878787	1.14005	0.454815	0.36525	0.80616	0.618665	0.433119	0.744817	0.543429
RTN4RL2	0.0897683	0.0092991	0.0102326	0.0231153	0.0149827	0.0196362	0.00388705	2.14821	0.012018	0.00335535	0.119774	0.019874	0.0176746
UBE2L6	0.368041	0.487667	0.357025	0.271019	0.259778	0.394809	0.475051	0.37448	0.350432	0.355719	0.0775136	0.34823	0.125942
SERPING1	4.74904	0.719525	1.02855	0.674263	1.73024	0.694565	1.40643	0.106126	0.745318	1.84791	2.24914	1.46098	0.355258
MED19	0.248471	0.47417	0.497567	0.153261	0.348421	0.529956	0.310476	0.777791	0.259431	0.296294	0.314079	0.232496	0.27787
CTNND1	0.496052	1.16751	1.35741	0.922974	1.05331	2.29202	1.36481	0.453922	1.46447	0.791841	0.70211	0.492781	1.78723
OSBP	0.202523	0.234201	0.359591	0.151735	0.270916	0.315642	0.225784	1.0551	0.424792	0.305806	0.217856	0.180056	0.376439
DDB1	0.399274	0.289028	0.525025	0.376037	0.459092	0.502504	0.277844	0.552407	0.696324	0.319701	0.651489	0.521664	0.897139
TMEM258	4.40805	4.63346	4.43006	3.42937	4.82367	2.52948	6.37017	2.68175	4.20737	6.28358	3.99823	3.85947	4.79287
FADS2	0.107678	0.110133	0.175695	0.233309	0.927401	0.126554	0.194577	0.587213	0.140303	0.254149	0.488577	0.675341	0.275644
FTH1	125.742	61.7712	98.5523	248.649	103.092	34.0029	83.9796	31.757	50.0312	157.727	189.105	210.371	77.556
SCGB2A1	0.00148077	0.0355439	0.266735	0.00567114	0.0023616	0.0330881	0.0108101	8.03266	0.021065	0.075784	0.0199954	0	0
AHNAK	1.92798	0.736732	1.05261	1.85949	3.57725	1.64415	0.805857	0.150263	4.46302	0.980417	2.21329	0.303081	7.91453
EEF1G	1.49951	1.15642	2.06024	2.65949	0.801418	1.35438	1.90943	0.681843	2.28399	0.303447	0.942608	1.39754	2.27694
B3GAT3	0.438372	0.956376	0.438666	0.202533	0.556723	0.624854	0.461819	1.04662	0.0904344	0.32416	0.330793	0.331018	0.389242
UBXN1	1.12965	2.03235	1.46377	0.979741	0.99933	1.64705	1.37018	2.25687	0.814144	1.33277	1.13581	2.19243	0.918723
POLR2G	0.40197	0.480033	0.36604	0.38736	0.565178	0.350334	0.430487	0.766551	0.729567	0.313695	0.813306	0.51222	0.77805
SLC3A2	3.27658	6.7059	4.83996	2.14522	8.39939	4.35225	3.38806	2.24077	6.06083	5.17171	3.62968	5.43084	2.45303
PLA2G16	1.03197	1.98816	2.15618	0.401736	2.56419	1.31313	0.920144	4.32037	0.571378	2.10967	0.419243	2.49559	2.13559
RTN3	0.861187	2.14392	1.5693	0.840921	0.772184	1.44332	1.62547	0.710379	0.658475	1.25364	0.615566	0.703733	1.44231
COX8A	4.58028	4.79821	6.51594	3.83193	6.01638	3.01275	5.9293	7.0539	3.16353	5.87021	5.01883	7.16792	5.68243
MACROD1	0.164305	0.612896	0.474899	0.117724	0.338327	0.358544	0.701184	0.515559	0.0983936	0.806298	0.143492	0.499059	0.338536
VEGFB	1.05322	1.70373	0.953042	1.14713	0.884268	1.42195	1.19311	0.640275	0.605435	1.24434	0.682063	2.77172	0.767696
FKBP2	1.7115	3.49819	1.13	0.855843	1.93307	2.09576	2.22972	3.74496	1.09533	2.22706	1.39259	1.58924	0.564791
PPP1R14B	0.969264	1.16326	0.327774	1.03863	0.529473	0.6805	0.606717	0.158962	0.854761	0.38021	0.698362	1.48697	0.200205
BAD	0.39462	0.72099	0.609645	0.217979	0.394715	0.517294	0.504921	0.586614	0.429678	0.562283	0.400823	0.907839	0.59528
TRMT112	4.65377	3.2271	3.64542	1.84382	3.88272	1.84116	4.09398	4.67437	2.56185	5.00971	3.08193	3.68394	2.05812
SF1	1.02234	0.995313	1.01007	1.19338	1.42014	1.99047	1.06779	1.45721	2.14257	1.25446	1.21236	0.911226	1.73526
GPHA2	0.117371	0.0778624	0.694215	0.209453	0.156174	0.527432	5.22588	0.0266694	0.171533	7.41311	0.139965	0.0470528	0.127903
ARL2	1.63622	1.88299	0.698998	0.754878	2.85235	1.45274	1.86172	1.68569	0.95276	1.97949	1.27011	3.31206	2.85621
VPS51	0.274025	0.404092	0.353885	0.277659	0.279204	0.464477	0.267954	0.764006	0.349989	0.230245	0.545519	0.205248	0.413635
TM7SF2	0.269383	1.05563	1.42668	0.173034	0.0928204	0.901928	2.03157	2.07188	0.0833715	0.224934	0.0683703	0.250154	0.390312
ZNHIT2	0.0706121	0.182828	0.132694	0.0165386	0.121137	0.137298	0.0986171	0.717177	0.0135592	0.0470716	0.062288	0.0575454	0.103253
FAU	28.57	24.281	18.2654	26.9564	24.1758	13.437	30.9799	12.8615	22.7028	33.9894	21.6867	18.6434	10.4383
CAPN1	0.159333	0.742456	0.63817	0.227268	0.272894	0.762354	0.673648	0.0287788	0.244006	0.63962	0.191686	0.221626	0.126574
NEAT1	17.0273	6.90504	19.4069	20.9089	9.25765	32.0285	12.1597	1.16165	18.3309	22.7127	13.822	22.2466	14.7364
MALAT1	404.813	534.82	839.742	509.667	507.554	1345.18	847.864	524.88	431.532	806.957	908.978	642.904	429.473
LTBP3	0.499389	1.10762	0.583853	0.315378	1.07685	0.938961	0.702556	0.306586	0.398529	0.553225	0.286418	0.600581	1.29206
RNASEH2C	0.832754	0.691736	0.92665	0.661689	0.855966	0.707863	0.757638	0.95369	0.595739	0.666956	1.35264	1.21235	0.913027
CFL1	2.34595	4.65971	2.79828	5.02641	4.19305	2.9461	3.20867	1.03589	4.31438	2.4575	3.72751	5.22265	5.39486
EFEMP2	0.548077	0.644466	0.315571	0.104909	0.304549	0.63099	0.601258	0.0458136	0.261087	0.380309	0.37697	0.521318	0.171195
FIBP	0.351038	0.527603	0.381117	0.342831	0.356274	0.406471	0.391144	2.2444	0.253672	0.300917	0.292362	0.560806	0.378549
CCDC85B	2.20389	1.60405	1.527	0.762875	1.69509	0.705316	2.10621	2.67143	2.66548	2.36611	1.72821	4.39863	1.11923
DRAP1	1.60616	2.03997	1.74304	1.05251	1.47598	1.10581	1.57092	1.29912	1.0652	1.66918	1.73945	2.12503	1.87247
BANF1	1.29236	2.53615	1.4978	0.577624	1.54397	1.63692	1.60479	2.64444	0.640382	1.39784	0.78001	1.52823	1.46833
KLC2	0.126184	0.160348	0.12911	0.0581328	0.167568	0.114989	0.10473	0.528212	0.144963	0.100702	0.173977	0.12017	0.0368525
RAB1B	0.364473	0.35534	0.471158	0.231298	0.567427	0.413911	0.368506	0.72929	0.448529	0.364652	0.557324	0.507593	0.821866
YIF1A	0.496368	0.777059	0.777228	0.427332	0.696038	0.447238	0.539217	1.6904	0.545847	0.474629	0.851601	0.512289	0.821385
B4GAT1	0.326476	0.154629	0.120016	0.0787113	0.324328	0.180812	0.121306	1.15098	0.262279	0.0972349	0.276068	0.501986	0.497088
MRPL11	0.343433	0.319455	0.316743	0.275766	0.360698	0.241658	0.324283	0.41565	0.2267	0.207918	0.352131	0.525823	0.369703
CTSF	0.805535	2.47235	0.86095	0.246606	1.27632	1.57093	1.11656	1.27436	0.254443	0.61233	0.505279	0.90732	1.77426
CCS	1.24688	0.889828	0.670275	0.345069	0.555043	0.846249	0.656916	1.16756	0.278244	0.541423	0.853312	0.957424	0.532948
TMEM134	0.28684	0.870795	0.571714	0.486975	0.38765	0.610589	0.513996	1.36297	0.473253	0.490604	0.352699	0.584853	0.548745
CDK2AP2	0.491787	0.673015	0.399712	0.438412	0.854489	0.862277	0.501538	1.90816	0.573993	0.479915	0.219753	0.144808	0.762077
CABP2	0.0231703	0.0937949	0.0125057	0.0187794	0	0.169006	0.0260277	17.828	0.0421546	0.0432548	0	0.0353949	0.00838947
GSTP1	8.28802	11.74	13.2456	4.23555	7.03975	7.15279	10.1003	19.1033	4.12473	15.5654	9.02203	11.5152	5.65875
NDUFV1	0.470534	0.743044	0.62647	0.436443	0.62102	0.671825	0.54466	1.58267	0.352731	0.409148	0.472665	1.09172	0.633206
NDUFS8	1.18719	1.92429	2.03125	0.597283	1.43772	1.24333	1.50945	2.26176	1.02754	1.12705	0.761141	1.43442	1.55928
CTTN	0.825835	1.20225	2.05525	0.185372	1.521	1.34171	0.787645	0.680587	0.859251	1.72072	0.884146	0.810496	0.789182
SHANK2	0.0805896	0.151793	0.0984865	0.0498649	0.0210155	0.496369	0.200497	0.659165	0.0379693	0.230337	0.0340508	0.0102115	0.0587696
DHCR7	0.142933	0.553619	0.353456	0.0960514	0.312654	0.317345	0.239145	1.75767	0.115996	0.400288	0.0354788	0.278732	0.159289
LRTOMT	0.0904854	0.141551	0.0742393	0.0159846	0.0696032	0.125854	0.0925157	1.35784	0.0333223	0.0501764	0.0113351	0.0885789	0.0267031
LAMTOR1	0.855655	1.30742	0.994652	0.968174	1.11442	0.86924	1.16255	2.35526	0.868062	1.08197	0.839609	1.59262	1.36424
ANAPC15	0.105559	0.596164	0.150782	0.183775	0.130913	0.534042	0.264887	0.150655	0.116744	0.19861	0.131828	0.177134	0.160571
STARD10	0.43262	1.11889	0.797275	0.16473	0.426921	0.850748	0.732538	5.72649	0.228066	0.976807	0.210509	0.533404	0.0532854
RELT	0.0835008	0.275101	0.0523833	0.245125	0.110773	0.187734	0.0295905	1.03307	0.0995248	0.10893	0.076108	0.0376252	0.0159054
PLEKHB1	0.312142	3.366	2.47954	0.216384	0.804174	3.26405	1.70192	2.71662	0.119919	1.6095	0.110917	1.34593	2.77305
RAB6A	0.627159	0.724256	0.582718	0.478859	0.66119	1.11142	0.827228	0.566643	0.797105	0.693724	0.391293	0.57972	0.586823
COA4	0.549634	0.585763	0.763477	0.304714	0.745901	0.464471	0.906967	0.303298	0.38436	0.641429	0.470677	0.697909	0.660801
PGM2L1	0.131364	0.966522	0.0447634	0.133417	0.404968	0.935581	0.146851	6.94806	0.287656	0.0784974	0.189422	0.0532936	0.0381941
SPCS2	2.4554	4.75263	2.94337	2.07849	3.50984	2.46168	3.80969	1.45442	2.92354	2.89321	2.85965	2.36362	3.40188
RPS3	22.8905	25.0509	18.9238	18.0853	16.5994	16.4365	22.6885	15.2167	13.9159	17.4442	12.3178	22.2051	6.57235
TSKU	0.0652089	0.402923	0.074419	0.0301827	0.0932197	0.40155	0.351208	0.0783273	0.038809	0.394904	0.0249459	0.653472	0.243848
MYO7A	0.0207205	0.127728	0.0108847	0.237952	0.0372692	0.404077	0.0898615	3.27895	0.0257398	0.254527	0.00563973	0.0116965	0.0176011
CLNS1A	0.615221	1.0284	0.769767	0.495597	0.575374	0.811235	0.732344	0.831291	0.462763	0.780032	0.358484	0.900646	0.960501
NDUFC2	2.35235	3.38258	2.40324	1.37356	2.70418	1.77377	3.48215	7.13451	1.97363	2.68621	2.61358	3.02205	3.00849
FAM181B	0.0289259	0.365169	0.00905182	0.0041215	0.408925	0.27473	0.0894904	0.0045019	0.0208024	0.0333221	0.0230853	0.0963501	0.0587776
PCF11	0.479676	0.480206	0.440476	0.847908	0.783881	1.0005	0.359249	0.459813	0.636492	0.448727	1.27308	0.479528	0.894489
ANKRD42	0.156487	0.100568	0.18492	0.077404	0.100477	0.160306	0.0716757	0.479626	0.0805758	0.190421	0.0283874	0.15094	0.0636218
DLG2	0.188903	0.117412	0.028604	0.0251616	0.0831132	0.286901	0.0681429	0.633691	0.0954465	0.0273382	0.0601735	0.0631824	0.133546
TMEM126B	0.686106	0.526566	0.428591	0.32781	0.56697	0.570084	0.504045	0.914349	0.468484	0.406763	0.505517	0.659923	0.499324
CREBZF	0.582933	0.41716	0.491415	0.323224	0.690653	0.930704	0.422246	0.637952	0.561833	0.727962	0.249553	0.292166	0.769135
HIKESHI	0.398119	0.416374	0.472764	0.359058	0.503304	0.291173	0.318753	0.577546	0.379646	0.459933	0.481237	0.527368	0.756403
PRSS23	0.116174	4.1784	0.239811	0.0734047	1.00283	2.25928	0.646729	0.286877	2.29711	0.0834153	0.212119	0.0860711	0.238439
AP001528.2	0.0193488	0.28713	0.00263098	0.000727	0.00829025	0.348878	0.0198522	0.0180434	0.00553681	0.00645171	0.0770263	0.0151184	0
CHORDC1	0.46616	0.493613	0.410189	0.425641	0.672496	0.885468	0.2702	1.47527	0.377263	0.282472	0.366152	0.318381	0.189987
SLC36A4	0.195101	0.211944	0.307329	0.287955	0.232803	0.240242	0.138291	0.933171	0.239949	0.326807	0.258127	0.160041	0.101353
SMCO4	0.146203	0.287017	0.498418	0.193891	0.105	0.123184	0.169535	0.0327674	0.43499	0.683948	0.0416872	0.0216064	0.106192
TAF1D	2.06417	1.11736	2.78885	0.89903	1.9331	2.50599	1.38079	1.05701	1.26778	1.67144	1.09266	1.51902	0.694626
PIWIL4	0.00964499	0.0121398	0.00371378	0.0132513	0.00546094	0.0324748	0.0225577	0.468139	0.0141893	0.00119701	0	0	0.0411328
SESN3	0.752883	0.649255	0.162711	0.806918	0.785542	1.07735	0.341278	0.302506	1.17158	0.0756414	1.0477	1.03207	2.85516
MAML2	1.26851	0.563269	0.629438	0.802616	0.669865	1.0792	0.782517	0.731924	0.53908	0.315065	1.11712	0.368879	0.76284
CCDC82	0.430272	0.34377	0.432452	0.475891	0.648939	0.489761	0.276911	0.6379	0.70684	0.286419	0.41791	0.540486	0.896773
CEP126	0.535103	0.165328	0.0975982	0.102531	0.216526	0.434613	0.147296	2.24697	0.115653	0.0272144	0.183455	0.101516	0.156522
CFAP300	0.191788	0.272324	0.0681169	0.0246306	0.0244034	0.192186	0.127711	0.566318	0.0248309	0.0411239	0.0867062	0.0375998	0
BIRC2	0.713802	0.911229	1.27007	0.755097	2.67712	0.535221	0.99737	1.95596	0.752137	1.34557	0.606089	0.558968	1.9495
DYNC2H1	0.324876	0.139035	0.179898	0.14169	0.206533	0.597997	0.147625	1.25548	0.254615	0.150164	0.245298	0.25143	0.336272
CWF19L2	0.803473	0.524271	0.751668	0.807519	0.937162	1.06601	0.61373	0.811143	1.03601	0.436864	0.733176	0.647691	1.001
ELMOD1	0.0346792	0.0144247	0.00439434	0.00299924	0.00606099	0.0448858	0.0159985	3.66949	0.0108369	0	0.206592	0	0.0179034
EXPH5	0.0544366	0.160369	0.0721332	0.0296317	0.171447	0.29399	0.0777538	0.725049	0.164999	0.143412	0.0649316	0.0080927	0.366453
FDX1	0.39767	0.836305	0.342889	0.412783	0.696554	0.408807	0.445099	0.25598	0.321903	0.487542	0.416097	0.569712	0.368347
LAYN	0.280235	0.0946011	0.0311762	0.0220421	0.410531	0.129733	0.766316	0.0306077	0.393309	0.536855	0.278624	0.802137	0.0213042
C11orf1	0.193701	0.622723	0.572065	0.167863	0.163022	0.439865	0.493976	1.07753	0.108355	0.373823	0.118024	0.573629	0.461856
CRYAB	73.4288	15.9169	71.5175	3.72482	53.0896	7.26833	26.5994	4.44784	2.4453	90.1473	8.61702	66.471	49.2061
TIMM8B	0.96997	1.22708	1.38758	0.77217	1.24215	0.858652	1.2225	0.959704	0.765176	1.09896	1.23273	1.77805	1.23352
BCO2	0.0921653	0.0224576	0.103278	0.16811	0.0806138	0.0880356	0.0327506	0.747294	0.0437962	0.0623163	0.0430069	0.0155299	0.0518474
PTS	0.558639	0.853001	1.00502	0.269071	0.553737	0.43591	0.765008	0.788905	0.394331	0.911498	0.549186	0.409166	0.442034
TMPRSS5	0.0738795	0.903942	0.394683	0.0806207	0.310869	1.9319	2.09862	0.0355869	0.0958679	0.268147	0.105549	0.0017977	2.00257
REXO2	1.75664	0.818568	3.55314	0.348436	0.736853	0.650668	1.67526	0.914667	0.548852	1.23066	0.880007	2.4518	0.449604
CADM1	0.366464	1.295	0.568624	0.200855	2.93264	1.18824	0.571929	0.169113	0.20127	0.363828	0.117373	0.199615	1.06817
FXYD6	0.316768	4.09678	0.0858079	0.180199	0.27865	3.74355	1.96342	0.757201	0.40821	1.12043	0.816559	0.0352564	2.7663
MPZL2	0.612606	2.67066	0.346333	0.138252	0.070049	1.77208	2.23213	0.0712068	0.435814	0.826706	0.0384182	0.398874	0.0480519
ATP5MG	5.33045	6.33078	6.96706	4.7662	6.31028	3.81528	7.3807	6.26009	3.64905	6.8149	4.32222	8.1765	4.06543
KMT2A	0.765853	0.565761	0.817657	0.695661	0.887798	1.48338	0.586415	1.37511	1.17039	0.946022	0.670062	0.831286	1.05524
TMEM25	0.120714	0.392804	0.146804	0.0270601	0.144676	0.297128	0.332441	0.228906	0.0395027	0.206803	0.0305474	0.162389	0.120374
DDX6	0.708067	0.68719	0.841791	0.836116	0.84763	1.18322	0.826305	0.880703	0.78521	0.663902	0.588876	0.684369	1.25352
RPS25	23.4726	23.932	17.389	17.6945	16.066	17.0247	27.6915	17.0819	14.8105	19.6192	13.1254	19.8519	9.57299
TRAPPC4	0.457278	0.834127	0.594682	0.331949	0.576363	0.54098	0.510751	1.37944	0.55756	0.542963	0.656298	0.493894	0.662833
H2AFX	0.596921	0.950117	0.536759	0.282507	0.836126	0.791638	0.482962	0.366961	0.413208	0.517507	1.03229	0.405012	0.502429
USP2	0.172725	0.356884	0.334003	0.0505478	0.100233	0.620658	0.365302	0.984382	0.0293779	0.447638	0.141839	0.18568	0.162934
TECTA	0.0315233	0.644753	0.00666267	0.0126333	0.00477974	0.901828	0.138203	0.0342024	0.027248	0.00032274	0.0141685	0.0129873	0.0510875
SC5D	0.240041	1.26142	0.43081	0.245068	0.362066	1.14297	0.498032	1.05035	0.31287	0.352349	0.226915	0.280137	1.22353
SORL1	0.238138	2.56059	0.0924687	2.85321	0.12931	3.59335	1.82703	0.253564	0.121637	1.07324	0.133078	1.54457	0.173576
JHY	0.0482484	0.0438485	0.0412352	0.0418722	0.0476787	0.0717208	0.0218617	0.625589	0.00826103	0.0169012	0.0482679	0.032189	0.138787
HSPA8	5.72851	4.03996	2.64551	3.81488	4.45579	2.65942	2.14484	7.8484	3.03165	1.78044	5.20672	4.87841	4.38689
SPA17	0.067835	0.110243	0.108214	0.0364675	0.0412002	0.125339	0.0622292	2.06836	0.091458	0.049584	0.0970056	0.0386017	0.0551352
FEZ1	1.05398	0.176232	0.291406	0.11746	0.987004	0.246969	0.213121	1.05816	0.194633	0.0814466	0.524737	0.519029	2.90714
ST3GAL4	0.240676	0.416278	0.349436	0.0365999	0.494107	0.28813	0.126858	0.0318508	0.0426679	0.0571943	0.0310725	0.770991	0.204659
VPS26B	0.125863	0.149108	0.139827	0.113973	0.244568	0.143647	0.136446	0.480767	0.112575	0.119496	0.380594	0.2002	0.196568
THYN1	0.485747	0.51382	0.315083	0.20041	0.475806	0.521312	0.509049	0.819691	0.222912	0.472947	0.342792	0.497783	0.743112
IDI1	0.83187	1.82365	1.6332	0.802398	1.47474	1.53514	1.27968	6.98878	0.744281	1.33291	0.762572	1.11279	1.15901
KLF6	0.940532	1.82734	2.20643	9.16457	3.25383	1.64846	1.62172	0.580054	5.8097	3.07509	1.86637	0.696366	2.31155
AKR1C1	1.9174	0.839006	0.0449279	0.153036	0.135008	0.760151	0.478213	0.0516079	0.41225	0.082124	0.392996	0.019332	0.107706
AKR1C2	0.681704	0.587484	0.00823575	0.030804	0.0269033	0.386248	0.421013	0.00479107	0.0955116	0.0192889	0.156365	0.0207422	0.0502238
AKR1C3	0.59623	0.502684	0.0222834	0.0651888	0.043395	0.293769	0.356806	0.0165459	0.798475	0.0388399	0.302348	0.0203888	0.077721
RBM17	0.529199	0.833895	0.855205	0.869159	1.15672	0.80789	0.757592	0.528365	2.66535	0.962277	1.13903	0.649693	1.26635
CELF2	0.281831	0.595268	0.0402034	3.01502	2.00775	1.11913	0.279516	0.446701	1.0165	0.344295	0.593787	0.600936	2.39951
UPF2	0.534443	0.529133	1.00929	0.650555	0.761405	1.09335	0.661302	1.00249	0.800333	0.618649	0.719391	0.650519	0.94196
CDC123	0.254254	0.295691	0.400278	0.327935	0.346628	0.210732	0.256282	0.613976	0.253747	0.380344	0.325433	0.354971	0.395571
OPTN	0.501475	0.460775	0.960438	0.176654	0.278574	0.496702	0.921808	0.755858	0.752088	1.04194	0.66669	1.03807	0.921713
UCMA	0.201209	0.0220993	0.0297988	0.0591931	0.0456241	0.0922503	8.65314	0.00450743	0.0490883	0.0383019	0.0908668	0.0209142	0.0809457
PHYH	0.378331	1.04283	0.842945	0.186336	0.331646	0.80499	1.28289	0.397359	0.21035	0.552131	0.206235	0.397967	0.35398
FAM107B	0.265467	0.2123	1.98954	0.833361	0.604106	0.235085	0.205433	1.52882	0.717357	0.125395	0.656202	0.123397	0.148735
RPP38	0.123677	0.18041	0.194674	0.143205	0.217205	0.188331	0.173829	0.509837	0.141728	0.103171	0.20173	0.10487	0.29881
MINDY3	0.165295	0.521281	0.0741465	0.0855503	0.102725	0.470741	0.145098	0.477518	0.24268	0.0733507	0.227835	0.0602771	0.177201
VIM	33.9388	25.2983	12.1624	15.3888	41.0198	13.2322	33.2243	1.02164	21.6936	30.8525	17.7629	74.2893	45.3333
ARL5B	0.368002	0.793515	0.515337	0.320051	0.417534	0.842765	0.611891	0.154702	0.613729	0.942933	0.479206	0.338626	0.324613
NEBL	0.954688	2.01904	0.657722	0.284534	0.166458	3.50321	1.81503	1.17825	0.981654	1.15414	0.44458	0.0367203	0.385142
DNAJC1	0.277802	0.327599	0.634564	0.207255	0.364545	0.239854	0.340009	0.499342	0.423347	0.454944	0.480477	0.378628	0.345866
COMMD3	0.279507	0.636862	0.370023	0.387408	0.500186	0.578796	0.480264	1.29927	0.328563	0.342208	0.465048	0.465773	0.55576
MSRB2	0.805743	1.42123	0.974822	0.485137	0.720271	1.03662	1.11948	1.50616	0.327213	0.835629	0.628807	2.02264	0.495039
ARHGAP21	0.42759	0.575616	0.532426	0.900679	0.431822	1.01665	0.574742	0.405233	0.645723	0.348435	0.381062	0.459367	0.326785
ANKRD26	0.236403	0.112839	0.21342	0.0995322	0.172623	0.327568	0.120925	0.539191	0.225181	0.136189	0.07637	0.228445	0.248754
YME1L1	0.794908	0.644176	0.82451	0.878455	0.914596	1.25966	0.628614	0.570092	0.889078	0.745307	1.38627	0.754823	1.01584
ACBD5	0.155731	0.22495	0.265408	0.296114	0.186869	0.165982	0.150545	0.420357	0.298503	0.230329	0.224871	0.141708	0.758384
BAMBI	0.406175	1.18551	0.248677	0.0494675	0.188625	0.709527	0.644765	0.0370082	0.188018	0.269773	0.561531	0.0853945	0.22426
KIF5B	0.865616	1.77526	1.48574	0.992608	1.71186	1.62433	1.17535	3.18325	2.40974	1.46485	1.01574	1.72961	3.09183
EPC1	0.551079	0.57325	0.431682	0.844944	1.03096	0.96368	0.511876	0.878804	0.792955	0.551601	0.829216	0.387271	0.84543
ITGB1	1.47343	1.0634	1.55927	2.03746	2.67774	0.759183	2.04097	0.285269	6.6412	2.38561	5.74168	2.65021	3.52782
AL117339.5	0.0166873	0.272917	0.0198238	0.0111708	0.0262029	0.667558	0.0771864	0.562802	0	0.0571714	0	0.00428893	0.00992571
FXYD4	0.00043168	0.574981	0.110528	0.00562861	0.0117023	0.163684	0.0169733	0.0969197	0	0.00942678	0	0	0.00828352
HNRNPF	1.12125	1.44459	1.51452	1.14659	1.72919	0.830244	1.16313	2.15327	1.86158	1.45132	1.29228	0.992116	1.03564
ZNF487	0.0724249	0.178438	0.0749297	0.0471396	0.108534	0.179213	0.0991839	1.49339	0.0400525	0.130939	0.1324	0.00808643	0.046757
RASSF4	0.155418	1.20363	0.3049	0.692941	0.477572	1.89876	0.627741	0.0584138	0.366545	0.3693	0.559775	0.14432	0.557906
DEPP1	0.719248	1.8657	0.868584	0.172144	0.675959	1.50603	5.27126	0.0465241	1.27442	0.69416	0.445456	0.10831	0.686384
CISD1	0.533163	0.516676	0.693777	0.250331	0.471625	0.362285	0.789264	1.12844	0.812497	0.480184	0.745272	1.1616	0.825204
ARID5B	1.70032	0.937492	0.162114	0.946678	1.44778	0.706771	1.43598	0.0449024	0.20647	0.972891	3.66806	2.29831	1.72617
JMJD1C	1.3748	1.27449	1.17254	2.0334	1.05595	1.8932	0.657049	0.828406	2.45956	0.73399	1.26489	0.572014	0.858608
REEP3	0.808941	0.56405	0.769854	0.39381	0.800716	0.393088	0.738792	0.902507	1.14094	0.947789	0.998047	0.737404	1.43606
DNAJC12	0.0870269	0.0612867	1.69243	0.0231554	0.166866	0.106089	0.205611	0.563617	0.0484277	0.070607	0.193271	0.0192039	0.211801
HNRNPH3	1.36572	1.59834	1.48824	1.03207	2.2063	2.08043	1.42028	1.40709	1.22471	1.69978	1.6693	2.53961	1.73305
STOX1	0.0167343	0.491702	0.0901845	0.00766583	0.0829263	0.415897	0.0462332	0.402883	0	0.0616409	0.072581	0.0158142	0
KIF1BP	0.161027	0.308215	0.226299	0.1134	0.289589	0.277931	0.213948	0.677342	0.23912	0.17434	0.286882	0.326362	0.74701
TSPAN15	0.235769	0.863	0.0875772	0.145355	0.766042	0.631106	0.643742	0.0248628	0.173402	0.0735646	0.350661	0.122684	1.68353
SAR1A	0.828115	0.856484	0.757549	0.690919	1.15678	0.871847	0.630627	0.625506	1.02522	0.8084	0.710678	0.724729	0.756357
PPA1	1.25714	1.26345	2.21112	0.550322	1.65544	0.859794	1.29158	1.63364	2.30781	2.3085	0.714194	4.50691	5.17396
PCBD1	1.08699	1.40068	1.92916	0.559039	0.600977	0.993308	1.46554	4.74407	0.809138	1.11875	0.745371	1.65577	0.261004
SPOCK2	0.355258	0.0400297	0.0211294	0.154639	0.0292131	0.11401	0.261301	2.48193	1.65677	1.01192	0.0858212	0.00828383	0.0404834
ANAPC16	1.62875	2.07028	2.61494	1.87709	2.1431	1.71887	2.39146	3.70771	1.67986	3.42276	2.49017	1.98333	1.94624
DDIT4	6.10418	2.74466	1.65922	2.13756	3.05501	1.68326	2.11036	2.86292	2.1048	2.33308	3.02628	3.56373	2.38474
DNAJB12	0.222266	0.249099	0.190643	0.285949	0.210066	0.328913	0.219841	0.542187	0.225652	0.137765	0.386624	0.326505	0.579416
P4HA1	0.996257	1.28753	1.10958	2.63046	1.28238	0.580578	1.23592	0.501074	0.988459	1.78722	1.22973	0.904699	0.222351
CFAP70	0.124275	0.114183	0.0816551	0.0270418	0.0277956	0.473991	0.113528	1.29824	0.0732116	0.035888	0.0573909	0.0462061	0.289367
ANXA7	0.649346	1.11042	0.741094	0.611605	0.898909	0.763111	0.927136	0.751605	0.883635	1.12213	0.768613	0.846878	1.39179
USP54	0.306645	0.671032	0.0653799	0.107203	0.132793	1.70528	0.214703	0.352771	1.30658	0.172773	0.0950436	0.100811	0.486537
MYOZ1	0.0155433	0.302797	0.00202686	0.00502387	0.128625	0.165675	0.0462205	0.0298562	0.0115023	0.0232548	0.0884791	0	1.24511
CHCHD1	0.561072	0.888142	0.99612	0.452179	0.498867	0.677528	0.792711	1.28978	0.349805	0.573038	0.879672	0.53303	0.677943
CAMK2G	0.0772557	0.11411	0.0609756	0.148902	0.0404196	0.136085	0.0740947	1.15622	0.105805	0.0336507	0.121297	0.07232	0.0641159
ZNF503	0.0924902	0.391148	0.0696692	0.260631	1.2177	0.337923	0.177037	0.0642991	0.533352	0.115753	0.571181	0.606562	0.282225
LRMDA	0.0471078	0.82928	0.165261	0.48894	0.22777	0.556714	0.296281	0.031893	0.225616	0.199949	0.121059	0.593517	0.123034
KCNMA1	0.0210132	0.046962	0.00395345	0.20219	0.104557	0.0287949	0.114419	1.92374	0.0109995	0	0.0960932	0	0.086836
RPS24	37.5351	38.6296	32.4703	35.3288	24.1538	24.6317	38.8274	30.5356	25.933	32.7862	19.2197	32.8578	10.5355
TMEM254	0.0952393	0.147097	0.151878	0.0516829	0.105086	0.16801	0.106673	0.560758	0.0903857	0.0231863	0.0603305	0.0903791	0.101277
ANXA11	0.217284	0.779759	0.346655	0.683638	0.324125	0.572136	0.452173	0.027199	0.479156	0.390084	0.508611	0.520521	0.22226
FAM213A	0.441951	3.69003	0.533299	0.131353	0.816935	2.93205	1.2958	1.86133	0.403765	0.693902	0.630245	0.613534	0.570803
TSPAN14	0.116962	0.608664	0.178492	0.441287	0.449173	0.541904	0.305954	0.243077	1.10789	0.100169	0.332674	0.789008	1.13211
GHITM	1.26969	1.84011	2.2667	1.20713	1.65023	1.29286	1.52247	2.69962	1.09912	1.78532	1.37533	2.50446	1.58133
SNCG	0.597488	0.0527263	0.0244	0.0930478	0.706964	0.099985	0.048286	9.13228	0.863072	0.0118331	3.07291	0.0919084	0.235248
ADIRF	3.95676	0.725851	0.182281	0.594028	8.78991	0.687776	1.34593	0.0901708	5.57063	0.31952	12.01	0.576671	1.43316
PTEN	0.660985	0.427654	0.659214	0.955216	1.15039	0.769599	0.522579	0.676508	1.28271	0.499236	4.34696	1.77588	1.395
2023-03-05	0.325977	0.561293	0.570069	0.35479	0.505241	0.507025	0.449192	0.39188	0.502137	0.845067	0.354702	0.366926	0.229933
FRA10AC1	0.569657	0.364433	0.51254	0.303266	0.474595	0.448591	0.484683	0.770645	0.674686	0.457992	0.411464	0.828203	0.555694
PLCE1	0.115763	0.256569	0.0443538	0.0968982	0.121891	0.449111	0.23595	0.476209	0.165897	0.238967	0.909512	0.0318618	0.453293
PDLIM1	0.032659	0.882288	0.565327	0.056888	0.0365898	0.510222	0.387946	2.4426	2.25316	0.321896	0.563508	0.0839093	0.0291732
SORBS1	0.534389	0.814181	0.565396	0.157394	1.93587	1.16934	0.388286	0.27662	0.640227	0.130801	0.220557	0.223544	3.86341
TM9SF3	1.08309	1.11388	0.982591	0.999618	1.42168	0.842868	1.21757	1.41756	1.73457	1.27246	1.16691	0.648472	2.10793
PGAM1	1.47848	1.82175	1.56809	1.31688	1.52686	1.16588	1.77257	6.05421	1.05581	1.57728	1.48372	1.80982	1.09375
ZDHHC16	0.0463224	0.119736	0.0519174	0.0440286	0.0454462	0.102523	0.0863179	1.09362	0.0380712	0.0253901	0.044637	0.0134823	0.0506393
UBTD1	0.0455299	0.184842	0.0733083	0.0429933	0.0804758	0.0897506	0.0696349	0.562385	0.134406	0.0653787	0.0391925	0.0781201	0.0197755
GOT1	0.128803	0.174474	0.431876	0.095264	0.54468	0.14989	0.192404	0.490776	0.281477	0.26052	0.15538	0.454048	0.215204
SLC25A28	0.285218	0.204487	0.151321	0.112454	0.232331	0.197567	0.210869	0.477849	0.189949	0.180354	0.213752	0.22432	0.220544
CUTC	0.192699	0.190989	0.226153	0.130462	0.239495	0.112907	0.228734	0.490281	0.0974932	0.189588	0.175204	0.285669	0.161581
NDUFB8	2.8183	2.07158	3.40851	1.55856	3.25977	1.42765	2.44255	3.0984	1.47323	3.18277	3.25594	4.22097	2.48425
MRPL43	0.678378	1.05817	0.957052	0.37347	1.24187	0.829501	0.922834	1.39816	0.435265	0.724264	0.825337	1.10165	2.00979
PDZD7	0.0181015	0.113057	0.0303668	0.0135192	0.00107109	0.268204	0.0327454	0.586747	0.0115885	0.0305159	0.0118814	0.0132594	0.0212928
SFXN3	0.1057	0.132738	0.394712	0.217121	0.200768	0.308778	0.123091	0.683262	0.0764061	0.0423252	0.0570391	0.145441	0.133237
KAZALD1	0.0901886	0.457338	0.006919	0.0267705	0.0302755	0.304822	0.192695	0.0168948	0.0394841	0.0427407	0.0617899	0.0106072	0.0524638
DPCD	0.29194	0.27497	0.664722	0.123684	0.0492614	0.166709	0.291597	1.26463	0.123455	0.44777	0.353022	0.180456	0.0130204
OGA	0.797395	0.797821	0.658929	1.01338	1.10391	2.54824	0.675576	1.47398	1.52862	0.571194	0.841269	0.595968	0.973999
FBXL15	0.31602	0.536985	0.49406	0.253898	0.321722	0.476718	0.506932	0.93154	0.262992	0.419865	0.309702	0.655253	0.343254
CUEDC2	0.543044	0.701607	0.551263	0.220853	0.60092	0.596558	0.505374	1.16853	0.263325	0.452893	0.365808	0.889798	4.69388
ARL3	1.13728	1.99072	0.969245	0.468077	1.6286	1.3011	1.27597	2.63153	0.649863	1.25796	1.15957	1.53278	1.88951
BORCS7	0.822271	1.16666	0.656209	0.423673	0.551213	0.851799	0.701708	1.08903	0.558229	0.511684	0.780893	0.507991	0.732081
ATP5MD	5.68664	4.44413	9.06008	4.58767	7.5079	2.36959	6.14749	3.57048	6.17673	8.2501	7.04193	5.19059	4.6024
STN1	0.299267	0.283282	0.244842	0.0841861	0.168335	0.194226	0.182974	1.58927	0.18603	0.0588064	0.193499	0.184642	0.089348
SLK	0.359116	0.364226	0.472996	0.406146	0.396672	0.441257	0.267824	2.21306	1.149	0.328426	0.516815	0.629387	0.364115
CFAP43	0.0362048	0.0257239	0.0729865	0.00831028	0.0360641	0.107415	0.0311853	1.52973	0.0322326	0.053602	0	0.016625	0.0262197
GSTO1	3.62473	1.48271	3.20332	2.21117	1.74106	0.853562	3.54418	0.556205	2.54054	3.90473	3.26555	5.63725	0.562467
SORCS1	0.0790208	0.801153	0.0216336	0.0308071	1.41662	1.21025	0.148862	0.0213501	0.0187938	0.00382604	0.059782	0.141138	3.22163
ADD3	1.09075	0.560716	0.268512	0.366031	1.42616	0.945665	0.708597	0.0574104	0.342277	0.747334	0.413257	1.54231	0.960311
MXI1	2.05343	1.77698	2.05614	0.966947	1.03755	1.96323	1.33826	0.316341	1.0665	2.30643	1.1282	2.96376	0.343374
PDCD4	0.549126	0.795682	1.03274	1.09605	0.478529	1.13836	0.904634	0.469527	2.33531	0.694072	0.399109	0.797252	0.455478
DCLRE1A	0.0430656	0.0462874	0.10521	0.0679457	0.0660778	0.0968973	0.029507	0.985793	0.0498499	0.0117835	0.034286	0.0338738	0.0413312
NHLRC2	0.30518	0.326474	0.786811	0.441491	0.459378	0.705628	0.417798	1.72236	0.69971	0.400233	0.435161	0.253041	0.621892
CCDC186	0.396456	0.847493	1.05211	0.297706	0.522766	1.34436	0.943096	1.41061	1.00867	0.776439	0.44293	0.777258	0.531129
ABLIM1	0.592918	0.708881	0.595283	0.218297	0.202177	1.81086	2.02151	0.211682	4.13412	1.30972	0.162218	0.515271	0.121089
SHTN1	0.0839178	0.481004	0.21009	1.26889	0.244253	0.602512	0.56228	5.19887	0.0697233	0.310762	0.0714203	0.522915	2.07032
FAM204A	0.610181	0.486458	0.676928	0.649258	0.714041	0.637698	0.677053	0.916735	0.66061	0.661875	0.659915	0.963377	0.917793
EIF3A	0.63485	0.662962	0.936708	1.03028	0.936597	1.0569	0.674368	0.685491	0.848857	1.08831	0.691546	0.9893	1.51249
PRDX3	1.1695	1.75686	0.915886	0.999239	0.878822	0.981634	1.42287	1.14497	0.732362	1.59245	1.22518	0.697037	0.842809
GRK5	0.039647	0.0208761	0.00454905	0.0643243	0.0205648	0.0199265	0.00113938	0.558235	0.14231	0	0.544292	0.00145337	0.087487
TACC2	0.180145	0.595501	0.405016	0.0280378	0.0688197	1.06436	0.275866	1.18889	0.175578	0.270626	0.24133	0.096535	0.185351
HTRA1	0.214892	0.352895	0.228324	1.37111	0.664267	0.219912	0.194285	1.38851	0.406368	0.19974	0.122382	0.871846	0.214691
BUB3	0.501108	1.20331	6.52154	0.572643	0.639477	1.2936	2.32628	0.52262	0.693146	2.32853	0.452574	0.487509	0.405862
CPXM2	0.152873	1.06362	1.94144	0.137483	0.18549	0.968105	0.487729	0.0430625	0.127802	1.14406	0.184275	0.648189	1.5847
CTBP2	0.479007	0.685873	0.696484	0.474647	0.378642	0.817127	0.41306	2.03434	1.12308	0.729861	0.647247	0.245169	0.421096
UROS	0.167306	0.195175	0.175245	0.18639	0.18118	0.222764	0.256145	0.607931	0.119299	0.146209	0.0868777	0.482171	0.363255
FANK1	0.0388123	0.128068	0.0812277	0.0125438	0.00307086	0.0681089	0.0360786	0.720992	0.0167178	0.0668606	0.0253509	0.0295847	0.0109541
MGMT	0.414683	0.796558	0.51277	0.249168	0.331652	0.621845	0.645803	0.446496	0.311645	0.475905	0.556569	0.770299	0.576474
EBF3	0.057345	0.52593	0.00509865	0.00367529	0.00669856	0.890489	0.0687496	0.120277	0.00708498	0.00406504	0.0780111	0.0298135	0
BNIP3	2.24625	2.31973	3.92723	2.36108	1.00346	1.30583	4.85156	1.23116	2.08449	7.74198	1.72689	1.02676	1.27053
STK32C	0.1286	0.0952484	0.148825	0.106482	0.0930193	0.071435	0.129219	1.1365	0.126907	0.141811	0.0853039	0.155238	0.0723764
LRRC27	0.0503395	0.0536221	0.0304558	0.0420818	0.0426017	0.0554957	0.0314468	0.633726	0.0235979	0.0431147	0.0179167	0.0393094	0.0412478
TUBGCP2	0.222309	0.21796	0.293747	0.326403	0.288245	0.301363	0.207115	0.569047	0.228152	0.149101	0.2587	0.368152	0.338945
ZNF511	0.302423	0.356209	0.267888	0.309276	0.301383	0.408777	0.269294	0.538112	0.166393	0.183146	0.300743	0.285397	0.239529
ECHS1	0.843206	2.14476	1.48293	0.629663	0.990411	1.66688	1.23433	0.702336	0.514994	1.25968	0.743747	1.62443	1.63513
KDM5A	0.370175	0.270313	0.386602	0.710038	0.520706	0.611261	0.27906	0.801239	0.785418	0.259758	0.539003	0.332273	0.84083
WNK1	0.428577	0.49097	0.410049	0.883205	0.630418	0.94753	0.407913	0.950341	0.947565	0.348537	0.370512	0.528559	1.30506
FKBP4	0.51924	1.02649	0.881097	0.341516	0.913317	1.07575	0.517629	2.19996	0.331941	0.618207	0.688717	0.714629	0.472392
NDUFA9	0.209646	0.454003	0.425674	0.240474	0.546365	0.338436	0.37648	0.705711	0.388869	0.39458	0.283157	0.519273	0.479448
CD9	2.15694	27.102	9.6992	3.28561	12.406	11.1107	15.2378	0.656386	3.01065	5.89684	5.54735	1.38236	22.6622
SCNN1A	0.0396705	0.892784	0.265907	0.0584085	0.0396128	0.851472	0.575174	0.514983	0.0409595	0.569769	0.0309191	0.0098204	0
[truncated: 1,376 more rows]

## Sheet: Figure 2c
Hair cell versus supporting cell markers (related to Figure 2)
DESeq2 analysis comparing hair cells and supporting cells with a log2 fold change of 0.5 and FDR<0.01 considered significant (highlighted). All genes in comparison are listed here with those above threshold highlighted.
HC = Hair Cells	SC = Supporting Cells			mid = middle of volcano plot - not statistically significant
Generic HC genes	baseMean	log2FoldChange	padj	-log10(FDR)	key		Generic SC genes	baseMean	log2FoldChange	padj	-log10(FDR)	key
CDH22	62.9022	-11.1919	2.76e-10	10.91	HC		UCMA	847.971	9.97766	1.83e-08	8.99759	SC
CFAP99	53.3127	-10.9506	8.56e-10	10.3866	HC		AZGP1	362.598	8.74682	1.37e-07	8.05992	SC
ALX1	34.011	-10.3078	2.43e-06	6.71826	HC		SFRP1	299.833	8.47299	6.43e-07	7.34294	SC
CACNG2	32.2958	-10.2268	1.11e-07	8.15537	HC		TECTB	107.103	8.42661	4.23e-05	5.36426	SC
C22orf42	761.039	-10.1904	1.86e-31	32.9568	HC		S100A2	843.843	8.26357	0.00838875	2.80154	SC
CERKL	29.3622	-10.0913	2.58e-07	7.76469	HC		TAC3	83.0618	8.06	1.31e-05	5.91586	SC
CYP4B1	28.1334	-10.0342	2.21e-06	6.76465	HC		OVOL2	81.5258	8.03189	8.45e-06	6.12547	SC
IL5RA	28.1283	-10.0313	5.01e-07	7.45856	HC		RNF175	63.807	7.67884	2.16e-05	5.68283	SC
TTC24	26.4337	-9.94451	4.52e-06	6.42351	HC		SPRR1B	171.597	7.6633	4.75e-06	6.40017	SC
C1orf141	72.5822	-9.94424	9.01e-09	9.31757	HC		TLR5	59.9129	7.58766	3.52e-05	5.45027	SC
AC027281.1	26.2749	-9.93389	1.18e-06	7.05691	HC		AKR1C2	310.146	7.54246	7.23e-08	8.35498	SC
VSTM2A	26.2698	-9.92923	7.23e-07	7.28957	HC		HPN-AS1	56.8562	7.51161	0.000230835	4.55727	SC
MIR7-3HG	71.4712	-9.91635	8.17e-09	9.36364	HC		SEPT10	56.1651	7.49476	4.47e-05	5.33916	SC
CFAP47	208.545	-9.89568	2.87e-22	23.4572	HC		TRADD	54.6192	7.45475	5.31e-05	5.25672	SC
VLDLR-AS1	25.1947	-9.87438	2.67e-06	6.67507	HC		GRAMD2A	53.397	7.42138	7.6e-05	5.08303	SC
ATP4B	60.6888	-9.67232	2.68e-07	7.74708	HC		SLC30A10	53.1554	7.41541	6.01e-05	5.19578	SC
LRRC10B	5390.93	-9.56758	9.86e-67	69.5904	HC		SLPI	9637.31	7.41036	0.00229907	3.44331	SC
GRXCR2	756.714	-9.50633	7.59e-45	47.0049	HC		NOX3	48.3427	7.27939	0.000395455	4.29831	SC
BX284668.2	50.9092	-9.47492	8.65e-08	8.27232	HC		IGF2.1	46.943	7.23515	0.000355479	4.34996	SC
ST8SIA5	19.1533	-9.46775	0.000248503	4.52126	HC		EPHX4	126.768	7.22585	2.88e-05	5.54434	SC
CR1	18.5542	-9.43244	0.00480455	3.07817	HC		PGM5-AS1	244.337	7.20835	5.85e-06	6.30036	SC
AC010931.2	18.5338	-9.42267	0.0055283	3.00997	HC		A4GALT	44.9569	7.1729	0.000273507	4.4766	SC
HS3ST5	48.6163	-9.36363	7.13e-08	8.36263	HC		SPRR2D	44.3477	7.15323	0.00471412	3.08707	SC
OR2H1	16.537	-9.26517	4.24e-05	5.36297	HC		AP001527.2	43.9969	7.14304	0.000197058	4.63096	SC
OR2I1P	16.3783	-9.24514	4.82e-05	5.30257	HC		CHI3L2	825.804	7.10178	1.79e-11	12.1601	SC
HOXB5	43.337	-9.24487	3.89e-07	7.57617	HC		ENTPD3	112.154	7.04994	9.43e-05	4.97927	SC
LRRC18	16.235	-9.2401	0.00743998	2.86221	HC		TRIM54	40.1137	7.00837	0.000528675	4.15715	SC
VSIG10L2	2999.06	-9.23024	9.21e-58	60.2677	HC		LINC01503	39.9381	7.00198	0.00353659	3.23002	SC
PLPPR5	136.746	-9.2079	2.11e-15	16.2761	HC		MEIS3	39.3802	6.98245	0.000312289	4.41325	SC
BARHL1	15.7537	-9.18782	0.00920468	2.75487	HC		KRT13	39.0182	6.9701	0.000491502	4.19291	SC
NEUROD4	15.7537	-9.18782	0.00920468	2.75487	HC		S1PR2	39.0067	6.96881	0.000322426	4.39687	SC
ASIC2	15.4619	-9.16982	0.00866368	2.78489	HC		KRT7	212.462	6.96319	3.49e-07	7.62772	SC
FCRL4	217.41	-9.16959	1.1e-23	24.9262	HC		GATA3	38.8034	6.96035	0.000852234	3.92985	SC
SLC12A5	78.6308	-9.14878	1.65e-11	12.1997	HC		TM4SF1-AS1	38.6788	6.9557	0.0028665	3.33576	SC
KNCN	244.559	-9.04482	1.43e-22	23.7802	HC		CPA2	38.5497	6.9529	0.000975743	3.86476	SC
RIBC2	423.665	-9.0371	4.23e-44	46.1449	HC		RRAD	38.5338	6.95211	0.00054807	4.13936	SC
FAM92B	162.461	-9.02699	2.82e-18	19.304	HC		KLK11	38.2767	6.94142	0.000362881	4.34011	SC
ATP6V1C2	830.648	-9.01412	3e-29	30.6486	HC		IL17RB	102.601	6.90451	7.27e-05	5.10448	SC
ELN-AS1	38.2589	-9.0105	5.32e-07	7.43059	HC		KCTD14	37.0149	6.89252	0.000598303	4.09766	SC
CD79A	361.205	-8.94628	1.08e-28	30.0733	HC		ANKRD1	101.328	6.88015	0.000303188	4.42724	SC
C15orf59	70.9364	-8.93997	3.4e-11	11.8616	HC		AL035661.1	100.332	6.87123	9.27e-05	4.9882	SC
LINC02568	629.44	-8.93473	5.94e-29	30.3479	HC		DPP4	97.38	6.8476	0.000439772	4.24842	SC
SHISA3	107.803	-8.93436	2.91e-16	17.1811	HC		TMEM163	35.7971	6.84526	0.000515059	4.16999	SC
PLSCR5	354.6	-8.91192	1.19e-20	21.7776	HC		CPVL	96.6005	6.83526	0.000360385	4.34356	SC
KCNA10	62.7337	-8.8829	1.4e-06	6.97675	HC		SERPINA3	1336.1	6.82833	1.17e-28	30.0367	SC
AC012174.1	35.1614	-8.8745	3.15e-06	6.59434	HC		GRTP1	96.7846	6.82019	9.12e-05	4.99574	SC
INSC	756.493	-8.8733	4.78e-61	63.6622	HC		LINC01954	34.9663	6.81194	0.000845974	3.93428	SC
RXRG	35.0283	-8.86605	1.47e-05	5.86358	HC		FAS	94.2218	6.7975	0.000381041	4.31619	SC
FSTL5	102.258	-8.84407	3.21e-13	13.9886	HC		AL031058.1	93.4818	6.78369	0.000169875	4.70359	SC
GRXCR1	433.649	-8.80871	1.63e-22	23.7156	HC		SOX4	1300.02	6.7812	4.8e-27	28.3846	SC
LRRC53	276.723	-8.76752	3.96e-22	23.3101	HC		PCDHB2	34.165	6.77785	0.000642899	4.0639	SC
SKOR2	173.068	-8.76286	1.31e-17	18.602	HC		TP53I3	88.3015	6.70211	0.000218401	4.58368	SC
GALNTL6	676.87	-8.75881	4.87e-24	25.2923	HC		HSPB8	270.81	6.68768	2.18e-08	8.91647	SC
LHFPL5	85.5044	-8.72637	8.6e-11	11.4411	HC		EFNA5	31.9513	6.68191	0.00135559	3.70707	SC
SLC17A8	31.4649	-8.72482	3.41e-06	6.55787	HC		DLGAP1-AS2	31.6574	6.66708	0.00112043	3.79671	SC
AC090627.1	153.586	-8.6546	7.02e-19	19.9352	HC		ITGB6	31.5861	6.66341	0.00192817	3.53142	SC
TMPRSS7	10.8182	-8.65204	0.000795208	3.96301	HC		UAP1L1	86.5947	6.65367	0.000310034	4.41709	SC
LHX3	612.828	-8.62696	4.74e-50	52.431	HC		ADAMTSL1	168.149	6.64113	1.59e-07	7.98981	SC
PLA2G4E	56.4012	-8.60619	1.97e-10	11.0651	HC		RNF144B	31.0831	6.64033	0.0017232	3.58658	SC
INA	83.0323	-8.59846	2.77e-14	15.1029	HC		AC245014.3	31.0373	6.6403	0.00305518	3.30323	SC
C11orf87	1371.45	-8.59583	5.32e-42	43.9554	HC		DSC3	82.8994	6.6093	0.000214538	4.59262	SC
LINC02247	134.118	-8.59192	5.75e-16	16.8742	HC		AC104667.2	30.3752	6.60848	0.00123512	3.75102	SC
ACTL6B	84.7686	-8.58227	1.57e-14	15.3588	HC		SCARA3	30.2086	6.59918	0.00189135	3.54094	SC
DYTN	89.4489	-8.58045	1.93e-12	13.1764	HC		TEX13D	29.7905	6.58082	0.00170055	3.59383	SC
CHGA	2827.06	-8.55972	3.14e-31	32.7123	HC		KCTD4	29.6075	6.57037	0.00168253	3.59902	SC
CNR1	83.3555	-8.53498	2.28e-11	12.0461	HC		ANXA3	554.961	6.5416	1.07e-18	19.7426	SC
AL356419.1	25.5712	-8.50985	0.0030835	3.29814	HC		ARHGEF40	79.4369	6.53069	0.00029521	4.43951	SC
KCNA5	358.682	-8.49324	1.67e-31	33.019	HC		TM4SF18	223.722	6.49545	1.66e-06	6.89995	SC
XIRP2	1010.76	-8.48638	1.16e-42	44.6289	HC		TSPAN12	27.7786	6.47894	0.00177898	3.57011	SC
TMIE	1063.11	-8.48004	8.68e-25	26.0633	HC		SOX8	149.709	6.45286	5.24e-06	6.35184	SC
LRRC71	157.659	-8.4598	8.95e-22	22.9466	HC		OBSCN-AS1	27.0981	6.44341	0.00197806	3.51903	SC
LINC01346	24.4858	-8.4361	0.00017027	4.7021	HC		PRSS16	26.9287	6.43363	0.00240582	3.42036	SC
TEKT4	184.501	-8.43553	2.05e-20	21.5197	HC		AP003032.1	26.8655	6.43208	0.00453592	3.10724	SC
AC012081.1	25.8945	-8.43148	1.44e-05	5.87419	HC		TMEM51	307.018	6.43002	1.82e-07	7.92536	SC
ARMC4	492.742	-8.42275	1.28e-28	29.9889	HC		AP001528.2	147.175	6.42913	5.68e-07	7.40015	SC
AP001972.3	25.4337	-8.40977	1.29e-05	5.9221	HC		AQP7	26.7074	6.4231	0.00252617	3.3963	SC
RIPPLY2	73.8071	-8.37812	8.21e-13	13.5642	HC		TGFA	72.7758	6.41874	0.000357123	4.34774	SC
SPAG6	478.423	-8.37509	1.71e-40	42.35	HC		NTRK2	72.4779	6.41554	0.000601471	4.09516	SC
BDNF	1328.69	-8.34536	6.53e-32	33.4418	HC		AC016825.1	26.2793	6.40031	0.00618971	2.95328	SC
CDH18	205.481	-8.32597	5.09e-18	19.0297	HC		SFRP2	213.442	6.38875	5.08e-09	9.57598	SC
ARMC3	671.525	-8.31509	3.44e-44	46.2517	HC		NPAS2	70.5111	6.34872	0.00150032	3.65758	SC
DCDC2B	130.983	-8.30025	1.26e-19	20.7025	HC		TMEM221	272.363	6.32945	2.31e-11	12.0386	SC
AC125616.1	48.3997	-8.29518	1.12e-08	9.21782	HC		PRELID3A	24.9756	6.32611	0.00304089	3.30592	SC
RTN4RL2	988.144	-8.29129	5.07e-54	56.4403	HC		AC023043.1	204.496	6.29711	5.01e-06	6.37192	SC
SCGB2A1	3942.08	-8.2901	8.02e-20	20.9093	HC		SERPINB8	24.4429	6.29344	0.00568045	2.99595	SC
KCNC2	66.5208	-8.28776	1.04e-10	11.3559	HC		SBF2-AS1	24.3508	6.28789	0.0075792	2.85339	SC
DCLK3	74.3095	-8.2862	5.37e-10	10.6028	HC		RASSF5	65.0664	6.26369	0.0038936	3.18419	SC
PCDH15	309.793	-8.28379	1.24e-31	33.1549	HC		MTTP	65.2351	6.26289	0.00110907	3.80227	SC
CD1D	334.325	-8.27503	1.74e-31	32.9917	HC		CTSV	193.569	6.2502	2.33e-06	6.73961	SC
DSPP	21.7058	-8.27415	0.004998	3.0594	HC		TFAP2C	23.6862	6.2486	0.00409958	3.15846	SC
ERICH3	1422.24	-8.26543	8.46e-45	46.9365	HC		LINC02298	23.6317	6.24633	0.00390598	3.18231	SC
VSTM2L	130.989	-8.25855	9.4e-22	22.923	HC		CCDC85A	64.5088	6.24313	0.000604986	4.09241	SC
LINC00492	85.5745	-8.24454	1.13e-15	16.5607	HC		GULP1	64.3936	6.24053	0.000568645	4.12208	SC
TMC3	111.828	-8.24038	8.73e-17	17.7241	HC		B4GALNT1	187.816	6.22655	1.35e-07	8.06757	SC
NEFL	493.919	-8.23733	1.64e-43	45.5093	HC		FAM69C	836.636	6.21719	1.77e-21	22.634	SC
AL357673.1	167.002	-8.227	3.67e-16	17.0748	HC		KCNF1	23.0913	6.21357	0.00620344	2.95201	SC
INSRR	20.9327	-8.222	0.00555226	3.00777	HC		TBC1D9	23.0567	6.21089	0.00446639	3.11461	SC
EFCAB1	572.269	-8.21949	7.68e-38	39.5528	HC		BPIFB4	23.0387	6.20923	0.00413375	3.15418	SC
LINC02265	47.6061	-8.21946	1.07e-06	7.10199	HC		LINC00463	22.9773	6.20579	0.00438395	3.12451	SC
PRR16	133.56	-8.2087	1.5e-17	18.5347	HC		LONRF3	22.7681	6.19098	0.00796632	2.82795	SC
MTUS2	298.806	-8.20742	1.89e-41	43.3784	HC		ITGA2	185.671	6.18809	9.91e-07	7.14119	SC
CDC45	109.519	-8.20263	1.78e-14	15.301	HC		AL049839.2	22.6109	6.18102	0.00766697	2.84702	SC
CHGB	1269.85	-8.18717	7.01e-39	40.6332	HC		PIANP	62.3394	6.17605	0.000674902	4.03945	SC
ZNF474	204.614	-8.18639	1.63e-20	21.6312	HC		DPYD	22.435	6.16994	0.00641393	2.93595	SC
SLC6A17	68.4166	-8.18201	7.29e-11	11.5163	HC		GRB10	120.329	6.16854	3.94e-05	5.39886	SC
AC107373.2	20.6152	-8.17769	6.26e-05	5.17676	HC		NR2F1-AS1	22.1972	6.15601	0.00517214	3.0434	SC
MYO3A	208.761	-8.16076	1.93e-17	18.4172	HC		PIP5K1B	22.1343	6.15196	0.0053013	3.03172	SC
POU4F3	2340.94	-8.15033	8.65e-14	14.5894	HC		HPN	178.864	6.14734	2.04e-08	8.94665	SC
THSD7B	21.2662	-8.14404	8.51e-05	5.03006	HC		LRRTM1	174.968	6.13657	6.67e-06	6.23787	SC
SYT14	4329.76	-8.13993	5.11e-67	70.0004	HC		GNAL	21.814	6.13147	0.00763647	2.84921	SC
HOTAIRM1	177.511	-8.13804	2.15e-13	14.1751	HC		KRT19	6097.85	6.13006	1.69e-36	38.1744	SC
CKMT1B	144.248	-8.1265	1.95e-23	24.661	HC		RASL12	177.878	6.1228	3.66e-08	8.6704	SC
FGF5	66.7373	-8.12069	4.76e-09	9.60571	HC		ETS2	297.63	6.10825	2.54e-10	10.9487	SC
EDIL3	19.8319	-8.11636	0.000325371	4.39164	HC		LMCD1	59.4814	6.10526	0.00102729	3.83999	SC
DSCAM	19.837	-8.1144	7.31e-05	5.10159	HC		NFKBIZ	175.675	6.10483	1.4e-07	8.04902	SC
AC091891.1	56.2805	-8.11154	4.05e-10	10.7315	HC		GEM	532.807	6.10223	3.29e-15	16.0676	SC
SPOCK3	400.783	-8.1025	2.84e-14	15.0914	HC		ABRACL	407.155	6.10047	3.11e-15	16.0968	SC
ERICH5	156.988	-8.10191	2.04e-20	21.5244	HC		RGMB-AS1	21.3277	6.09688	0.00798843	2.82645	SC
EPPIN	62.2363	-8.09368	3.14e-07	7.67525	HC		HP	643.286	6.09536	4.78e-06	6.39601	SC
VWA3A	206.183	-8.08225	1.33e-26	27.9273	HC		PQLC2L	171.94	6.09516	1.69e-07	7.95961	SC
GIPC3	655.154	-8.05943	5.13e-32	33.5675	HC		PCOLCE2	21.2237	6.09032	0.00634505	2.94102	SC
LRTM2	907.002	-8.05628	1.3e-65	68.3726	HC		CCL2	288.36	6.0834	1.55e-05	5.83782	SC
GFI1	1658.39	-8.05258	4.29e-21	22.2273	HC		CNMD	663.663	6.08259	6.5e-09	9.46644	SC
AC007953.2	146.164	-8.05004	2.31e-12	13.0938	HC		AC008637.1	21.0787	6.08161	0.00685757	2.90409	SC
CFAP77	663.863	-8.0499	2.28e-19	20.4329	HC		TRIM38	56.6104	6.05932	0.00426082	3.139	SC
LINC01574	112.777	-8.04706	6.04e-19	20.0042	HC		GPR157	20.6833	6.054	0.00683252	2.90599	SC
C20orf85	1732.48	-8.03475	3.09e-40	42.0725	HC		GBP3	111.22	6.04318	7.95e-06	6.15475	SC
PPM1E	19.7149	-8.02998	8.75e-05	5.01611	HC		RBPMS-AS1	116.959	6.03314	0.000950851	3.8772	SC
AC097375.1	41.1193	-8.00775	2.11e-06	6.78565	HC		NUPR1	3586.47	6.02341	0.00594476	2.97287	SC
SNCG	4256.19	-8.00187	3.01e-44	46.3269	HC		SOD3	602.466	5.99963	3.11e-14	15.0497	SC
CYP4F22	94.216	-7.98374	2.07e-13	14.1933	HC		GPHA2	438.908	5.99604	2.7e-10	10.9212	SC
JPH3	18.9418	-7.96925	0.000120966	4.86146	HC		ST6GALNAC2	55.1107	5.99392	0.00124185	3.74827	SC
MYO1H	93.0947	-7.96783	2.69e-15	16.1663	HC		TNFAIP3	161.704	5.99074	0.000118693	4.87036	SC
ATP1A3	59.1549	-7.96122	1.36e-09	10.1742	HC		MGST1	1254.38	5.98416	1.01e-28	30.1079	SC
LINC02172	111.146	-7.94284	1.86e-16	17.3835	HC		CCDC74B	161.421	5.97926	2.27e-08	8.89397	SC
ATP2B2	1016.15	-7.94086	2.24e-19	20.4418	HC		RHBDL2	19.5281	5.97095	0.00846654	2.79608	SC
CFAP100	284.39	-7.93592	2.1e-34	36.0194	HC		RGMB	105.953	5.97016	6.35e-06	6.26183	SC
ELMOD1	1574.36	-7.92424	1.3e-23	24.8487	HC		CPT1C	19.4817	5.96777	0.0089181	2.77068	SC
CABP2	8138.54	-7.92168	6.12e-48	50.2237	HC		NPNT	53.1437	5.96047	0.00143781	3.67839	SC
CHRNA9	428.369	-7.891	3.29e-21	22.3488	HC		CYP4F11	52.7913	5.95117	0.00138965	3.69474	SC
AL355601.1	243.266	-7.88787	1.57e-21	22.6893	HC		NACAD	19.1514	5.94219	0.00945416	2.74163	SC
ZNF804A	36.9671	-7.87915	8.09e-07	7.23646	HC		RASL11B	106.321	5.93122	6.78e-06	6.22898	SC
PPP1R27	8389.14	-7.86971	3.68e-16	17.0731	HC		TMEM35A	51.8836	5.92882	0.00263855	3.37545	SC
DYDC2	293.513	-7.86967	2.94e-39	41.0458	HC		EMP1	1064.24	5.92854	1.76e-11	12.1688	SC
TEKT1	883.923	-7.86037	8.91e-19	19.8283	HC		SLC2A3	826.797	5.92365	4.15e-07	7.54537	SC
KIAA1024L	307.64	-7.85959	4.45e-27	28.4204	HC		GPX8	52.3765	5.91907	0.00151783	3.651	SC
LINGO3	16.5911	-7.85726	0.00028934	4.45008	HC		GAL	312.089	5.91802	7.65e-09	9.39374	SC
PCDH20	368.895	-7.8563	2.37e-22	23.544	HC		PHGDH	367.834	5.91329	2.55e-12	13.0476	SC
ACBD3-AS1	144.104	-7.85088	3.06e-15	16.1066	HC		FABP5	210.561	5.90866	1.02e-06	7.12891	SC
EGR4	17.5594	-7.84843	0.000751108	3.99007	HC		CASC15	101.729	5.88913	6.39e-06	6.25812	SC
C4orf50	49.1902	-7.84215	2.91e-10	10.8855	HC		CFI	50.4379	5.88438	0.00200682	3.51202	SC
CCDC60	87.8835	-7.83736	1.22e-14	15.4737	HC		ELF3	2618.76	5.87263	4.01e-12	12.8435	SC
SLC8A2	160.68	-7.8372	1.8e-19	20.5419	HC		IL34	49.4408	5.85493	0.00185859	3.54943	SC
SYT4	146.107	-7.83325	2.47e-16	17.2561	HC		S100A10	11506.7	5.84825	2.34e-13	14.1378	SC
FAM183A	2764.85	-7.83079	4.21e-30	31.5455	HC		C3	199.503	5.82798	2.7e-06	6.67	SC
SCGB3A2	142.573	-7.81944	3.99e-12	12.847	HC		GOLT1A	191.962	5.82559	5.8e-07	7.39	SC
SNAP25	335.802	-7.81833	1.89e-39	41.2479	HC		G0S2	1153.06	5.82406	1.3e-20	21.7328	SC
CCDC33	284.021	-7.81289	0.00719666	2.87855	HC		NFIA-AS2	47.7084	5.80285	0.00209491	3.49097	SC
DNAJC5B	1476.16	-7.81221	1.01e-15	16.6164	HC		PAPLN	48.2013	5.79702	0.00217324	3.47243	SC
HS3ST2	65.3673	-7.80987	1.37e-12	13.3321	HC		SH3RF1	237.434	5.77831	4.37e-10	10.6961	SC
C7orf57	139.854	-7.80956	1.67e-19	20.5774	HC		RASEF	188.244	5.773	2.44e-08	8.85825	SC
CABP1	598.001	-7.80914	5.86e-34	35.5673	HC		SLC34A2	547.909	5.76735	2.18e-05	5.67828	SC
SLC27A2	110.348	-7.80003	1.71e-20	21.6061	HC		SLC9A4	91.4202	5.76201	5.8e-05	5.21412	SC
GDNF-AS1	64.7427	-7.79583	2.47e-13	14.1101	HC		PART1	137.144	5.76127	3.86e-07	7.57982	SC
CFAP299	602.924	-7.79137	7.21e-34	35.4712	HC		AL121820.2	471.525	5.76027	3.31e-12	12.9323	SC
DAW1	286.053	-7.78088	4.24e-18	19.1146	HC		FRZB	881.877	5.75444	1.74e-26	27.8071	SC
SNAP25-AS1	31.995	-7.77976	4.99e-06	6.37467	HC		SLC5A1	90.9436	5.75163	4.59e-05	5.32612	SC
OCM	3292.57	-7.77773	1.55e-22	23.7415	HC		S100A11	8246.25	5.74274	2.13e-20	21.5009	SC
DRC1	992.35	-7.75497	1.82e-71	74.6256	HC		UNC93B1	45.7064	5.74014	0.00248682	3.40383	SC
ETNPPL	48.1516	-7.75066	8.02e-10	10.4175	HC		CAVIN3	222.385	5.72884	6.9e-10	10.4878	SC
CLDN5	1219.25	-7.74966	5.07e-54	56.4672	HC		FAM20C	45.123	5.72141	0.00300848	3.31214	SC
ANKRD66	203.913	-7.72822	3.24e-28	29.575	HC		FBP1	88.0202	5.71746	0.000388832	4.30654	SC
CAMK2B	745.178	-7.72273	5.76e-30	31.3966	HC		EFNA1	327.446	5.71229	3.18e-08	8.73339	SC
FAM57B	69.5158	-7.70735	7.14e-11	11.5255	HC		COL4A3	44.8095	5.71133	0.00268167	3.36699	SC
SKOR1	345.901	-7.69682	1.68e-40	42.3712	HC		TMEM51-AS1	44.3749	5.69756	0.0039669	3.17492	SC
FAM81B	798.639	-7.68445	1.61e-25	26.8152	HC		AC004130.1	132.839	5.6954	6.96e-07	7.30687	SC
PIH1D3	76.2812	-7.68003	6.46e-13	13.6712	HC		GPRC5C	132.778	5.69344	5.14e-07	7.44653	SC
TMEM215	227.499	-7.66917	2.78e-11	11.9521	HC		SNAI1	91.3485	5.69291	0.000133969	4.81505	SC
ADGB	306.74	-7.66064	6.84e-15	15.7373	HC		CTSZ	399.42	5.69177	1.18e-15	16.5403	SC
WIF1	320.184	-7.64825	3e-22	23.4351	HC		CX3CL1	271.183	5.68268	1.68e-05	5.80236	SC
C2orf80	1635.01	-7.63754	1.98e-22	23.6265	HC		GPR137B	43.6175	5.67164	0.00302704	3.30877	SC
NRN1	1429.44	-7.61131	1.27e-20	21.7473	HC		CEBPD	6500.02	5.66935	6.69e-31	32.3695	SC
GNG4	136.894	-7.60531	2.95e-18	19.283	HC		ARHGEF35	88.6168	5.66068	2.96e-05	5.53041	SC
KCNH6	252.744	-7.60011	2.19e-17	18.3559	HC		AGR3	3000.77	5.65316	1.14e-36	38.3591	SC
C2orf70	344.715	-7.59992	2.21e-21	22.5364	HC		MIR193BHG	84.7623	5.6507	9.91e-05	4.95684	SC
ZBBX	645.791	-7.59841	1.54e-30	32.0019	HC		TSPAN8	2013.47	5.64952	9.68e-14	14.5388	SC
SYT1	833.385	-7.59199	2.34e-43	45.3395	HC		DENND2D	86.4261	5.6482	5.57e-05	5.23269	SC
EFCAB10	677.728	-7.58867	2.4e-37	39.0429	HC		STK17B	42.5628	5.63958	0.00963775	2.73224	SC
DLL1	488.207	-7.57774	4.35e-32	33.6461	HC		SLC44A4	85.4392	5.63113	7.25e-05	5.10599	SC
TTC29	100.858	-7.56027	7.93e-17	17.7713	HC		ALPK1	84.3599	5.6114	0.000329881	4.3849	SC
ANKFN1	289.367	-7.55359	5.62e-27	28.3095	HC		C10orf82	84.0711	5.60893	5.93e-05	5.20252	SC
CUX2	27.1978	-7.54615	2.19e-06	6.76989	HC		HK2	462.65	5.58313	5.06e-10	10.6296	SC
CCDC170	307.363	-7.54004	2.28e-31	32.8605	HC		ZNF521	80.8013	5.57924	8.57e-05	5.0263	SC
CELF3	27.0339	-7.52775	2.32e-06	6.74125	HC		LAMB3	669.409	5.57533	1.41e-12	13.3164	SC
HMCN2	35.2738	-7.51245	0.000185256	4.66088	HC		LYPD1	442.58	5.56404	6.45e-17	17.8664	SC
LIPC	23.3111	-7.51217	0.0071966	2.8788	HC		CDKN1A	337.915	5.55246	1.94e-07	7.89506	SC
ROPN1L	435.637	-7.50752	2.41e-32	33.9179	HC		ITGBL1	40.1406	5.54986	0.0043131	3.13291	SC
HLA-DQB2	45.6846	-7.50377	3.36e-05	5.47262	HC		DNASE2	203.094	5.54948	1.55e-09	10.1178	SC
C1orf158	343.929	-7.50214	7.39e-36	37.5114	HC		GFAP	9757.98	5.5464	6.45e-18	18.9172	SC
PTPRQ	1663.38	-7.50154	5.38e-73	76.4556	HC		IL1RAPL1	39.9255	5.5462	0.00797947	2.82708	SC
OTOF	2531.64	-7.49443	5.18e-18	19.0184	HC		AC006059.1	160.345	5.53818	7.07e-09	9.42851	SC
ST8SIA3	28.6116	-7.49106	6.85e-06	6.22411	HC		CLDN4	3562.67	5.53264	9.51e-14	14.5473	SC
ADAM11	2847.93	-7.48246	4.35e-32	33.6444	HC		FOLR1	39.4806	5.52799	0.00929141	2.7502	SC
SLC4A10	84.984	-7.47036	6.7e-15	15.7473	HC		MSN	79.5419	5.52578	0.000101872	4.94427	SC
ADCY8	65.6064	-7.46477	1.9e-13	14.2327	HC		KIAA0040	79.0149	5.51755	4.98e-05	5.28664	SC
TPBGL	72.9292	-7.46289	2.63e-09	9.87429	HC		TEAD2	39.0628	5.51245	0.009792	2.72403	SC
SPEF1	798.866	-7.45969	8.07e-50	52.1657	HC		ALCAM	78.5812	5.50927	4.4e-05	5.34634	SC
SGIP1	365.306	-7.43725	3.14e-21	22.3737	HC		CD9	14411.4	5.50836	1.22e-34	36.2615	SC
LRRC52	26.9169	-7.40667	9e-06	6.09402	HC		LNX1	78.5576	5.50783	6.96e-05	5.12582	SC
AC012213.4	27.219	-7.4065	1.92e-05	5.73861	HC		CAPN1	352.219	5.50676	1.4e-13	14.374	SC
RUNDC3A	130.154	-7.40533	1.45e-19	20.642	HC		EFS	119.015	5.50664	2.61e-05	5.58972	SC
PHYHIPL	96.5181	-7.39132	4.83e-17	18	HC		BOK	78.4256	5.50644	4.75e-05	5.31059	SC
AC022182.2	143.679	-7.39063	1.15e-18	19.7061	HC		COL4A2	191.756	5.50317	3.81e-07	7.58599	SC
STRC	2840.73	-7.38488	1.25e-28	30.0015	HC		PAQR4	113.196	5.50155	0.00013527	4.81011	SC
LVRN	24.4075	-7.37857	5.65e-06	6.3165	HC		AC009414.2	236.478	5.49954	3.12e-11	11.9007	SC
CIB3	9626.75	-7.37723	0.000183566	4.66583	HC		ARSJ	156.432	5.49943	1.87e-06	6.84182	SC
CTXND2	1138.6	-7.37631	4.75e-22	23.224	HC		C11orf96	664.161	5.49942	1.61e-06	6.9123	SC
CFAP126	437.082	-7.36623	7.5e-40	41.6777	HC		SOX10	271.804	5.4957	5.13e-13	13.7754	SC
STRA6	167.895	-7.3595	4.04e-09	9.6813	HC		ZNF703	77.8496	5.49349	0.000235342	4.54804	SC
CYS1	202.732	-7.35685	8.33e-24	25.048	HC		PRTFDC1	191.404	5.49101	9.79e-10	10.3254	SC
WNT16	142.587	-7.35584	2.73e-08	8.80543	HC		NPR3	220.946	5.47618	7.28e-07	7.28626	SC
CRABP1	3148.96	-7.35552	1.64e-17	18.4935	HC		MYC	38.8497	5.47309	0.00973957	2.7268	SC
EPHA10	36.8624	-7.35401	2.2e-08	8.90917	HC		ANXA2	9275.21	5.47285	1.6e-25	26.8215	SC
NRGN	34.824	-7.34531	2.18e-08	8.91468	HC		RFTN2	38.0271	5.4708	0.00516104	3.04449	SC
AC130466.1	36.8573	-7.344	1.04e-07	8.18526	HC		DMKN	909.875	5.46347	1.48e-26	27.8791	SC
AF106564.1	197.192	-7.32776	4.78e-30	31.4861	HC		TINAGL1	152.628	5.46295	3.29e-06	6.5737	SC
ZMYND10	738.347	-7.32556	4.96e-49	51.3447	HC		TM4SF1	1332.2	5.45414	1.35e-12	13.3392	SC
SCG3	1349.69	-7.32494	2e-26	27.7433	HC		PLAUR	75.7801	5.45321	0.000535823	4.15067	SC
C13orf42	72.6395	-7.31791	2.35e-13	14.1358	HC		PROSER2	114.273	5.44898	6.77e-06	6.23002	SC
CFAP74	117.107	-7.31632	1.07e-21	22.8641	HC		KRT15	147.305	5.43834	7.26e-06	6.19672	SC
LINC01656	52.2825	-7.31522	6.05e-08	8.43936	HC		GAS2	948.006	5.43569	1.17e-06	7.05831	SC
CRMP1	106.788	-7.30944	1.83e-16	17.3911	HC		RGS4	638.087	5.43448	7.22e-20	20.9589	SC
CRIP3	3884.79	-7.29396	7.71e-38	39.5432	HC		ROCR	870.975	5.43306	5.25e-06	6.35048	SC
FAM155A	30.7838	-7.28041	8.52e-06	6.1215	HC		IFI27	4742.35	5.41705	2.44e-21	22.4886	SC
TOP2A	123.391	-7.27918	1.46e-15	16.441	HC		MFAP4	357.943	5.41508	3.34e-08	8.71134	SC
ADGRB3	76.8033	-7.27886	6.25e-14	14.7359	HC		S100A4	1209.53	5.4066	4.16e-18	19.1262	SC
LOXHD1	136.584	-7.27525	2.6e-24	25.5668	HC		FAM181B	179.573	5.40523	2.2e-07	7.83664	SC
C15orf59-AS1	24.7563	-7.27326	3.63e-05	5.43688	HC		AL512598.1	71.0983	5.3929	0.000218039	4.58474	SC
PTPRH	11.8355	-7.27132	0.00196612	3.52184	HC		SLC44A3	713.835	5.3701	1.17e-24	25.9236	SC
USH2A	204.809	-7.26995	2.28e-30	31.8232	HC		RHOD	141.384	5.36802	4.65e-08	8.5637	SC
MYT1L	59.7807	-7.24027	2.74e-08	8.80305	HC		NECTIN4	73.5837	5.36644	0.000814011	3.95163	SC
MORC1	206.928	-7.23249	1.14e-10	11.3121	HC		FXYD1	919.179	5.36586	2.73e-23	24.5122	SC
MKNK1-AS1	21.7912	-7.22199	5.1e-05	5.27563	HC		LRRC4C	174.524	5.35873	2.62e-08	8.82405	SC
TTC16	43.4084	-7.20578	1.35e-09	10.1807	HC		PRELP	213.309	5.35791	1.34e-07	8.07191	SC
MINDY4B	1891.53	-7.20516	4.15e-22	23.2873	HC		BTG3	2095.81	5.34971	4.41e-18	19.0936	SC
CFAP97D2	23.6761	-7.19868	8.88e-05	5.00902	HC		MPZL2	1379.82	5.34323	3.06e-15	16.1075	SC
SHISA8	126.092	-7.19606	6.74e-16	16.8039	HC		CRYBG1	104.299	5.33787	2.09e-06	6.79064	SC
POPDC3	273.436	-7.19091	2e-18	19.458	HC		NCKAP5	138.304	5.33669	1.03e-07	8.19317	SC
TCTEX1D4	154.849	-7.1908	2.54e-16	17.2419	HC		AC018647.1	35.251	5.33251	0.00725436	2.87462	SC
GAD2	23.0514	-7.16867	3.97e-05	5.39552	HC		CA8	171.577	5.33032	4.98e-09	9.58523	SC
PCP4	6549.51	-7.16781	5.73e-20	21.0648	HC		MAFB	34.9553	5.31989	0.00752326	2.85722	SC
TMC2	120.188	-7.16498	2.36e-17	18.321	HC		AC098864.1	34.9687	5.31942	0.00812812	2.8171	SC
SYT7	165.892	-7.15486	1.81e-28	29.8355	HC		SNTB1	104.292	5.31814	2.17e-06	6.77405	SC
C11orf97	970.403	-7.15079	3.83e-13	13.9075	HC		ERBB4	100.815	5.31686	2e-05	5.71782	SC
GLIS1	31.9218	-7.14439	1.56e-07	7.99872	HC		AL591895.1	34.8252	5.31472	0.00790177	2.83224	SC
DLGAP2-AS1	22.5906	-7.13834	5.52e-05	5.23733	HC		METRNL	139.436	5.31322	1.52e-07	8.01088	SC
LINC01513	43.4552	-7.13753	4.14e-08	8.61461	HC		SNX22	70.2982	5.31116	0.000238915	4.54045	SC
BMP2	1502.79	-7.13752	3.78e-36	37.8099	HC		MDK	1694.54	5.31034	3.97e-12	12.8491	SC
CFAP206	75.0134	-7.13518	1.83e-09	10.039	HC		IRX3	373.017	5.30317	9.06e-15	15.611	SC
DLK2	104.302	-7.12951	2.46e-10	10.9629	HC		SERPINF1	997.711	5.3012	2.13e-26	27.7123	SC
RUNDC3A-AS1	40.9406	-7.1245	1.13e-09	10.2596	HC		ALDH3A1	33.7822	5.29798	0.00892851	2.76973	SC
SYT5	54.3537	-7.12262	2.91e-10	10.886	HC		FGF20	192.25	5.29364	0.000504054	4.18088	SC
PGA5	2806.63	-7.1157	7.12e-11	11.5274	HC		C6orf141	331.608	5.29082	8.11e-12	12.5221	SC
TAC1	1841.71	-7.10884	4.09e-15	15.9703	HC		DLGAP1-AS1	398.633	5.28074	5.39e-11	11.6543	SC
ESPN	5273.37	-7.10523	1.39e-22	23.7964	HC		TSHZ2	324.051	5.27329	2.03e-10	11.0518	SC
SRRM3	247.875	-7.09237	1.05e-15	16.598	HC		ZFP36L1	1398.76	5.26565	2.87e-22	23.4573	SC
PRKG2	140.788	-7.08906	2.75e-16	17.2073	HC		CMTM5	1559.92	5.26052	9.72e-07	7.15126	SC
CFAP52	420.788	-7.08466	5.22e-44	46.0377	HC		AGR2	8196.31	5.25293	2.55e-08	8.83892	SC
SPAG17	298.894	-7.07827	4.46e-41	42.9803	HC		NSUN7	32.749	5.25203	0.00971483	2.72826	SC
KIF17	61.5192	-7.07743	2.2e-12	13.1162	HC		PGM5	422.024	5.25185	5.24e-11	11.667	SC
C1orf194	2577.8	-7.07535	1.71e-33	35.0835	HC		CELSR1	64.5899	5.2516	0.000360571	4.34311	SC
CFAP73	360.457	-7.05599	1.13e-29	31.0891	HC		AQP4	287.676	5.24961	6.01e-10	10.5508	SC
SCN3B	54.3186	-7.03537	1.78e-11	12.163	HC		BHLHE41	291.697	5.24713	1.67e-06	6.8947	SC
NKAIN1	231.565	-7.03536	1.15e-12	13.4142	HC		FAM110C	67.9048	5.24403	0.00158961	3.62883	SC
FCHO1	93.9185	-7.02669	1.1e-15	16.5753	HC		ALDH1A1	2481.12	5.23991	2.08e-29	30.8143	SC
DNAH11	378.833	-7.01026	6.38e-15	15.7707	HC		RORB	189.857	5.23809	3.5e-08	8.68969	SC
IP6K3	116.064	-7.00911	8.33e-20	20.8909	HC		TMEM144	32.4044	5.23524	0.00985432	2.72098	SC
RIIAD1	403.611	-7.00714	5.58e-32	33.5204	HC		C9orf50	32.2412	5.22802	0.00956042	2.73604	SC
CKMT1A	130.671	-7.00603	1.72e-24	25.755	HC		ADAMTS6	125.93	5.22599	3.61e-06	6.52989	SC
WDR38	118.118	-6.99405	1.87e-15	16.3312	HC		VWA1	161.184	5.22255	5.19e-09	9.56583	SC
ESPNL	83.1692	-6.98414	4.49e-16	16.9825	HC		TMOD1	2944.92	5.21842	1.74e-31	32.9912	SC
CFAP157	913.385	-6.97329	1.39e-17	18.5728	HC		S100A6	25180.5	5.21068	1.58e-10	11.1631	SC
LINC01320	35.3439	-6.97106	2.33e-08	8.88103	HC		S100A16	651.663	5.20813	1.67e-11	12.1931	SC
SLC38A8	1241.45	-6.96789	1e-15	16.6191	HC		SYCE1L	230.206	5.20569	1.74e-05	5.78309	SC
TMEM59L	401.498	-6.96732	1.18e-40	42.545	HC		PDGFA	62.2881	5.19474	0.000294232	4.44164	SC
DNAH5	254.138	-6.96431	8.78e-29	30.171	HC		FXYD3	5356.55	5.18702	1.05e-19	20.7854	SC
KCNT1	68.3884	-6.95458	1.42e-08	9.10874	HC		DSG2	155.28	5.18605	1.32e-07	8.07903	SC
SH2D4B	517.275	-6.94826	3.1e-39	41.0137	HC		CCDC88B	121.091	5.17202	1.39e-05	5.89007	SC
BVES-AS1	24.2918	-6.94814	7.86e-05	5.06801	HC		HMX2	91.5118	5.16939	1.83e-05	5.76028	SC
GALNT17	34.7244	-6.94553	4.68e-08	8.56134	HC		THY1	64.5998	5.16159	0.00482311	3.07633	SC
EFHC2	363.768	-6.94369	3.8e-39	40.908	HC		UNC5D	92.5461	5.16098	5.92e-06	6.29469	SC
TMC1	388.977	-6.93966	1.24e-43	45.6463	HC		LINC00958	184.184	5.16038	4.8e-07	7.47904	SC
PRR29	289.89	-6.93839	1.16e-34	36.2944	HC		TRIP10	124.159	5.15698	3.68e-05	5.42947	SC
PGA4	169.589	-6.93763	1.31e-08	9.1477	HC		DIRAS3	803.252	5.15487	7.81e-25	26.1148	SC
AC008060.1	41.7613	-6.93414	7.42e-05	5.09425	HC		APOBEC3C	121.723	5.15016	1.14e-06	7.07068	SC
JAKMIP1	49.3677	-6.89907	4.02e-10	10.7348	HC		PHYHD1	494.155	5.14407	5.56e-08	8.4797	SC
CFAP45	343.823	-6.89593	7.93e-40	41.6437	HC		CYP2J2	91.3853	5.14344	1.08e-05	6.00657	SC
CD164L2	6854.45	-6.88655	3.17e-39	40.9952	HC		MSI1	152.776	5.14321	9.96e-09	9.27196	SC
GABRG1	168.23	-6.87437	2.51e-11	12.0002	HC		EGFR	119.414	5.14151	1.52e-06	6.94108	SC
GPR158	32.7226	-6.86496	6.53e-08	8.40487	HC		MYL9	742.577	5.14111	1.87e-11	12.1367	SC
UNC13A	34.2951	-6.8641	2.23e-08	8.90368	HC		RHPN2	118.494	5.14065	1.87e-05	5.75023	SC
PPP1R32	631.091	-6.86089	2.47e-31	32.8213	HC		CPA6	302.205	5.14002	1.88e-12	13.1881	SC
C2CD4B	690.485	-6.85995	0.0014816	3.664	HC		RBP1	2468.81	5.13907	1.01e-16	17.6547	SC
NDNF	106.86	-6.81104	1.39e-13	14.379	HC		KCNJ10	230.075	5.1352	0.000110983	4.90405	SC
FRMD1	68.0073	-6.8107	1.61e-13	14.3091	HC		RASD1	579.228	5.11708	3.28e-15	16.0722	SC
RSPH4A	607.872	-6.78301	9.51e-39	40.4923	HC		EMID1	147.084	5.11212	2.94e-06	6.62864	SC
GPR4	72.6831	-6.76934	2.28e-07	7.82058	HC		VIM	11409.2	5.10416	6.12e-38	39.6596	SC
CA7	341.738	-6.74304	1.55e-39	41.344	HC		PLLP	348.613	5.10074	1.81e-12	13.205	SC
CLRN2	47.2751	-6.74149	7.46e-11	11.5046	HC		KRT18	6422.76	5.0944	3.81e-17	18.1071	SC
CFAP57	117.65	-6.73811	1.48e-16	17.4884	HC		SLC6A14	291.993	5.09215	6.39e-10	10.5229	SC
ABCA4	118.198	-6.73233	3.51e-10	10.7973	HC		ANXA1	467.292	5.09205	0.000184399	4.66338	SC
AC096637.2	31.3563	-6.72886	1.72e-07	7.95206	HC		SVIL	145.856	5.09065	5.38e-08	8.49526	SC
NYAP2	52.2435	-6.72127	1.04e-11	12.4096	HC		SOX6	230.423	5.09041	3.66e-09	9.72738	SC
DNAH17	26.2293	-6.71614	7.51e-05	5.08905	HC		AKR1C3	292.25	5.08909	9.31e-13	13.508	SC
DZIP1L	138.118	-6.71193	1.47e-14	15.3884	HC		ST3GAL6	314.186	5.08875	2.17e-10	11.0217	SC
DOCK2	109.411	-6.68915	4.97e-11	11.6924	HC		ANXA9	59.1297	5.08841	0.000404818	4.28748	SC
DNAAF1	595.467	-6.68831	7.84e-46	48.0366	HC		BAMBI	707.997	5.0869	1.52e-23	24.7743	SC
CALB1	2294.43	-6.68453	1.67e-10	11.1396	HC		GPRC5A	59.1471	5.08487	0.00685757	2.90424	SC
C2CD4C	24.027	-6.683	0.000553807	4.13463	HC		CPNE2	59.0108	5.08377	0.00054697	4.14066	SC
AL356489.2	38.2614	-6.66339	3.18e-07	7.66847	HC		PDGFRL	148.004	5.08003	6.73e-08	8.38928	SC
TEX26	562.089	-6.64797	1.97e-31	32.9283	HC		NEDD4	292.514	5.07986	6.04e-14	14.7518	SC
CCDC39	145.457	-6.64738	2.25e-12	13.1064	HC		TSPAN18	57.0591	5.07957	0.0023575	3.43079	SC
PARVB	594.857	-6.6402	1.08e-21	22.8575	HC		RASGRP1	842.421	5.07095	5.71e-20	21.0679	SC
AC096667.1	30.9321	-6.63768	8.97e-07	7.18865	HC		RARRES3	149.12	5.06919	5.34e-07	7.42819	SC
SEMA6B	790.472	-6.60187	1.12e-15	16.5648	HC		LGALS1	2013.51	5.06904	1.83e-15	16.3415	SC
THEMIS2	135.194	-6.59536	2.55e-06	6.69744	HC		ARHGEF38	85.2624	5.06721	4.73e-05	5.31192	SC
KRT222	28.4278	-6.59292	4.92e-07	7.4676	HC		HLA-DPB1	317.131	5.06571	7.08e-10	10.4742	SC
CLEC12B	32.0336	-6.55522	0.000112882	4.89541	HC		PLP2	408.703	5.06488	8.72e-12	12.4902	SC
KIF18A	163.269	-6.55089	1.43e-22	23.7792	HC		VMO1	150.785	5.06078	0.0010829	3.81429	SC
CRHBP	870.37	-6.54327	7.12e-08	8.3634	HC		WLS	338.813	5.05905	5.95e-12	12.6662	SC
AC004947.1	75.4293	-6.53984	7.19e-12	12.5778	HC		BX255923.1	111.487	5.05811	0.000100067	4.95229	SC
ARNTL2	34.6929	-6.51932	5.9e-08	8.45208	HC		DLGAP1	57.9265	5.05782	0.000422313	4.26756	SC
CALCB	100.969	-6.51432	4.47e-14	14.8875	HC		LINC01198	1194.87	5.05453	7.23e-25	26.1511	SC
PARVG	19.5209	-6.50204	6.34e-05	5.17039	HC		LGR6	138.06	5.05094	4.76e-05	5.30865	SC
AC133794.1	49.5526	-6.5011	3.08e-09	9.80304	HC		CTHRC1	1238.56	5.04582	4.81e-13	13.8041	SC
CCDC81	504.171	-6.49707	1.69e-30	31.9594	HC		PLPP2	1975.66	5.04352	6.77e-17	17.8436	SC
PAK5	63.1272	-6.48367	4.6e-12	12.7824	HC		TMPRSS5	560.05	5.03607	4.6e-11	11.7265	SC
MYO15A	1914.34	-6.47479	1.94e-29	30.8491	HC		HES1	1639.28	5.03369	8.73e-16	16.6856	SC
MYT1	39.5391	-6.47025	1.75e-08	9.01769	HC		TMSB10	4852.08	5.03266	2.13e-12	13.1302	SC
TRPM8	159.795	-6.45344	5.38e-17	17.9514	HC		WEE1	144.249	5.0326	0.000112648	4.89656	SC
GPR156	76.4106	-6.44607	1.8e-11	12.1564	HC		BMP7	379.025	5.02926	5.33e-08	8.50097	SC
AC106881.1	78.4989	-6.44605	1.67e-09	10.0809	HC		ITM2C	1234.33	5.02813	5.16e-27	28.3502	SC
RBFOX3	77.7214	-6.4456	2.12e-11	12.0789	HC		LEMD1	412.003	5.0215	5.07e-11	11.6829	SC
CFAP65	116.968	-6.44186	1e-14	15.5646	HC		RASSF4	645.516	5.02073	2.61e-08	8.82697	SC
C9orf24	1141.26	-6.43905	1.15e-46	48.8964	HC		DUSP2	348.791	5.0205	1.22e-09	10.2236	SC
RASD2	73.7859	-6.43163	9.13e-06	6.087	HC		HRCT1	85.5656	5.01879	6.7e-05	5.14457	SC
LRRC74B	86.6304	-6.40656	1.5e-17	18.5385	HC		ARL4C	1376.93	5.01832	7.2e-16	16.7739	SC
HLA-DQB1	1959.22	-6.40496	4.43e-65	67.7614	HC		CA3	112.873	5.01765	8.89e-07	7.19311	SC
ATG9B	203.043	-6.39972	1.23e-12	13.3825	HC		EPPK1	56.0948	5.00889	0.000517818	4.16724	SC
AL031283.1	50.0667	-6.39662	1.44e-07	8.03434	HC		TPD52L1	2214.87	5.00555	4.8e-13	13.8063	SC
ABHD12B	163.227	-6.39131	2.52e-24	25.5831	HC		MYO5B	55.8769	5.00292	0.000583846	4.10934	SC
ENC1	1158.91	-6.35922	9.1e-19	19.8174	HC		C4orf19	54.4874	4.99826	0.000696077	4.02457	SC
MAPK12	620.435	-6.35594	1.15e-44	46.7829	HC		PDLIM4	753.387	4.97737	1.3e-11	12.31	SC
CA12	649.077	-6.35444	1.85e-19	20.5284	HC		TMEM139	162.714	4.97446	6.03e-08	8.44098	SC
CDH8	259.846	-6.343	1.32e-36	38.288	HC		IFITM3	4420.62	4.97016	1.02e-06	7.12569	SC
NEK2	13.3186	-6.32831	0.00336592	3.25406	HC		ZFHX4	159.825	4.96619	2.02e-07	7.87649	SC
AL583785.1	10.4757	-6.32791	0.00994549	2.71654	HC		LRIG3	54.335	4.96249	0.000581772	4.11153	SC
TP73	56.198	-6.32748	2.55e-05	5.602	HC		TPM4	487.491	4.96191	8.48e-09	9.3461	SC
GRM7	92.4471	-6.32159	1.12e-14	15.5146	HC		HSD17B11	136.871	4.95989	2.99e-06	6.62	SC
C10orf53	32.0927	-6.31438	1.06e-05	6.01342	HC		CASP4	54.0632	4.95246	0.00205915	3.49903	SC
DRC7	98.005	-6.3134	2.79e-15	16.1483	HC		DSC2	135.567	4.95075	6.02e-08	8.44272	SC
RSPO3	640.925	-6.31016	8.22e-34	35.4083	HC		ACAA2	213.737	4.94757	1.02e-10	11.3645	SC
GALNT18	450.952	-6.27371	7.58e-20	20.9356	HC		COL18A1	587.396	4.94315	1.59e-07	7.98909	SC
ZMAT4	10.1634	-6.26244	0.00564552	2.99879	HC		CD24	3092.28	4.93544	1.46e-17	18.5507	SC
LRGUK	78.4189	-6.26053	3.65e-11	11.83	HC		TENT5B	216.148	4.92795	1.58e-05	5.82841	SC
DNAI2	129.484	-6.258	1.98e-11	12.1105	HC		NDRG2	2525.76	4.92637	7.12e-11	11.5279	SC
VWA3B	47.3341	-6.22015	2.21e-08	8.90698	HC		AL139289.2	52.9902	4.92467	0.000596927	4.09887	SC
KCNA2	28.2061	-6.21681	7.57e-07	7.26686	HC		FAM89A	161.565	4.92323	5.68e-06	6.31357	SC
C1orf232	1872.37	-6.21324	2.1e-17	18.3761	HC		ROBO1	158.721	4.92168	5.03e-09	9.58068	SC
EFCAB12	94.4744	-6.21067	3.58e-17	18.136	HC		ARID5B	600.101	4.91293	1.87e-11	12.1365	SC
WFDC6	42.3292	-6.20283	9.84e-07	7.14466	HC		ERBB3	288.417	4.91224	6.79e-12	12.6047	SC
B3GALT5-AS1	20.5169	-6.20084	6.53e-05	5.15697	HC		CHST1	131.412	4.90055	1.46e-06	6.95748	SC
ELFN1	86.9044	-6.18082	7.88e-11	11.4802	HC		S100A14	870.157	4.90008	1.05e-08	9.24978	SC
RBM24	1380.86	-6.18018	3.32e-12	12.93	HC		NDRG1	1076.17	4.89218	1.06e-06	7.10995	SC
RSPH10B	20.3582	-6.17963	2.11e-05	5.69202	HC		CES1	221.426	4.8863	6.43e-07	7.34215	SC
CIB2	4144.75	-6.17652	2.62e-18	19.3379	HC		FAM114A1	231.724	4.88559	1.15e-11	12.3653	SC
REM1	89.4357	-6.16978	1.03e-14	15.5542	HC		RAPGEF5	50.2098	4.88391	0.00204304	3.50333	SC
AL391807.1	258.742	-6.1646	5.62e-10	10.5813	HC		ADGRG1	462.44	4.88294	1.46e-12	13.3024	SC
KCNV1	31.8184	-6.15665	9.73e-08	8.2181	HC		SYTL4	51.533	4.88198	0.00109761	3.80723	SC
SULT4A1	46.0798	-6.15519	3.26e-06	6.57811	HC		MEGF10	249.674	4.87436	1.03e-08	9.25624	SC
PVALB	220.736	-6.1498	1.95e-13	14.2185	HC		LAYN	130.293	4.87054	7.19e-07	7.29228	SC
HCN1	37.4793	-6.14735	7.27e-08	8.35239	HC		TRIM47	183.001	4.86724	1.72e-05	5.79012	SC
NOS3	22.2745	-6.14487	2.81e-05	5.55556	HC		IRX5	49.6109	4.86642	0.00221461	3.46191	SC
BCAT1	95.4903	-6.14218	1.41e-12	13.3172	HC		KIF5C	443.879	4.84616	3.87e-14	14.9523	SC
GABRB3	468.794	-6.10015	3.01e-44	46.3295	HC		AP000646.1	97.4545	4.84544	2.1e-05	5.69546	SC
TCTEX1D1	2011.03	-6.09966	1.07e-59	62.2536	HC		AGRN	49.0536	4.84499	0.00146626	3.66891	SC
AC104333.4	14.4215	-6.06022	0.00102217	3.84276	HC		GJB6	1243.18	4.84445	2.47e-05	5.61656	SC
P2RX6	39.5454	-6.05513	8.89e-09	9.32431	HC		GNG12	126.611	4.84334	6.61e-06	6.24252	SC
NKAIN2	235.073	-6.05388	1.57e-21	22.689	HC		FOSL2	105.466	4.84264	0.000805403	3.95651	SC
AL357093.2	83.4712	-6.05155	3.36e-16	17.115	HC		HEPN1	49.9167	4.8354	0.003629	3.21814	SC
FSIP1	658.311	-6.05118	7.03e-26	27.1842	HC		PDE4B	217.005	4.82833	4.67e-09	9.61505	SC
STAC3	252.737	-6.04596	1.66e-05	5.80769	HC		TRABD2B	324.273	4.82455	1.02e-09	10.3077	SC
CFAP61	26.9685	-6.03685	3.79e-06	6.50699	HC		TSPAN1	74.7755	4.82169	4.71e-05	5.31479	SC
NOVA2	9.72893	-6.02535	0.00454579	3.10605	HC		COL9A3	3561.93	4.82028	4.58e-06	6.41745	SC
PKIB	1967.01	-6.02534	1.21e-34	36.2706	HC		BST2	200.39	4.8163	9e-06	6.09399	SC
GDNF	22.3059	-6.02264	0.000834047	3.94066	HC		SH3BGRL	1186.39	4.8147	7.9e-14	14.6297	SC
SLC7A4	53.1536	-6.02194	2.59e-09	9.88385	HC		OR2A1-AS1	49.1045	4.81091	0.000953132	3.87575	SC
RGS22	323.261	-6.01622	1.09e-32	34.2693	HC		PCDHB16	49.0874	4.8107	0.000982255	3.86147	SC
SPSB4	52.4259	-6.01617	3.29e-11	11.8773	HC		NHS	71.2052	4.80874	0.000464732	4.2205	SC
CTNND2	317.026	-5.99721	2.33e-29	30.7622	HC		LTBP1	168.622	4.80667	4.94e-07	7.46483	SC
LINC01993	76.8031	-5.98101	2.8e-13	14.0516	HC		ITGB8	329.89	4.80502	1.2e-08	9.18713	SC
AP3B2	685.232	-5.96849	3.06e-38	39.9759	HC		GAS1RR	70.0534	4.79782	0.00280851	3.34534	SC
CDH23	105.873	-5.96732	1.59e-15	16.4017	HC		ARHGEF19	47.3969	4.79625	0.00213116	3.48169	SC
AC013271.1	19.8016	-5.9672	9.37e-05	4.98264	HC		AP003119.2	97.2082	4.79537	2.99e-06	6.62002	SC
DNAAF3	516.771	-5.96458	4.12e-25	26.4011	HC		UGT2B7	47.0071	4.79454	0.00611168	2.95895	SC
C2orf50	305.204	-5.94399	2.06e-27	28.7586	HC		SPSB1	75.8468	4.79335	0.00122744	3.75412	SC
AC103740.1	65.0723	-5.9256	2.56e-09	9.88812	HC		AC092666.1	148.497	4.79026	0.000344048	4.36529	SC
NMNAT2	39.0919	-5.92021	3.83e-06	6.50257	HC		CA14	234.625	4.78779	1.09e-06	7.09446	SC
DNAJB13	245.093	-5.91734	5.74e-17	17.9219	HC		GCNT1	95.5046	4.78768	4.52e-06	6.42368	SC
DCHS2	63.4691	-5.91558	4.34e-11	11.7525	HC		BACE2	244.411	4.7853	8.27e-08	8.29345	SC
ABCD2	25.766	-5.91124	5.57e-06	6.32312	HC		GPR37	276.198	4.78477	1.78e-06	6.86546	SC
CTXN1	301.863	-5.90016	1.36e-23	24.8234	HC		FOXN3-AS1	47.9125	4.77384	0.00115894	3.78064	SC
CCDC114	286.152	-5.88884	4.91e-24	25.2854	HC		PEBP4	551.746	4.76677	1.77e-11	12.1669	SC
ADAM22	33.7497	-5.88587	0.000235535	4.54734	HC		TSPAN15	498.079	4.76584	9.91e-18	18.727	SC
MANEAL	100.068	-5.88219	3.09e-16	17.1537	HC		OTOA	629.55	4.76243	9.84e-07	7.14495	SC
KLHL4	408.803	-5.87232	1.39e-40	42.4641	HC		GABRP	68.7745	4.74924	0.000189348	4.64924	SC
VAV3	21.227	-5.87232	0.000108414	4.91547	HC		KRT8	5234.35	4.74707	1.14e-14	15.5053	SC
APBA1	678.048	-5.87173	5.64e-30	31.4096	HC		SORCS1	356.551	4.74488	3.65e-07	7.60563	SC
BVES	13.5314	-5.86633	0.00093168	3.88645	HC		NCMAP	301.011	4.74402	1.33e-12	13.3449	SC
CFAP54	334.532	-5.84656	2.22e-35	37.0263	HC		PIK3CD-AS2	71.2138	4.74068	0.000640973	4.06542	SC
CCDC96	584.514	-5.83785	5.61e-32	33.5131	HC		PPIC	352.577	4.73808	5.32e-13	13.7582	SC
MSANTD1	356.893	-5.82192	2.25e-21	22.5258	HC		ANXA11	297.916	4.72858	3.26e-12	12.9394	SC
FGF13	301.439	-5.81851	3.28e-15	16.0711	HC		AC009041.2	503.736	4.72556	2.83e-06	6.64677	SC
ABLIM2	58.6923	-5.80829	9.41e-12	12.4559	HC		MACC1	45.0814	4.72319	0.00357477	3.22519	SC
DNAH9	450.624	-5.79636	1.73e-24	25.7486	HC		CDC42EP1	92.7994	4.72312	0.000164268	4.71939	SC
AC004231.1	195.642	-5.79422	3.68e-13	13.9272	HC		CLIC1	1892.23	4.71907	3.32e-17	18.1694	SC
VASH2	250.952	-5.79312	6.31e-30	31.353	HC		TAGLN2	569.366	4.71428	1.9e-05	5.74306	SC
WDR63	751.083	-5.7891	6.29e-14	14.7317	HC		TCIM	189.718	4.70871	0.000170884	4.69981	SC
PTGIS	15.5661	-5.78793	0.000287715	4.45275	HC		LYPD6	45.7166	4.70337	0.00159797	3.6254	SC
INKA1	54.4304	-5.78649	5.23e-10	10.6147	HC		APBB2	133.971	4.70213	7.19e-07	7.29214	SC
EGFL7	105.324	-5.77908	3.88e-12	12.8602	HC		SNORC	3976.76	4.69741	5.07e-15	15.8735	SC
BCL11B	22.0278	-5.76005	0.000244802	4.52847	HC		HNMT	133.368	4.69681	1.32e-06	7.00293	SC
SNTG1	392.315	-5.75534	2.14e-10	11.0278	HC		PFKFB3	191.436	4.69542	0.000640432	4.06618	SC
KCNB1	80.856	-5.75414	7.17e-12	12.5793	HC		EIF4EBP1	120.658	4.69497	0.00231873	3.43943	SC
PACSIN1	92.2657	-5.74922	1.83e-16	17.3912	HC		LGALS3	1091.52	4.67747	2.28e-17	18.3367	SC
CCDC39.1	50.6806	-5.74177	2.28e-10	10.9977	HC		GBP1	68.4202	4.67535	0.00336669	3.25379	SC
NCKAP1L	23.9441	-5.74107	3e-05	5.52223	HC		F3	1782.33	4.67436	2.93e-19	20.322	SC
CCDC150	254.438	-5.72701	6e-24	25.1962	HC		WWTR1	314.472	4.67264	5.9e-08	8.45245	SC
AC107029.2	23.016	-5.72054	0.00195913	3.52376	HC		FGFRL1	330.193	4.66515	5.33e-14	14.8085	SC
NSG2	25.194	-5.71476	0.00177657	3.57127	HC		ANG	368.947	4.66434	2.73e-07	7.73946	SC
PALM3	148.207	-5.70969	1.39e-21	22.7468	HC		ARHGEF5	66.1541	4.66189	0.000110983	4.90404	SC
NEFM	296.928	-5.70773	1.65e-17	18.4882	HC		TF	425.275	4.65836	3.1e-15	16.0989	SC
LRRC73	395.857	-5.68407	3.21e-38	39.9476	HC		FOXO6	42.9872	4.65506	0.00569028	2.99504	SC
SYN1	86.2294	-5.64593	7.21e-15	15.7138	HC		SLC22A18	65.8039	4.65462	0.000135829	4.80782	SC
AC025244.1	214.062	-5.64476	2.32e-08	8.88322	HC		RUNX1	111.522	4.65233	3.12e-05	5.505	SC
GPX2	9689.59	-5.64395	5.38e-18	18.9991	HC		TRMT9B	45.2942	4.64473	0.00413028	3.15471	SC
MFHAS1	294.056	-5.64182	1.72e-22	23.6912	HC		RBP7	198.951	4.64312	6.68e-08	8.39327	SC
MKRN2OS	348.792	-5.62689	2.79e-32	33.8479	HC		FMNL2	196.781	4.64165	6.79e-10	10.4954	SC
B3GNT10	567.07	-5.62413	2.86e-36	37.9374	HC		RAB17	301.437	4.63796	9.04e-13	13.5218	SC
AMPH	229.078	-5.61689	6.93e-26	27.1935	HC		FAM3B	43.7118	4.63685	0.00191361	3.53526	SC
FRMPD1	39.7243	-5.61396	2.71e-06	6.66798	HC		INHBA	346.768	4.63651	6.07e-15	15.7948	SC
EEF1A2	131.835	-5.61133	4.23e-06	6.45436	HC		ENHO	1813.6	4.6356	1.72e-05	5.79096	SC
REEP1	153.011	-5.60427	3.13e-22	23.4148	HC		SFRP4	66.3503	4.63309	0.00134785	3.71014	SC
PCSK5	300.861	-5.5919	9.01e-25	26.0441	HC		COL11A2	1417.67	4.6319	1.03e-17	18.7063	SC
KIAA2012	64.075	-5.58833	2.04e-08	8.94568	HC		TFPI	170.346	4.62757	8.88e-07	7.1938	SC
MORN5	395.43	-5.5808	4.17e-31	32.5798	HC		GLUL	2722.05	4.62251	2.83e-13	14.0466	SC
CFAP161	87.118	-5.57072	1.02e-09	10.3037	HC		KIAA1549L	62.6148	4.62158	0.00159169	3.62807	SC
RBPMS2	173.644	-5.56783	1.53e-15	16.4215	HC		ADRB2	65.5434	4.61734	0.000665003	4.0467	SC
GNB4	67.2074	-5.56525	3.12e-12	12.9595	HC		HEPH	62.4022	4.61683	0.00167756	3.6005	SC
SNAP91	245.759	-5.56185	2.97e-21	22.3996	HC		TUBB2B	1491.98	4.61423	5.67e-14	14.7806	SC
PGPEP1L	88.4066	-5.56182	1.63e-13	14.3009	HC		PCDHB4	148.495	4.61074	2.58e-08	8.83226	SC
NEK10	136.921	-5.56165	4.22e-17	18.0595	HC		DMD	84.6423	4.60946	2.56e-05	5.59863	SC
PGA3	10.9049	-5.5436	0.00442353	3.11962	HC		EPDR1	106.655	4.6076	1.93e-06	6.82758	SC
FAIM2	131.707	-5.54302	7.51e-15	15.6946	HC		CLMN	83.8204	4.60063	0.00042972	4.25979	SC
DPF1	9.94679	-5.53435	0.00606016	2.96373	HC		DYSF	41.2667	4.59458	0.0058121	2.98473	SC
ATP2A1-AS1	559.806	-5.52261	2.07e-11	12.089	HC		RBM47	252.874	4.58983	2.59e-09	9.88192	SC
TMEM151A	66.958	-5.51517	4.6e-13	13.8259	HC		PRPS2	211.782	4.58702	4.88e-10	10.647	SC
TRIM36	1490.99	-5.50783	1.63e-11	12.2054	HC		FAM198A	191.825	4.58648	1.51e-06	6.94345	SC
ATP2C2	129.7	-5.49575	4.55e-09	9.62719	HC		LINC01170	41.2072	4.58613	0.0035128	3.23346	SC
IGSF5	37.7737	-5.49427	6.67e-08	8.39494	HC		ATAD3C	42.2418	4.58514	0.0081791	2.81393	SC
ULBP1	17.3879	-5.4933	0.000218039	4.58464	HC		SLC35D2	357.7	4.58052	8.09e-15	15.6613	SC
FGF13-AS1	28.7601	-5.48314	2.56e-05	5.60034	HC		CDH11	178.32	4.56816	1.94e-05	5.73384	SC
TTLL9	98.0184	-5.48075	6.05e-11	11.6018	HC		NRIP3	141.696	4.56612	5.26e-06	6.3488	SC
TNFAIP8L1	210.73	-5.46723	1.56e-10	11.1689	HC		ALDH1B1	246.055	4.56154	2.19e-08	8.91152	SC
TMEM178B	134.151	-5.46418	1.1e-20	21.8146	HC		CYBRD1	361.702	4.56115	2.19e-10	11.0171	SC
ADPRHL1	539.651	-5.45616	4.19e-10	10.7151	HC		PLD5	41.5025	4.55903	0.00274017	3.35709	SC
SLC26A5	9.48089	-5.45431	0.0056416	2.99925	HC		CTSC	81.7751	4.55619	2.18e-05	5.6772	SC
HES2	39.2138	-5.44495	5.35e-05	5.25304	HC		PPP1R1A	82.5233	4.54883	0.000223405	4.5729	SC
C5orf49	1543.5	-5.44304	4.35e-25	26.375	HC		CALD1	493.715	4.5481	6.25e-18	18.9326	SC
C9orf116	1626.73	-5.44089	1.79e-40	42.3211	HC		PAQR6	2320	4.54533	1.16e-05	5.97454	SC
PJVK	670.886	-5.43892	4.04e-30	31.5667	HC		BMP5	83.8988	4.54526	0.000156661	4.74144	SC
CFAP43	510.614	-5.4307	6.97e-30	31.302	HC		AQP3	82.2939	4.54458	2.37e-05	5.63702	SC
PLIN5	753.053	-5.42287	5.36e-20	21.0972	HC		FES	39.9698	4.54276	0.00465694	3.09401	SC
TMEM266	44.7868	-5.40824	1.82e-08	8.99978	HC		MAL	144.256	4.53995	9.13e-08	8.24743	SC
NRXN3	350.175	-5.40294	3.68e-31	32.6387	HC		CD109	136.541	4.53835	5.62e-05	5.22825	SC
TEKT2	959.782	-5.39154	5.37e-32	33.5423	HC		DOK5	207.001	4.53618	3.51e-07	7.62441	SC
NCALD	97.8862	-5.39067	6.72e-10	10.5006	HC		PHF24	39.8169	4.5354	0.00423333	3.14235	SC
RHOBTB1	82.9282	-5.38672	2.41e-13	14.1239	HC		LINC00511	242.086	4.53487	7.02e-10	10.4788	SC
DAGLA	193.361	-5.36905	3.98e-10	10.7406	HC		ASB9	117.128	4.53174	4.89e-05	5.29545	SC
AC011498.4	75.4708	-5.3598	1.67e-07	7.96746	HC		CD99	728.744	4.53162	2.03e-14	15.2431	SC
TMEM63C	22.1711	-5.35754	6.42e-05	5.16512	HC		TLE1	195.638	4.53021	2.54e-06	6.6983	SC
IL16	34.325	-5.33345	0.000192693	4.6414	HC		BOC	446.547	4.52926	1.17e-07	8.13346	SC
EDARADD	42.1576	-5.33043	0.000215501	4.5902	HC		SWAP70	99.8315	4.52757	6.21e-06	6.27268	SC
POU4F2	17.4105	-5.32332	0.00128868	3.73121	HC		TMSB4X	8874.85	4.52732	6.32e-23	24.1426	SC
ERC2	138.237	-5.30524	3.04e-10	10.8647	HC		TRAPPC3L	77.2272	4.5254	0.00493579	3.06565	SC
FAM19A5	48.3764	-5.30135	5.97e-06	6.29045	HC		STAP2	100.669	4.52232	8.52e-06	6.12126	SC
AC027237.3	84.6453	-5.29039	1.24e-14	15.4682	HC		GPRC5B	435.172	4.51463	6.18e-10	10.5382	SC
PIGZ	77.5466	-5.28103	2.34e-12	13.087	HC		STEAP3	41.5807	4.5111	0.00793467	2.83029	SC
AL121899.1	160.887	-5.27351	4.81e-08	8.54829	HC		RRAS	203.329	4.50649	6.8e-06	6.22766	SC
CCDC178	35.6685	-5.26452	3.54e-07	7.62029	HC		LINC01549	546.796	4.50363	8.02e-05	5.05798	SC
LRRN3	246.924	-5.26341	1.73e-18	19.5266	HC		ARHGAP23	57.9318	4.49461	0.000679102	4.03634	SC
VSIR	117.394	-5.25431	1.77e-14	15.306	HC		CPXM2	476.99	4.49378	2.09e-09	9.9815	SC
HGFAC	21.5478	-5.25371	0.000172062	4.69646	HC		DBI	3708.79	4.47905	2.19e-19	20.4539	SC
CFAP46	485.094	-5.23354	3.17e-15	16.088	HC		TTYH1	1607.52	4.47451	1.04e-05	6.02243	SC
PIPOX	22.2053	-5.21854	0.00119467	3.76686	HC		RBPMS	200.052	4.47178	1.63e-07	7.97744	SC
TNR	70.8063	-5.21125	3.4e-05	5.46699	HC		LPAR1	39.2072	4.47066	0.00786691	2.83447	SC
PKIA	1602.78	-5.21075	2.71e-41	43.2087	HC		SAPCD2	57.941	4.46909	0.00314853	3.28803	SC
SEZ6L	50.002	-5.20532	1.75e-07	7.9431	HC		SORBS3	170.516	4.46905	1.85e-07	7.9177	SC
AL356020.1	28.5558	-5.19108	1.38e-05	5.89184	HC		KCNJ16	346.316	4.46019	0.00025311	4.51281	SC
B3GALT5	20.5078	-5.18515	0.000322815	4.39612	HC		IER3	1814.02	4.4599	9.79e-09	9.28023	SC
EMB	24.9223	-5.18158	0.00016536	4.71578	HC		RLBP1	76.388	4.45695	9.59e-05	4.97172	SC
SPATA17	481.649	-5.17627	9.63e-25	26.0125	HC		FGFR1	570.829	4.45288	1.01e-13	14.5184	SC
CCDC157	291.904	-5.17308	2.21e-26	27.6929	HC		LRRC75B	57.3047	4.44685	0.000355347	4.35035	SC
SLC8A1	34.9583	-5.16703	4.35e-07	7.52425	HC		SMARCA1	128.862	4.44508	2.21e-05	5.6697	SC
MAP3K5	234.062	-5.13263	1.71e-07	7.95456	HC		SPX	609.797	4.44215	0.00134113	3.71251	SC
LPAR3	168.214	-5.13053	1.04e-17	18.703	HC		IGFBP3	1099.35	4.44212	2e-11	12.1066	SC
CCDC78	31.6194	-5.11888	0.000484966	4.20003	HC		SGCD	37.2649	4.44172	0.00838875	2.80118	SC
DNAH7	324.744	-5.11739	2.94e-23	24.4779	HC		IFI44	135.191	4.44082	9.34e-07	7.17007	SC
SPATA18	89.5565	-5.11387	3.64e-06	6.52557	HC		COX7A1	1388	4.43711	5.36e-05	5.25137	SC
LRRIQ1	2159.88	-5.1089	3.05e-30	31.6935	HC		MTAP	166.354	4.43681	1.53e-06	6.93475	SC
OR7C1	49.6451	-5.0908	3.94e-06	6.4888	HC		PRTG	37.0821	4.43269	0.00753412	2.85644	SC
FBXO17	212.133	-5.0811	1.95e-17	18.4102	HC		TMEM243	209.253	4.43063	1.29e-10	11.2572	SC
CPE	4018.05	-5.06998	6.97e-30	31.3023	HC		CXCR4	128.856	4.42707	5.64e-05	5.22597	SC
PLIN4	49.9851	-5.06821	1.79e-07	7.9331	HC		KIAA1217	91.5439	4.42643	8.01e-05	5.05889	SC
PSD	131.118	-5.05733	6.06e-17	17.8975	HC		SPARCL1	8908.71	4.41933	2.07e-06	6.79631	SC
SEZ6L2	167.077	-5.0548	4.09e-09	9.67553	HC		SPEG	265.44	4.41913	3.16e-10	10.8455	SC
PHTF2	1274.11	-5.03569	6.05e-28	29.2974	HC		ABCA13	262.852	4.41397	1.15e-11	12.3624	SC
KCNMA1	875.908	-5.03083	1.47e-41	43.4991	HC		GLIPR1	73.4365	4.40907	0.00699259	2.89407	SC
AC100830.1	22.5979	-5.02532	0.000104078	4.93446	HC		TBX3	129.413	4.40802	3.99e-06	6.48169	SC
CHRNA1	410.245	-5.02096	3.55e-21	22.312	HC		TACSTD2	133.401	4.40632	3.38e-07	7.64248	SC
AL138828.1	39.3259	-5.0133	9.78e-07	7.14812	HC		TSPAN6	693.625	4.40538	1.62e-14	15.3444	SC
RSPH1	2878.42	-5.00883	4.54e-47	49.3252	HC		RDH10	458.069	4.40473	9.56e-11	11.3941	SC
CCER2	114.514	-5.00417	1.19e-10	11.2902	HC		LRMDA	430.886	4.40445	8.08e-17	17.762	SC
CFAP221	428.839	-4.99639	7.96e-26	27.1269	HC		UCHL1	327.993	4.40105	2.48e-11	12.0055	SC
TCTE1	28.4059	-4.97399	0.000117638	4.87449	HC		SERTAD4-AS1	519.365	4.3964	3.21e-18	19.2447	SC
TESC	545.247	-4.96638	5e-12	12.7455	HC		ADAM19	36.2046	4.39478	0.00718597	2.87991	SC
PPP1R1C	787.76	-4.9621	1.09e-26	28.0176	HC		ARSD	71.6278	4.39315	0.00057753	4.11513	SC
CHRM5	20.3994	-4.96013	0.00166909	3.60307	HC		AAED1	72.9459	4.39039	0.000617737	4.08251	SC
DCDC1	187.428	-4.94869	2.96e-21	22.4029	HC		NES	71.5998	4.38711	0.000274014	4.47533	SC
GRK5	262.38	-4.94436	2.81e-11	11.9466	HC		PMEL	516.247	4.38337	2.25e-06	6.75529	SC
LRRC46	312.115	-4.93326	6.07e-19	20	HC		GSTM5	93.0827	4.38147	4.21e-05	5.36726	SC
FAM166B	72.3164	-4.92573	7.06e-09	9.42957	HC		TAGLN3	422.691	4.38138	3.43e-15	16.0485	SC
ANK1	58.7093	-4.92332	6.56e-09	9.46202	HC		TRIM22	71.2206	4.38057	0.000380452	4.31712	SC
GPR162	27.4805	-4.90975	1.38e-05	5.89501	HC		PCP4L1	375.546	4.37301	1.82e-11	12.1511	SC
AL390208.1	39.5766	-4.90827	1.73e-06	6.87824	HC		TRIM26	54.4092	4.36847	0.000649615	4.05868	SC
EFHD2	1921.65	-4.90349	9.37e-46	47.936	HC		FGFBP2	103.364	4.3633	0.00300943	3.31183	SC
ZFR2	37.1968	-4.90266	5.14e-07	7.44625	HC		TTYH2	104.631	4.36201	0.00010555	4.92811	SC
LRRC43	116.079	-4.90042	2.45e-13	14.1134	HC		SQOR	126.593	4.35672	1.3e-06	7.01167	SC
UPK3A	253.999	-4.89267	7.27e-08	8.35179	HC		S100B	3498.46	4.34728	5.31e-05	5.25618	SC
SCTR	28.8818	-4.891	0.00108786	3.81151	HC		IGFBP7	4469.72	4.34633	2e-05	5.71868	SC
PNMA8C	201.096	-4.88696	9.91e-18	18.7265	HC		PALLD	471.343	4.34293	6.28e-12	12.6404	SC
PGBD5	32.5583	-4.8823	6.96e-05	5.12547	HC		PPP1R18	54.8025	4.34	0.00842247	2.79925	SC
BRINP1	44.5322	-4.88101	8.13e-05	5.05215	HC		VOPP1	105.154	4.33842	8.93e-06	6.098	SC
NRSN1	24.2573	-4.88003	0.000324851	4.39271	HC		NOL3	107.527	4.3345	1.74e-05	5.7847	SC
AL390729.1	15.9563	-4.87906	0.00266299	3.37056	HC		CASP8	34.5911	4.32618	0.00866317	2.78506	SC
CCDC65	134.199	-4.87597	1.47e-11	12.2541	HC		NMB	1131.21	4.32076	0.00131017	3.72324	SC
SEC14L5	22.5284	-4.86614	0.00307865	3.29917	HC		DOCK5	145.13	4.31778	7.95e-06	6.15455	SC
MNS1	820.305	-4.85759	8.77e-20	20.8668	HC		MERTK	138.772	4.31702	1.11e-06	7.08745	SC
SH3RF3	25.2858	-4.84561	0.00370461	3.20817	HC		TUBA1C	143.063	4.30738	0.000263074	4.49488	SC
PTPRN	20.3087	-4.84502	0.00152397	3.64906	HC		SPHK1	1179.82	4.30636	7.05e-21	22.0097	SC
FAM19A3	2021.58	-4.84371	1.23e-23	24.8741	HC		CDKN1C	744.975	4.30225	5.07e-15	15.8741	SC
AL022476.1	15.3419	-4.82984	0.00369129	3.21007	HC		DLX5	959.025	4.30166	1.59e-12	13.2625	SC
GRID1	14.2288	-4.82187	0.00202898	3.50666	HC		ADGRG6	148.368	4.29706	0.000246725	4.52484	SC
TMEM145	140.311	-4.81913	1.5e-13	14.3411	HC		DSP	386.017	4.29341	1.77e-09	10.055	SC
TJAP1	958.875	-4.81806	1.02e-34	36.3576	HC		OGFRL1	263.727	4.29236	8.69e-06	6.11209	SC
AKNAD1	1142.5	-4.81414	3.44e-21	22.3276	HC		RCAN2	330.342	4.29228	5.08e-14	14.8299	SC
FSCN2	157.788	-4.80746	1.71e-14	15.3221	HC		IQGAP1	550.893	4.29194	8.89e-09	9.32492	SC
UNC5C	56.3372	-4.79872	2.24e-09	9.9502	HC		LRP4	51.6028	4.29019	0.00110907	3.80213	SC
LDB3	66.1303	-4.79826	2.86e-10	10.8949	HC		SOX9	549.564	4.28735	2.36e-09	9.92451	SC
AC127164.1	14.4189	-4.78759	0.00217324	3.47228	HC		GJB1	49.9752	4.28323	0.00433902	3.12981	SC
ENKUR	173.735	-4.78289	3.28e-15	16.069	HC		TNFSF10	102.491	4.28057	4.08e-06	6.47113	SC
CDKL4	17.9368	-4.78054	0.000558913	4.13021	HC		DKK3	917.852	4.27503	3.54e-10	10.7931	SC
PACRG	1186.27	-4.77642	1.97e-18	19.4664	HC		IDNK	116.415	4.27407	8.97e-05	5.00435	SC
AL136382.1	17.9317	-4.76945	0.000635044	4.07009	HC		GJB2	417.577	4.27312	1.05e-10	11.3497	SC
HPCAL1	1027.75	-4.76203	1.01e-27	29.0733	HC		LY6E	116.896	4.27093	4.72e-06	6.40288	SC
ARHGAP24	196.958	-4.75905	2.59e-20	21.4154	HC		THBS1	441.966	4.27075	4.34e-16	16.999	SC
KCP	232.808	-4.75824	3.56e-12	12.8987	HC		IER5L	531.466	4.26983	0.000295026	4.44009	SC
IRX2	2961.15	-4.75074	3.65e-18	19.1846	HC		COL11A1	176.909	4.26682	0.000290768	4.44748	SC
LOXL2	18.584	-4.7475	0.0013992	3.69157	HC		FMO5	378.553	4.25197	0.00303951	3.30663	SC
CLGN	128.26	-4.7455	2.07e-14	15.2318	HC		TECTA	310.762	4.25182	2.4e-06	6.72318	SC
TEX33	151.358	-4.74305	1.91e-08	8.97848	HC		NT5DC2	164.301	4.25029	9.5e-06	6.06804	SC
C19orf38	156.865	-4.74257	1.14e-09	10.2579	HC		EVA1A	117.762	4.24707	8.84e-07	7.19643	SC
C9orf135	812.578	-4.74215	5.12e-18	19.025	HC		PANX2	145.932	4.24656	5.96e-05	5.19975	SC
CNIH2	51.1121	-4.73582	1.23e-06	7.037	HC		COL2A1	315.829	4.24606	0.000912209	3.89684	SC
USH1G	28.2535	-4.73479	0.000186784	4.6559	HC		VSTM4	49.9785	4.24472	0.00389724	3.18362	SC
SPOCK2	1042.16	-4.73127	7.29e-32	33.3893	HC		IGFBP6	174.274	4.24207	0.000212519	4.59696	SC
BMP3	33.4825	-4.72488	0.000185869	4.65886	HC		LFNG	65.998	4.24093	0.00108056	3.81562	SC
SLCO4C1	20.7205	-4.72031	0.00550536	3.01258	HC		MIR99AHG	374.241	4.23987	1.2e-08	9.18587	SC
SEMA6C	139.586	-4.71482	8.06e-09	9.36998	HC		PLK2	143.592	4.23304	0.00544196	3.01841	SC
PDE11A	72.5177	-4.71086	1.1e-07	8.1589	HC		NFE2	99.1712	4.22975	3.95e-06	6.48696	SC
COL8A1	21.6762	-4.70877	0.000861835	3.92417	HC		RNASET2	764.832	4.22835	1.02e-11	12.4163	SC
LRRC9	169.675	-4.70808	7.22e-12	12.5752	HC		KAZALD1	252.948	4.22196	0.000154116	4.74929	SC
DEFB124	78.4545	-4.70237	0.00177898	3.57021	HC		SP5	129.733	4.22168	7.15e-05	5.11295	SC
EPN3	487.721	-4.6995	9.6e-17	17.6805	HC		PRKG1	49.2631	4.2192	0.00119221	3.76795	SC
MAPK15	463.13	-4.69232	4.58e-28	29.4212	HC		SEMA4A	33.0699	4.21485	0.00799081	2.82586	SC
SKAP1	88.9435	-4.69162	1.6e-09	10.1012	HC		MUC15	570.21	4.20997	1.55e-16	17.4665	SC
IDI2	147.021	-4.68515	2.01e-05	5.71557	HC		ARHGAP26	191.303	4.20794	5.09e-07	7.45115	SC
ERVK9-11	13.9493	-4.68493	0.00586228	2.9802	HC		RNF217	64.6397	4.2032	0.000270891	4.481	SC
GPSM3	146.064	-4.68288	4.08e-10	10.728	HC		MARVELD1	96.8953	4.19852	6.02e-05	5.19498	SC
BCO2	336.041	-4.66489	6.57e-24	25.1537	HC		PON3	78.5958	4.19811	0.000313711	4.41037	SC
AC084782.1	21.6636	-4.65832	0.00249493	3.40224	HC		WTIP	32.5684	4.19207	0.00969659	2.72931	SC
CACNA1D	282.431	-4.6299	9.65e-23	23.9561	HC		OTOG	4571.63	4.19053	1.68e-06	6.89172	SC
MDGA1	253.765	-4.6096	5.18e-18	19.0173	HC		HES5	496.658	4.18907	2.41e-07	7.79489	SC
UNC79	89.2814	-4.60684	2.59e-08	8.83041	HC		GAS1	776.046	4.18408	3.93e-07	7.57086	SC
PIWIL4	150.347	-4.60607	1.2e-06	7.04978	HC		ID3	5570.75	4.18391	1.47e-16	17.4926	SC
ABCA6	184.171	-4.60443	9.73e-08	8.21847	HC		ATP10B	78.9546	4.18258	0.00049593	4.18837	SC
SYT13	260.049	-4.59392	1.15e-20	21.7945	HC		PLP1	485.693	4.18078	5.96e-07	7.37732	SC
VLDLR	40.3932	-4.58574	2.05e-05	5.70621	HC		IFI44L	173.047	4.18072	1.79e-07	7.93387	SC
SLIT2	30.2792	-4.5849	2.91e-05	5.53789	HC		ST14	112.485	4.17762	1.44e-05	5.87342	SC
PLPP4	30.1256	-4.57854	2.66e-05	5.58055	HC		PPP2R2C	64.3242	4.17214	0.000172461	4.6951	SC
CFAP69	272.698	-4.57269	1.24e-14	15.4668	HC		FMOD	32.1331	4.17035	0.00980616	2.72325	SC
SMIM5	666.926	-4.56872	5.43e-12	12.7079	HC		SEMA3B	359.777	4.16872	5.45e-10	10.5959	SC
SHROOM3	244.487	-4.56367	5.21e-11	11.6699	HC		AC093117.1	48.6512	4.16824	0.00171235	3.58988	SC
HOMER2	1141.85	-4.56295	2.53e-25	26.6153	HC		CHL1	625.725	4.16785	5.41e-08	8.49211	SC
GPD1	147.062	-4.55859	1.37e-07	8.05862	HC		RND3	268.342	4.16624	6.66e-05	5.14746	SC
RALYL	348.904	-4.5576	1.74e-20	21.5968	HC		RNF183	192.739	4.16409	0.00201893	3.50922	SC
MAPK8IP2	289.328	-4.54735	2.44e-18	19.3707	HC		ALOX15	61.2346	4.16405	0.00332588	3.25994	SC
SPAG8	885.978	-4.5222	4.19e-18	19.1213	HC		VILL	46.3572	4.16306	0.00323576	3.27427	SC
SAMD14	119.544	-4.51512	4.88e-06	6.38389	HC		AKAP12	746.118	4.16267	1.87e-13	14.2392	SC
CASZ1	211.069	-4.50251	1.37e-12	13.3299	HC		SNX7	63.9049	4.16203	0.000175888	4.6851	SC
STRIP2	219.496	-4.50219	1.1e-14	15.5229	HC		GALNT10	249.673	4.16024	7.19e-10	10.4667	SC
DOC2A	257.391	-4.49825	3.27e-10	10.8303	HC		PIGR	1978.84	4.15814	0.000665003	4.04686	SC
C16orf71	64.6798	-4.49771	3.16e-06	6.59258	HC		C1orf54	440.121	4.15738	3.12e-07	7.67743	SC
LMO1	282.511	-4.48879	2.11e-08	8.93056	HC		HLA-DPA1	62.332	4.15062	0.000887118	3.91059	SC
ABCA9	172.034	-4.48523	2.45e-15	16.208	HC		PABPC1L	47.9246	4.14654	0.00185859	3.54942	SC
PPP1R42	429.435	-4.48181	4.3e-13	13.8568	HC		HEBP1	821.577	4.14402	1.86e-17	18.4329	SC
HFM1	228.409	-4.46953	1.14e-06	7.07156	HC		ARHGEF26	111.023	4.14246	3.21e-06	6.58485	SC
GPR27	33.5655	-4.46212	0.000775132	3.97453	HC		CAPN12	127.436	4.14044	1.9e-06	6.83397	SC
PTGFRN	255.124	-4.45687	1.22e-11	12.3377	HC		CLDN11	202.265	4.13821	1.62e-05	5.81876	SC
ABCA10	230.067	-4.44907	1.28e-15	16.5044	HC		SMOC1	314.409	4.13624	2.9e-05	5.5394	SC
DNAH6	351.814	-4.44548	3.48e-18	19.2085	HC		ADD3	303.659	4.13206	2.41e-09	9.91574	SC
MYO3B	935.356	-4.44372	7.09e-20	20.9681	HC		CYBA	457.671	4.12601	1.78e-14	15.3026	SC
CYP2S1	128.681	-4.43848	4.39e-14	14.896	HC		PSAT1	150.945	4.11999	9.89e-06	6.0486	SC
NEK5	352.53	-4.43185	8.24e-25	26.0883	HC		COL16A1	398.22	4.11918	1.47e-13	14.3517	SC
RTN4RL1	19.868	-4.42872	0.00119545	3.76638	HC		TGIF1	406.029	4.11652	2.42e-11	12.0183	SC
ATP2A1	37.8815	-4.42743	0.000233277	4.55247	HC		RNF144A	44.6566	4.11133	0.00694171	2.89771	SC
NDUFA4L2	358.823	-4.41768	2.3e-05	5.64964	HC		TMEM98	167.343	4.10771	2.3e-05	5.65067	SC
CXCL12	48.4931	-4.41565	0.000919301	3.89287	HC		PTN	4262.64	4.10747	7.1e-06	6.20816	SC
KCNIP3	77.3358	-4.40864	4.96e-08	8.5337	HC		SERPING1	430.877	4.10697	7.37e-11	11.5105	SC
FCN3	32.2193	-4.40861	4.29e-05	5.3579	HC		SOX11	60.1096	4.1004	0.00441472	3.12115	SC
HDAC9	116.354	-4.3951	6.9e-13	13.6416	HC		ZNF217	87.8641	4.09863	0.000432675	4.25615	SC
JAG2	198.219	-4.38884	2.44e-13	14.1167	HC		PLA2R1	129.437	4.0973	0.00221061	3.46302	SC
LYPLA2	1842.33	-4.36801	7.05e-29	30.2702	HC		RHOG	148.96	4.09412	1.02e-06	7.12831	SC
FBXO41	20.9242	-4.36027	0.00378107	3.19794	HC		FARP1	347.915	4.08767	1.12e-06	7.08257	SC
MSC	201.53	-4.35765	6.49e-08	8.40819	HC		ERRFI1	871.858	4.08712	3.58e-09	9.73732	SC
MAK	177.041	-4.35735	9.97e-08	8.20623	HC		COL4A4	43.8052	4.08388	0.00759055	2.85259	SC
ABCA5	8002.77	-4.35352	1.54e-23	24.7653	HC		CNGA1	58.1334	4.08229	0.003076	3.29971	SC
AC023510.2	25.4167	-4.35219	0.000985699	3.85955	HC		PRSS36	118.549	4.08184	3.85e-05	5.40948	SC
VAV1	25.1522	-4.34629	0.000662555	4.04893	HC		PYCARD	136.597	4.07198	2.05e-05	5.70702	SC
OGDHL	156.528	-4.34499	7.57e-07	7.26757	HC		TUBB6	45.6318	4.07117	0.00205915	3.499	SC
NPY	286.963	-4.34269	4.8e-06	6.39338	HC		PIK3R1	193.921	4.07007	1.14e-09	10.2548	SC
CCDC146	576.923	-4.33494	4.41e-18	19.0941	HC		MFGE8	61.3529	4.06664	0.00176273	3.57485	SC
TMEM132D	47.361	-4.32072	1.05e-06	7.11161	HC		GRB7	58.6571	4.06524	0.00821696	2.81148	SC
TMEM232	448.785	-4.31674	1.64e-09	10.0913	HC		SVOPL	58.6662	4.06521	0.00458318	3.10192	SC
SMIM22	72.8716	-4.31059	1.13e-06	7.07862	HC		IDI2-AS1	58.8912	4.06308	0.000857971	3.92632	SC
WDR25	1806.21	-4.30912	2.28e-33	34.9541	HC		AC012368.1	87.5084	4.06219	6.91e-05	5.12964	SC
FAM78A	26.4794	-4.29986	0.000330018	4.3845	HC		FERMT2	619.087	4.06068	6.33e-17	17.876	SC
AC092142.1	45.1334	-4.2963	1.4e-05	5.88598	HC		MUC5B	60.8626	4.05607	0.00132244	3.7188	SC
LMOD1	178.788	-4.29125	1.02e-11	12.4183	HC		LHFPL1	44.1032	4.05229	0.00330899	3.26266	SC
GLRB	79.5676	-4.28975	3.16e-10	10.8456	HC		FZD2	88.0194	4.05155	8.33e-05	5.04052	SC
MYO7A	1199.11	-4.27958	3.3e-17	18.1738	HC		C11orf95	72.132	4.03913	0.000186784	4.65588	SC
CDCA5	22.9287	-4.27923	0.000377385	4.32175	HC		ARPC1B	158.429	4.03087	7.21e-08	8.3569	SC
DCLRE1A	405.72	-4.27324	1.08e-13	14.488	HC		PFKP	105.288	4.0286	0.00150267	3.65613	SC
CCDC173	592.928	-4.2711	2.86e-28	29.6333	HC		IFI35	219.135	4.02812	3.05e-08	8.75293	SC
DACH2	26.162	-4.27044	0.000123666	4.85154	HC		RAB31	130.77	4.02206	5.76e-07	7.39353	SC
CATIP	243.123	-4.2658	8.32e-16	16.7074	HC		HES4	182.407	4.01823	3.18e-06	6.58997	SC
NRXN1	234.556	-4.24078	1.38e-09	10.1691	HC		KLHL21	382.831	4.01774	7.95e-09	9.37656	SC
LINC01765	47.5482	-4.23054	1.66e-06	6.898	HC		LPCAT2	115.285	4.01743	1.73e-06	6.87947	SC
LRP8	140.27	-4.22939	1.07e-12	13.4486	HC		LRRK2	43.1276	4.01737	0.00304448	3.30523	SC
AC005821.1	75.0202	-4.22258	1.1e-05	5.99571	HC		CLIC6	41.8838	4.01056	0.00597658	2.97039	SC
ACBD7	50.3174	-4.20966	0.000325434	4.39125	HC		EMP3	365.548	4.00688	4.02e-05	5.38886	SC
OLFM1	54.08	-4.20874	8.69e-05	5.0198	HC		FZD4	86.4633	4.00406	1.97e-05	5.72702	SC
AL078639.1	834.605	-4.16562	8.54e-10	10.3892	HC		NOTCH1	143.044	4.00371	8.33e-08	8.28972	SC
SDSL	230.359	-4.15827	7.46e-16	16.7572	HC		BMP6	161.389	4.00093	0.00172903	3.58454	SC
GCNT2	266.124	-4.15764	4.41e-18	19.095	HC		WNT7A	243.997	4.00042	4.74e-11	11.7132	SC
TMEM255B	1390.01	-4.15386	1.01e-06	7.13166	HC		SFTPD	69.7406	3.99871	0.00340381	3.24834	SC
JSRP1	19.742	-4.15059	0.00102401	3.84158	HC		C1S	132.179	3.99339	0.0057934	2.98629	SC
PLCXD3	75.4693	-4.13855	5.33e-08	8.50115	HC		SHC4	268.081	3.99051	2.33e-09	9.93214	SC
KCNAB1	318.459	-4.13737	9.18e-06	6.08401	HC		TLE2	43.3907	3.98973	0.00559714	3.00332	SC
SPINK2	102.304	-4.13726	4.2e-07	7.54029	HC		ITGB4	191.427	3.9883	3.74e-06	6.51301	SC
SMPX	8597.77	-4.13389	4.37e-22	23.2629	HC		PRRG4	138.397	3.98422	7.47e-06	6.18425	SC
LINC00881	15.0218	-4.12348	0.00578679	2.98694	HC		LINC01551	85.332	3.98179	0.000156529	4.74205	SC
FBXW7	997.69	-4.1186	1e-15	16.6196	HC		NEDD9	126.111	3.96646	2.55e-05	5.60088	SC
IQCD	369.618	-4.11355	2.19e-22	23.5812	HC		SORD	260.856	3.9641	8.93e-05	5.00656	SC
KCNAB2	104.749	-4.11048	1.17e-10	11.2996	HC		RFLNB	1285.14	3.96298	3.09e-07	7.68227	SC
SLC38A4	59.9729	-4.10091	0.000849741	3.93153	HC		RCN1	739.34	3.96114	1.72e-11	12.181	SC
RFX8	20.9054	-4.0964	0.0070121	2.8924	HC		RTP4	177.601	3.95965	1.53e-07	8.00693	SC
LYSMD2	1717.02	-4.09501	3.93e-19	20.192	HC		MAFF	1203.33	3.94687	3.71e-06	6.51727	SC
ARMC2	196.124	-4.09233	3.43e-14	15.0053	HC		CTSB	887.669	3.93506	5.44e-11	11.6497	SC
SPA17	1029.85	-4.08369	1.42e-15	16.4562	HC		GADD45B	3587.5	3.93209	6.2e-17	17.8858	SC
HYDIN	365.171	-4.07501	2.63e-11	11.9783	HC		TCEA3	54.8357	3.92763	0.00197921	3.51859	SC
MINDY4	120.488	-4.07215	3.79e-09	9.7107	HC		RAB29	81.1361	3.92713	0.000513476	4.17154	SC
EML1	101.654	-4.06426	8.79e-09	9.32997	HC		BCL2L12	52.3938	3.92695	0.00796572	2.82814	SC
PLCL1	47.96	-4.06267	6.02e-06	6.28596	HC		MARK1	41.6104	3.92542	0.00647006	2.93154	SC
DNAH10	77.1663	-4.04263	1.27e-08	9.15996	HC		COL21A1	258.104	3.92482	1.34e-06	6.99631	SC
GRIP1	21.9644	-4.04159	0.00917098	2.75675	HC		LY75	40.4915	3.92119	0.00469133	3.0895	SC
RFX2	133.349	-4.02851	2.44e-11	12.0141	HC		CACNA1C-AS2	67.5217	3.91547	0.000244609	4.52928	SC
SMIM18	575.17	-4.02669	2.84e-09	9.84052	HC		SEL1L3	53.4994	3.91525	0.000953132	3.87581	SC
LINC00393	30.3545	-4.02622	7.39e-05	5.09662	HC		PITPNC1	54.4686	3.91482	0.00304089	3.30609	SC
AGBL4	190.022	-4.02531	1.07e-10	11.3402	HC		FNDC4	193.795	3.91298	7.88e-06	6.15973	SC
WDR78	304.451	-4.02344	2.1e-09	9.97779	HC		TMEM79	445.651	3.90919	2.23e-06	6.7605	SC
GUCY1A2	59.3631	-4.01457	1.08e-06	7.09806	HC		TMEM63A	95.0654	3.90455	1.07e-05	6.0092	SC
SMPDL3A	554.71	-3.99498	1.02e-11	12.4183	HC		LINC00595	53.0191	3.90424	0.00169541	3.59533	SC
LINC00632	552.742	-3.98446	0.000186255	4.65759	HC		ARSE	51.4715	3.89788	0.00610496	2.95959	SC
SLC27A3	550.762	-3.98056	3.22e-13	13.9864	HC		RGMA	118.219	3.89684	4.72e-06	6.40351	SC
ARHGEF7-AS2	22.6605	-3.96526	0.00442353	3.12008	HC		OBSCN	101.057	3.89098	0.00222757	3.45847	SC
DOCK4	234.729	-3.95856	2.83e-07	7.7227	HC		AREG	184.766	3.89093	0.000849322	3.93224	SC
KCNK12	31.8791	-3.95567	0.000902085	3.90271	HC		ZBTB16	116.355	3.8897	0.00450839	3.11005	SC
SAMD11	54.9237	-3.95236	6.59e-07	7.33097	HC		SMTN	54.7256	3.88962	0.00375685	3.20107	SC
CAMK2N1	3793.9	-3.94847	1.4e-07	8.04818	HC		SERPINE2	704.111	3.88754	8.33e-17	17.7459	SC
TTC25	143.599	-3.94497	3.65e-10	10.7796	HC		SMAGP	159.3	3.88716	7.5e-08	8.33702	SC
SULT1C2	64.1798	-3.94493	1.01e-05	6.03939	HC		SLCO1A2	322.633	3.88577	4.82e-06	6.39096	SC
KIF24	37.1975	-3.94405	2.29e-05	5.65367	HC		SIMC1	52.2956	3.8807	0.00112569	3.79408	SC
WDR93	50.025	-3.94372	0.000228278	4.56258	HC		SYNGR1	185.858	3.8766	2.02e-08	8.95079	SC
DOC2B	24.3199	-3.94329	0.00842784	2.79882	HC		C1R	173.757	3.87493	0.00107299	3.81928	SC
CDR1	98.5997	-3.93927	5.25e-08	8.5079	HC		SLC15A2	76.6539	3.87419	0.00514667	3.04586	SC
DCBLD1	259.689	-3.93577	1.23e-05	5.94761	HC		AC007952.4	209.57	3.87404	1.2e-08	9.1857	SC
CAPSL	291.862	-3.93529	6.02e-09	9.50127	HC		YAP1	248.453	3.87358	3.07e-08	8.75002	SC
KCNQ1	63.3365	-3.92858	0.00141384	3.68666	HC		WIPF1	39.151	3.86801	0.00557764	3.00563	SC
SLC7A14	106.127	-3.92108	7.27e-05	5.10436	HC		FGF8	133.069	3.86774	9.72e-07	7.15113	SC
TTLL10	122.724	-3.91513	7.36e-07	7.28062	HC		LRP1	196.202	3.86724	1.65e-08	9.04184	SC
KCNH2	69.3261	-3.91077	0.000279879	4.46544	HC		NTM-AS1	51.7365	3.8659	0.00166315	3.60538	SC
PCDH7	500.412	-3.90738	1.16e-15	16.5502	HC		ISG15	332.48	3.86168	1.85e-11	12.1421	SC
NEK11	462.58	-3.90712	8.83e-18	18.7796	HC		CD151	555.398	3.85848	3.2e-13	13.9911	SC
TSNAXIP1	144.238	-3.89687	1.25e-08	9.16762	HC		SHF	50.1652	3.85512	0.00547999	3.01491	SC
ALS2CL	37.9311	-3.89423	0.00151311	3.65274	HC		TSPAN7	186.406	3.84512	7.96e-05	5.06202	SC
PAK3	1464.6	-3.87469	6.97e-14	14.6859	HC		AFAP1L2	127.481	3.84012	1.21e-06	7.0426	SC
CCDC40	282.918	-3.85857	2.14e-16	17.3197	HC		TMEM54	116.126	3.83944	6.7e-06	6.23557	SC
GPSM2	560.153	-3.85856	3.16e-16	17.1424	HC		PMP22	377.406	3.83877	1.03e-07	8.19306	SC
NFASC	70.2468	-3.84292	0.000258317	4.50304	HC		MMP14	65.0239	3.83503	0.0002658	4.48994	SC
RFLNA	23.8059	-3.84147	0.00821564	2.81185	HC		ID2	829.321	3.82577	1.02e-11	12.421	SC
AC092718.3	26.7624	-3.84103	0.00101935	3.84416	HC		TRIP6	242.197	3.82466	1.09e-10	11.3322	SC
ODF3L2	82.1466	-3.84089	4.23e-09	9.65953	HC		CRABP2	197.733	3.82264	3.41e-06	6.55639	SC
USP2-AS1	101.102	-3.84002	8.71e-06	6.11057	HC		AC007255.1	51.2311	3.8226	0.00110976	3.80145	SC
SEMA3A	80.8943	-3.83117	5.93e-05	5.20218	HC		TFEB	90.2213	3.82153	0.000172764	4.69409	SC
NRAV	360.771	-3.82038	7.66e-10	10.4389	HC		MYO10	188.211	3.82022	9.57e-05	4.97253	SC
FSD2	50.8603	-3.80901	2.87e-05	5.54566	HC		DPYSL3	277.139	3.81897	9.74e-08	8.21722	SC
SLC25A48	38.0321	-3.80869	0.00148944	3.66132	HC		ACSS1	52.1906	3.81896	0.00407707	3.16135	SC
SLC16A7	134.9	-3.79961	2.14e-06	6.77921	HC		ATL3	87.8759	3.81678	5.21e-05	5.26579	SC
AP3S1	2153.96	-3.79061	1.11e-12	13.431	HC		HEY1	942.897	3.81637	6.06e-12	12.6567	SC
KIF9	2767.6	-3.78979	1.15e-18	19.7064	HC		RNF43	203.202	3.80548	0.000194087	4.63779	SC
BBOF1	749.432	-3.78873	9.93e-16	16.6261	HC		SYNM	219.538	3.80536	1.73e-06	6.87811	SC
LHFPL4	39.6283	-3.78626	0.000165011	4.71694	HC		TCF7L1	97.8009	3.80293	0.000107568	4.91937	SC
AC013652.1	16.8952	-3.78424	0.00867715	2.78377	HC		EGLN3	487.666	3.79902	0.000645339	4.06205	SC
ELOVL4	653.838	-3.78024	3.26e-21	22.3553	HC		SRGAP2C	87.8231	3.79825	2.18e-05	5.67662	SC
LMNB1	120.28	-3.77945	4.86e-06	6.38623	HC		EDNRB	169.708	3.78326	4.29e-06	6.44809	SC
SEMA5A	61.8579	-3.7768	4.38e-06	6.4377	HC		AC020916.1	251.442	3.77882	1.03e-05	6.03066	SC
RAB33A	71.4865	-3.76827	0.00867406	2.78407	HC		SMCO4	154.577	3.77737	0.000654886	4.05462	SC
CFAP58	39.0204	-3.76711	0.000672855	4.04098	HC		NOTCH2	70.9724	3.7746	0.00211988	3.48473	SC
DRC3	491.092	-3.76479	8.12e-16	16.7193	HC		TYRO3	113.231	3.77175	9.44e-06	6.07146	SC
LRRC6	340.208	-3.76327	1.53e-10	11.1802	HC		SOX21-AS1	104.807	3.76911	0.00287969	3.33289	SC
TMEM206	354.011	-3.76098	1.46e-13	14.3534	HC		GLIS3	36.4744	3.75913	0.00911947	2.7595	SC
LMO7	3490.92	-3.75773	3.97e-16	17.0384	HC		C4orf48	1961.83	3.75835	4.03e-11	11.7863	SC
NHLRC4	149.539	-3.75245	6.36e-06	6.26108	HC		ARHGAP10	58.6643	3.75711	0.00346225	3.24027	SC
LINC01771	42.334	-3.75074	2.6e-05	5.59169	HC		ADIRF	377.461	3.75618	2.15e-07	7.84874	SC
DUSP15	568.739	-3.74965	7.26e-12	12.5721	HC		SERTAD4	49.0495	3.75538	0.00163774	3.61301	SC
PROS1	57.6314	-3.74681	1.8e-06	6.86015	HC		SULF1	132.256	3.75442	1.5e-06	6.94641	SC
PASK	156.889	-3.744	5.73e-10	10.5729	HC		APCDD1	70.7406	3.75115	0.00826692	2.80851	SC
IQUB	566.746	-3.74267	6.57e-20	21.0034	HC		ROR1	83.9317	3.74772	0.000116915	4.87807	SC
NRG1	34.7133	-3.73177	0.000371554	4.32918	HC		MYO1C	62.0934	3.73426	0.00143669	3.67892	SC
ZNF318	386.348	-3.72163	1.48e-11	12.2487	HC		HCG11	70.4106	3.73263	0.000877047	3.91616	SC
NPTX2	1004.94	-3.72126	8.82e-07	7.19809	HC		PRSS23	2162.33	3.73259	2.52e-13	14.1007	SC
HENMT1	201.813	-3.71991	5.51e-07	7.41331	HC		SAMD9L	47.2737	3.72899	0.00429388	3.13535	SC
NELL1	58.8736	-3.71818	0.00377427	3.19889	HC		POU3F3	246.065	3.72516	1.8e-05	5.7671	SC
RSPH14	28.4217	-3.71274	0.00052312	4.16238	HC		LPAR6	47.1227	3.72128	0.00337021	3.25316	SC
CFAP53	281.42	-3.71054	9.42e-17	17.6896	HC		SORL1	1359.48	3.72074	3.86e-10	10.7539	SC
UBXN10	88.4783	-3.70911	2.45e-07	7.78879	HC		IMPA2	121.024	3.72043	2.59e-06	6.68928	SC
SWT1	271.292	-3.70352	7.32e-12	12.5677	HC		FZD9	70.8746	3.71617	0.000170884	4.69991	SC
ERO1B	1295.96	-3.70293	1.53e-17	18.5271	HC		SYPL1	683.548	3.71403	7.16e-14	14.6732	SC
OSBPL6	388.943	-3.6968	9.69e-15	15.581	HC		HLA-F	164.811	3.71035	1.42e-07	8.04318	SC
IQCG	1012.71	-3.69364	1.4e-20	21.6986	HC		DDIT4L	433.638	3.70987	0.000291872	4.4456	SC
ENO4	47.2889	-3.68916	0.00551205	3.01189	HC		DERA	101.066	3.70954	0.00210688	3.48795	SC
PPIL6	729.739	-3.68687	2.78e-13	14.0559	HC		FCGRT	997.775	3.70825	2.51e-11	11.9985	SC
NAT14	757.47	-3.68124	7.13e-17	17.8185	HC		VAT1	419.939	3.70725	3.84e-08	8.64817	SC
PDE7B	92.9303	-3.67661	1.55e-06	6.92919	HC		CNN3	3587.25	3.70166	1.28e-12	13.3657	SC
BAIAP2L2	257.336	-3.67486	6.52e-15	15.7601	HC		ANO6	132.789	3.69841	0.00314853	3.28816	SC
CEP85L	320.861	-3.67362	2.45e-15	16.2073	HC		AMIGO2	102.001	3.69393	0.000318835	4.40196	SC
FOXJ1	363.489	-3.67065	1.41e-14	15.408	HC		FGFR2	57.1636	3.68623	0.00235729	3.431	SC
ZNF385A	946.401	-3.6574	3.63e-18	19.1892	HC		FOXC1	89.9735	3.68396	0.00218983	3.46844	SC
SLC39A8	472.781	-3.65606	3.04e-10	10.8645	HC		CTSS	169.692	3.6799	1.01e-05	6.03864	SC
RERG	33.5311	-3.64147	0.00619195	2.95297	HC		GPT2	69.2303	3.67963	0.000251194	4.51635	SC
MAD2L1	513.675	-3.64121	7.8e-19	19.8877	HC		EFEMP2	372.376	3.6774	4.45e-07	7.51317	SC
FAM81A	242.853	-3.63775	2.24e-08	8.89932	HC		INF2	46.5833	3.67527	0.00251512	3.39857	SC
DNER	3486.92	-3.62814	1.63e-20	21.631	HC		NREP	79.5558	3.66609	0.000317214	4.40447	SC
KIF5A	441.024	-3.62756	1.97e-18	19.4689	HC		SERP2	79.2924	3.66295	0.000732564	4.00134	SC
SMAP2	512.263	-3.62445	9.39e-20	20.8353	HC		DDAH2	849.23	3.66047	2.7e-11	11.9653	SC
LINC00535	24.035	-3.61953	0.00944164	2.7425	HC		TRPM3	446.034	3.66001	0.000463126	4.22222	SC
ANO3	60.3294	-3.61907	8.17e-07	7.23168	HC		APOBEC3G	91.1692	3.65743	6.7e-05	5.14489	SC
AP3M2	716.855	-3.61737	2.6e-14	15.1321	HC		N4BP2L1	182.816	3.65264	2.37e-06	6.72902	SC
SYPL2	23.2468	-3.61368	0.00372046	3.20597	HC		AC015802.6	69.5397	3.64243	0.00153571	3.64534	SC
POU2AF1	37.2615	-3.61216	0.00171775	3.58814	HC		CLU	4975.96	3.64136	1.38e-07	8.05722	SC
HOPX	4502.36	-3.61211	7.08e-11	11.5323	HC		EGR2	79.3666	3.641	8.54e-05	5.02816	SC
SPEF2	703.171	-3.60038	5.01e-10	10.6349	HC		TNFRSF19	252.553	3.64036	3.83e-05	5.41184	SC
CETN2	5840.66	-3.5939	1.46e-15	16.4423	HC		RASSF6	185.097	3.63631	8.97e-05	5.00366	SC
CDH26	24.1067	-3.58893	0.00200347	3.51311	HC		SH3PXD2B	76.8772	3.63226	0.000395455	4.29836	SC
GGA3	412.455	-3.58826	1.74e-05	5.78475	HC		GXYLT2	169.081	3.62758	7.72e-08	8.32426	SC
[truncated: 10,721 more rows]

## Sheet: Figure 3c
Hair cell subtype genes (related to Figure 3)
[truncated: 9,349 more rows]

## Sheet: Figure 4c
Supporting cell subtype genes (related to Figure 4)
[truncated: 11,009 more rows]

[truncated: 21 more sheets: Figure 5 and s4, Figure 6d, Figure 6e, Figure 6g_type I, Figure 6g_type II, Figure 6h_type I, Figure 6h_type II, Figure 7b, Figure 7c, Figure S2a'_all SE cells, Figure S2a'_per cell group, Figure S3c_OD cells, Figure S3h_VS cells, Figure S4c, Figure S4d, Figure S6a, Figure S6b, Figure S6c, Figure S6d, Figure S6e …]
